# Supplementary material for: Crystal structure and polymorphic forms of auranofin revisited
Source: RSC Adv. 2025 Apr 3;15(13):10378–89. doi: 10.1039/d5ra00196j (PMC11967170; doi:10.1039/d5ra00196j)
Supplement: RA-015-D5RA00196J-s002 [file RA-015-D5RA00196J-s002.cif]

# Supplementary Information (SI) for RSC Advances.
# This journal is © The Royal Society of Chemistry 2025

####################################################################### 
# 
# This file contains crystal structure data downloaded from the 
# Cambridge Structural Database (CSD) hosted by the Cambridge 
# Crystallographic Data Centre (CCDC).
# 
# Full information about CCDC data access policies and citation 
# guidelines are available at http://www.ccdc.cam.ac.uk/access/V1 
# 
# Audit and citation data items may have been added by the CCDC. 
# Please retain this information to preserve the provenance of 
# this file and to allow appropriate attribution of the data. 
# 
#######################################################################

data_2021_05_20_DT_MZ-AUR_N
_database_code_depnum_ccdc_archive 'CCDC 2402671'
loop_
_audit_author_name
_audit_author_address
'Marcin Ziemniak'
;University of Warsaw
Poland
;
_audit_update_record             
;
2025-02-27 deposited with the CCDC.	2025-03-18 downloaded from the CCDC.
;
_audit_creation_date             2025-01-31
_audit_creation_method           
;
Olex2 1.5-alpha
(compiled 2025.01.22 svn.rc7346086 for OlexSys, GUI svn.r7128)
;
_chemical_formula_moiety         'C20 H34 Au O9 P S'
_chemical_formula_sum            'C20 H34 Au O9 P S'
_chemical_formula_weight         678.494
_chemical_absolute_configuration unk
loop_
_atom_type_symbol
_atom_type_scat_dispersion_real
_atom_type_scat_dispersion_imag
_atom_type_scat_source
_atom_type_scat_dispersion_source
Au -4.28379 7.31760 'NoSpherA2: Chem.Sci. 2021, DOI:10.1039/D0SC05526C'
'Brennan, Cowan, Rev. Sci. Instrum., 1992, 63, 850'
C 0.01788 0.00908 'NoSpherA2: Chem.Sci. 2021, DOI:10.1039/D0SC05526C'
'Brennan, Cowan, Rev. Sci. Instrum., 1992, 63, 850'
H 0.00000 0.00000 'NoSpherA2: Chem.Sci. 2021, DOI:10.1039/D0SC05526C'
'Brennan, Cowan, Rev. Sci. Instrum., 1992, 63, 850'
O 0.04960 0.03234 'NoSpherA2: Chem.Sci. 2021, DOI:10.1039/D0SC05526C'
'Brennan, Cowan, Rev. Sci. Instrum., 1992, 63, 850'
P 0.29730 0.43501 'NoSpherA2: Chem.Sci. 2021, DOI:10.1039/D0SC05526C'
'Brennan, Cowan, Rev. Sci. Instrum., 1992, 63, 850'
S 0.33376 0.55840 'NoSpherA2: Chem.Sci. 2021, DOI:10.1039/D0SC05526C'
'Brennan, Cowan, Rev. Sci. Instrum., 1992, 63, 850'

_space_group_crystal_system      monoclinic
_space_group_IT_number           4
_space_group_name_H-M_alt        'P 1 21 1'
_space_group_name_Hall           ' P 2yb'
loop_
_space_group_symop_id
_space_group_symop_operation_xyz
1 x,y,z
2 -x,y+1/2,-z

_symmetry_Int_Tables_number      4
_cell_length_a                   10.0684(4)
_cell_length_b                   8.1314(3)
_cell_length_c                   16.1310(6)
_cell_angle_alpha                90
_cell_angle_beta                 106.247(4)
_cell_angle_gamma                90
_cell_volume                     1267.91(8)
_cell_formula_units_Z            2
_cell_measurement_reflns_used    6706
_cell_measurement_temperature    100.01(10)
_cell_measurement_theta_max      67.1400
_cell_measurement_theta_min      2.8210
_exptl_absorpt_coefficient_mu    12.487
_exptl_absorpt_correction_T_max  0.675
_exptl_absorpt_correction_T_min  0.267
_exptl_absorpt_correction_type   analytical
_exptl_absorpt_process_details   
;
CrysAlisPro 1.171.40.84a (Rigaku Oxford Diffraction, 2020)
Analytical numeric absorption correction using a multifaceted crystal
model based on expressions derived by R.C. Clark & J.S. Reid.
(Clark, R. C. & Reid, J. S. (1995). Acta Cryst. A51, 887-897)
Empirical absorption correction using spherical harmonics,
implemented in SCALE3 ABSPACK scaling algorithm.
;
_exptl_crystal_colour            colourless
_exptl_crystal_colour_primary    colourless
_exptl_crystal_density_diffrn    1.777
_exptl_crystal_description       needle
_exptl_crystal_F_000             667.793
loop_
_exptl_crystal_face_index_h
_exptl_crystal_face_index_k
_exptl_crystal_face_index_l
_exptl_crystal_face_perp_dist
-7 0 3 0.0264
7 0 -3 0.0232
-6 1 5 0.0358
2 1 9 0.0223
6 -1 -7 0.0228
-2 -1 -9 0.0119
5 -4 0 0.0886
0 -5 2 0.1265
2 5 -3 0.1159
-6 2 1 0.0633

_exptl_crystal_size_max          0.248
_exptl_crystal_size_mid          0.059
_exptl_crystal_size_min          0.035
_diffrn_reflns_av_R_equivalents  0.0332
_diffrn_reflns_av_unetI/netI     0.0421
_diffrn_reflns_Laue_measured_fraction_full 1.0000
_diffrn_reflns_Laue_measured_fraction_max 1.0000
_diffrn_reflns_limit_h_max       7
_diffrn_reflns_limit_h_min       -12
_diffrn_reflns_limit_k_max       9
_diffrn_reflns_limit_k_min       -9
_diffrn_reflns_limit_l_max       19
_diffrn_reflns_limit_l_min       -18
_diffrn_reflns_number            8687
_diffrn_reflns_point_group_measured_fraction_full 0.9993
_diffrn_reflns_point_group_measured_fraction_max 0.9993
_diffrn_reflns_theta_full        67.0146
_diffrn_reflns_theta_max         67.01
_diffrn_reflns_theta_min         2.85
_diffrn_detector_area_resol_mean 5.2195
_diffrn_detector_type            Atlas
_diffrn_measured_fraction_theta_full 1.0000
_diffrn_measured_fraction_theta_max 1.0000
_diffrn_measurement_details      
;
List of Runs (angles in degrees, time in seconds):

  # Type    Start    End  Width  t~exp~   \w     \q     \k     \f   Frames
#--------------------------------------------------------------------------
  1  \w    -85.00 -11.00   1.00    1.00    --  -40.48 125.00   0.00   74
  2  \w    -65.00 -32.00   1.00    1.00    --  -40.48 -57.00 150.00   33
  3  \w   -113.00 -14.00   1.00    1.00    --  -40.48 -38.00-150.00   99
  4  \w   -114.00 -87.00   1.00    1.00    --  -40.48 -57.00 150.00   27
  5  \w   -114.00 -11.00   1.00    1.00    --  -40.48 -57.00  30.00  103
  6  \w     17.00  53.00   1.00    1.00    --   40.48 -77.00-150.00   36
  7  \w     44.00 109.00   1.00    1.00    --  104.09-111.00 -60.00   65
  8  \w     30.00 101.00   1.00    1.00    --  104.09-111.00-150.00   71
  9  \w     33.00 151.00   1.00    1.00    --  104.09 -15.00-120.00  118
 10  \w     30.00 128.00   1.00    1.00    --  104.09 -45.00 -30.00   98
 11  \w     32.00  70.00   1.00    1.00    --  104.09 -94.00 -30.00   38
 12  \w    114.00 149.00   1.00    1.00    --  104.09  77.00 -90.00   35
 13  \w    103.00 138.00   1.00    1.00    --  104.09  77.00  90.00   35
 14  \w     35.00 126.00   1.00    1.00    --  104.09 -45.00  60.00   91
 15  \w     41.00 103.00   1.00    1.00    --  104.09 -94.00   0.00   62
 16  \w     28.00 127.00   1.00    1.00    --  104.09 -30.00 150.00   99
 17  \w    114.00 141.00   1.00    1.00    --  104.09 111.00   0.00   27
 18  \w     56.00 106.00   1.00    1.00    --  104.09 -94.00  90.00   50
 19  \w     74.00 101.00   1.00    1.00    --  104.09 -61.00 150.00   27
;
_diffrn_measurement_device       'four-circle diffractometer'
_diffrn_measurement_device_type  'SuperNova, Dual, Cu at home/near, Atlas'
_diffrn_measurement_method       '\w scans'
_diffrn_radiation_type           'Cu K\a'
_diffrn_radiation_wavelength     1.54184
_reflns_Friedel_coverage         0.999
_reflns_limit_h_max              11
_reflns_limit_h_min              -12
_reflns_limit_k_max              9
_reflns_limit_k_min              -9
_reflns_limit_l_max              19
_reflns_limit_l_min              -19
_reflns_number_gt                4411
_reflns_number_total             4525
_reflns_threshold_expression     I>=2u(I)
_computing_cell_refinement       'CrysAlisPro 1.171.40.84a (Rigaku OD, 2020)'
_computing_data_collection       'CrysAlisPro 1.171.40.84a (Rigaku OD, 2020)'
_computing_data_reduction        'CrysAlisPro 1.171.40.84a (Rigaku OD, 2020)'
_computing_molecular_graphics    'Olex2 1.5-alpha (Dolomanov et al., 2009)'
_computing_publication_material  'Olex2 1.5-alpha (Dolomanov et al., 2009)'
_computing_structure_refinement  'olex2.refine 1.5-alpha (Bourhis et al., 2015)'
_computing_structure_solution    'SHELXS  (Sheldrick, 2008)'
_refine_diff_density_max         0.9458
_refine_diff_density_min         -1.2283
_refine_diff_density_rms         0.1174
_refine_ls_abs_structure_details 
'Hooft, R.W.W., Straver, L.H., Spek, A.L. (2010). J. Appl. Cryst., 43, 665-668.'
_refine_ls_abs_structure_Flack   -0.049(6)
_refine_ls_d_res_high            0.8374
_refine_ls_d_res_low             15.4869
_refine_ls_goodness_of_fit_ref   1.0317
_refine_ls_hydrogen_treatment    constr
_refine_ls_matrix_type           full
_refine_ls_number_constraints    50
_refine_ls_number_parameters     296
_refine_ls_number_reflns         4525
_refine_ls_number_restraints     1
_refine_ls_R_factor_all          0.0283
_refine_ls_R_factor_gt           0.0273
_refine_ls_restrained_S_all      1.0317
_refine_ls_shift/su_max          -0.0007
_refine_ls_shift/su_mean         0.0001
_refine_ls_structure_factor_coef Fsqd
_refine_ls_weighting_details     
'w=1/[\s^2^(Fo^2^)+(0.0444P)^2^] where P=(Fo^2^+2Fc^2^)/3'
_refine_ls_weighting_scheme      calc
_refine_ls_wR_factor_gt          0.0694
_refine_ls_wR_factor_ref         0.0704
_olex2_refinement_description    
;
1. Fixed Uiso
 At 1.2 times of:
  All C(H) groups, All C(H,H) groups
 At 1.5 times of:
  All C(H,H,H) groups
2.a Ternary CH refined with riding coordinates:
 C1(H1), C2(H2), C3(H3), C4(H4), C5(H5)
2.b Secondary CH2 refined with riding coordinates:
 C10(H10a,H10b), C12(H12a,H12b), C14(H14a,H14b), C28(H28a,H28b)
2.c Idealised Me refined as rotating group:
 C11(H11a,H11b,H11c), C13(H13a,H13b,H13c), C15(H15a,H15b,H15c), C18(H18a,H18b,
 H18c), C22(H22a,H22b,H22c), C26(H26a,H26b,H26c), C31(H31a,H31b,H31c)
;
_olex2_refine_details            
;
Refinement using NoSpherA2, an implementation of
NOn-SPHERical Atom-form-factors in Olex2.
Please cite:
F. Kleemiss et al. Chem. Sci. DOI 10.1039/D0SC05526C - 2021
NoSpherA2 implementation of HAR makes use of
tailor-made aspherical atomic form factors calculated
on-the-fly from a Hirshfeld-partitioned electron density (ED) - not from
spherical-atom form factors.

The ED is calculated from a gaussian basis set single determinant SCF
wavefunction - either Hartree-Fock or DFT using selected funtionals
- for a fragment of the crystal.
This fragment can be embedded in an electrostatic crystal field by employing cluster charges
or modelled using implicit solvation models, depending on the software used.
The following options were used:
   SOFTWARE:       ORCA 5.0
   PARTITIONING:   NoSpherA2
   INT ACCURACY:   Normal
   METHOD:         PBE
   BASIS SET:      x2c-TZVP
   CHARGE:         0
   MULTIPLICITY:   1
   RELATIVISTIC:   ZORA
   DATE:           2025-01-31_15-02-12
;
loop_
_atom_site_label
_atom_site_type_symbol
_atom_site_fract_x
_atom_site_fract_y
_atom_site_fract_z
_atom_site_U_iso_or_equiv
_atom_site_adp_type
_atom_site_occupancy
_atom_site_refinement_flags_posn
Au8 Au 0.317160(17) 0.310106(6) 0.074372(11) 0.01528(7) Uani 1.000000 .
C1 C 0.4677(6) 0.1284(6) 0.2580(4) 0.0163(11) Uani 1.000000 .
C2 C 0.5303(6) -0.0237(6) 0.3087(4) 0.0142(11) Uani 1.000000 .
C3 C 0.6140(5) 0.0222(6) 0.3994(3) 0.0126(10) Uani 1.000000 .
C4 C 0.7230(6) 0.1500(6) 0.3951(3) 0.0156(11) Uani 1.000000 .
C5 C 0.6611(5) 0.2901(7) 0.3312(3) 0.0161(11) Uani 1.000000 .
C10 C 0.3669(6) 0.7087(6) 0.0144(4) 0.0234(13) Uani 1.000000 .
C11 C 0.3273(6) 0.8550(5) -0.0482(4) 0.0244(14) Uani 1.000000 .
C12 C 0.0837(6) 0.5894(6) -0.0352(4) 0.0236(12) Uani 1.000000 .
C13 C 0.0500(7) 0.6292(7) 0.0493(4) 0.0382(17) Uani 1.000000 .
C14 C 0.2801(6) 0.4738(6) -0.1240(4) 0.0214(12) Uani 1.000000 .
C15 C 0.2063(6) 0.3154(8) -0.1639(3) 0.0277(11) Uani 1.000000 .
C17 C 0.4273(7) -0.2896(6) 0.2801(4) 0.0240(14) Uani 1.000000 .
C18 C 0.3050(7) -0.3910(7) 0.2843(5) 0.0362(16) Uani 1.000000 .
C21 C 0.6458(5) -0.1947(8) 0.5035(3) 0.0186(10) Uani 1.000000 .
C22 C 0.7072(7) -0.3645(6) 0.5204(4) 0.0258(13) Uani 1.000000 .
C25 C 0.9037(7) 0.1887(7) 0.5273(4) 0.0287(14) Uani 1.000000 .
C26 C 0.9466(7) 0.2946(8) 0.6064(4) 0.0367(15) Uani 1.000000 .
C28 C 0.7739(6) 0.3974(6) 0.3131(4) 0.0197(12) Uani 1.000000 .
C30 C 0.9710(6) 0.3576(6) 0.2629(4) 0.0259(15) Uani 1.000000 .
C31 C 1.0795(6) 0.2353(7) 0.2563(4) 0.0287(14) Uani 1.000000 .
O6 O 0.5826(4) 0.2240(4) 0.2506(2) 0.0159(8) Uani 1.000000 .
O16 O 0.4242(4) -0.1381(4) 0.3158(3) 0.0191(9) Uani 1.000000 .
O19 O 0.5177(5) -0.3353(4) 0.2500(4) 0.0386(12) Uani 1.000000 .
O20 O 0.6849(4) -0.1251(4) 0.4385(3) 0.0180(9) Uani 1.000000 .
O23 O 0.5705(5) -0.1329(4) 0.5401(3) 0.0310(11) Uani 1.000000 .
O24 O 0.7750(4) 0.2280(4) 0.4785(2) 0.0191(8) Uani 1.000000 .
O27 O 0.9714(5) 0.0803(5) 0.5093(4) 0.0480(15) Uani 1.000000 .
O29 O 0.8734(4) 0.2912(5) 0.2924(3) 0.0259(9) Uani 1.000000 .
O32 O 0.9714(5) 0.5009(4) 0.2433(4) 0.0387(12) Uani 1.000000 .
P9 P 0.26305(14) 0.52636(12) -0.01780(9) 0.0167(3) Uani 1.000000 .
S7 S 0.35679(14) 0.07058(11) 0.15336(9) 0.0176(3) Uani 1.000000 .
H1 H 0.4090(6) 0.1968(6) 0.2933(4) 0.0196(13) Uiso 1.000000 R
H2 H 0.5976(6) -0.0836(6) 0.2760(4) 0.0170(13) Uiso 1.000000 R
H3 H 0.5472(5) 0.0684(6) 0.4363(3) 0.0151(12) Uiso 1.000000 R
H4 H 0.8071(6) 0.0915(6) 0.3767(3) 0.0188(14) Uiso 1.000000 R
H5 H 0.5945(5) 0.3655(7) 0.3579(3) 0.0193(14) Uiso 1.000000 R
H10a H 0.4748(6) 0.6772(6) 0.0215(4) 0.0281(16) Uiso 1.000000 R
H10b H 0.3590(6) 0.7473(6) 0.0776(4) 0.0281(16) Uiso 1.000000 R
H11a H 0.348(4) 0.8245(19) -0.1084(10) 0.037(2) Uiso 1.000000 GR
H11b H 0.2189(11) 0.882(3) -0.060(2) 0.037(2) Uiso 1.000000 GR
H11c H 0.387(3) 0.9611(14) -0.0203(11) 0.037(2) Uiso 1.000000 GR
H12a H 0.0157(6) 0.4910(6) -0.0684(4) 0.0283(15) Uiso 1.000000 R
H12b H 0.0635(6) 0.6977(6) -0.0768(4) 0.0283(15) Uiso 1.000000 R
H13a H -0.0577(14) 0.661(6) 0.0359(6) 0.057(3) Uiso 1.000000 GR
H13b H 0.072(5) 0.523(2) 0.0911(14) 0.057(3) Uiso 1.000000 GR
H13c H 0.113(4) 0.731(4) 0.0805(17) 0.057(3) Uiso 1.000000 GR
H14a H 0.3899(6) 0.4617(6) -0.1193(4) 0.0257(15) Uiso 1.000000 R
H14b H 0.2397(6) 0.5756(6) -0.1679(4) 0.0257(15) Uiso 1.000000 R
H15a H 0.230(4) 0.290(3) -0.2236(14) 0.0415(16) Uiso 1.000000 GR
H15b H 0.241(3) 0.2145(13) -0.1198(12) 0.0415(16) Uiso 1.000000 GR
H15c H 0.0962(6) 0.331(2) -0.176(3) 0.0415(16) Uiso 1.000000 GR
H18a H 0.312(3) -0.418(5) 0.3507(5) 0.054(2) Uiso 1.000000 GR
H18b H 0.2113(8) -0.323(3) 0.256(3) 0.054(2) Uiso 1.000000 GR
H18c H 0.304(3) -0.504(3) 0.249(3) 0.054(2) Uiso 1.000000 GR
H22a H 0.644(3) -0.4500(11) 0.4754(19) 0.039(2) Uiso 1.000000 GR
H22b H 0.8100(18) -0.3639(14) 0.513(3) 0.039(2) Uiso 1.000000 GR
H22c H 0.712(4) -0.401(2) 0.5853(10) 0.039(2) Uiso 1.000000 GR
H26a H 0.999(5) 0.402(3) 0.5928(11) 0.055(2) Uiso 1.000000 GR
H26b H 0.8563(9) 0.332(6) 0.625(2) 0.055(2) Uiso 1.000000 GR
H26c H 1.015(5) 0.226(2) 0.6582(11) 0.055(2) Uiso 1.000000 GR
H28a H 0.7295(6) 0.4801(6) 0.2592(4) 0.0236(14) Uiso 1.000000 R
H28b H 0.8232(6) 0.4714(6) 0.3697(4) 0.0236(14) Uiso 1.000000 R
H31a H 1.166(2) 0.243(4) 0.3132(14) 0.043(2) Uiso 1.000000 GR
H31b H 1.0367(15) 0.1131(8) 0.251(3) 0.043(2) Uiso 1.000000 GR
H31c H 1.113(4) 0.262(4) 0.2000(17) 0.043(2) Uiso 1.000000 GR

loop_
_atom_site_aniso_label
_atom_site_aniso_U_11
_atom_site_aniso_U_22
_atom_site_aniso_U_33
_atom_site_aniso_U_12
_atom_site_aniso_U_13
_atom_site_aniso_U_23
Au8 0.01768(11) 0.01351(11) 0.01411(10) 0.00011(12) 0.00357(7) 0.00125(12)
C1 0.021(3) 0.009(3) 0.019(3) -0.004(2) 0.005(2) 0.002(2)
C2 0.018(3) 0.009(3) 0.016(3) -0.001(2) 0.004(2) 0.002(2)
C3 0.017(3) 0.011(3) 0.011(2) -0.003(2) 0.006(2) 0.001(2)
C4 0.015(3) 0.017(3) 0.014(3) 0.002(2) 0.002(2) -0.003(2)
C5 0.023(2) 0.011(3) 0.014(2) -0.001(3) 0.0037(18) -0.001(2)
C10 0.027(3) 0.021(3) 0.021(3) -0.002(2) 0.004(2) -0.004(2)
C11 0.032(3) 0.013(3) 0.027(3) -0.005(2) 0.007(3) 0.000(2)
C12 0.022(3) 0.025(3) 0.022(3) 0.001(2) 0.002(2) 0.002(3)
C13 0.040(4) 0.043(4) 0.035(4) 0.022(3) 0.017(3) 0.003(3)
C14 0.027(3) 0.018(3) 0.022(3) 0.000(2) 0.012(3) 0.001(2)
C15 0.040(3) 0.027(3) 0.019(2) -0.002(5) 0.014(2) -0.006(4)
C17 0.031(4) 0.010(3) 0.029(3) -0.005(3) 0.005(3) 0.001(3)
C18 0.035(4) 0.027(4) 0.044(4) -0.017(3) 0.007(3) 0.006(3)
C21 0.027(2) 0.018(2) 0.011(2) 0.001(4) 0.0061(18) 0.005(4)
C22 0.034(3) 0.019(3) 0.024(3) 0.001(3) 0.009(3) 0.006(2)
C25 0.030(3) 0.027(3) 0.024(3) 0.007(3) 0.000(3) -0.008(3)
C26 0.042(3) 0.039(4) 0.020(3) 0.005(4) -0.007(2) -0.003(4)
C28 0.020(3) 0.016(3) 0.023(3) -0.002(2) 0.005(2) -0.001(2)
C30 0.024(3) 0.022(4) 0.033(3) -0.004(2) 0.010(3) 0.003(2)
C31 0.018(3) 0.039(4) 0.030(3) -0.002(3) 0.009(3) -0.004(3)
O6 0.023(2) 0.0126(19) 0.0144(18) -0.0021(15) 0.0090(16) 0.0013(15)
O16 0.0204(19) 0.018(2) 0.018(2) -0.0031(15) 0.0039(16) 0.0040(15)
O19 0.040(3) 0.014(2) 0.063(4) -0.001(2) 0.016(3) -0.011(2)
O20 0.019(2) 0.0169(19) 0.020(2) 0.0041(14) 0.0080(16) 0.0048(15)
O23 0.049(3) 0.025(2) 0.027(2) 0.0087(19) 0.024(2) 0.0058(17)
O24 0.020(2) 0.020(2) 0.016(2) 0.0024(16) 0.0021(16) -0.0020(16)
O27 0.029(3) 0.061(4) 0.043(3) 0.012(3) -0.006(2) -0.016(3)
O29 0.0269(18) 0.025(3) 0.031(2) -0.003(2) 0.0177(16) 0.001(2)
O32 0.039(3) 0.031(3) 0.053(3) -0.001(2) 0.024(2) 0.002(2)
P9 0.0195(7) 0.0135(7) 0.0161(7) -0.0003(5) 0.0035(5) 0.0017(5)
S7 0.0217(6) 0.0117(6) 0.0170(6) -0.0020(5) 0.0015(5) 0.0006(5)

loop_
_geom_bond_atom_site_label_1
_geom_bond_atom_site_label_2
_geom_bond_distance
_geom_bond_site_symmetry_2
_geom_bond_publ_flag
Au8 P9 2.2686(12) . ?
Au8 S7 2.3004(11) . ?
C1 C2 1.520(7) . ?
C1 O6 1.426(6) . ?
C1 S7 1.806(6) . ?
C1 H1 1.0830 . ?
C2 C3 1.516(7) . ?
C2 O16 1.444(6) . ?
C2 H2 1.0830 . ?
C3 C4 1.526(7) . ?
C3 O20 1.445(6) . ?
C3 H3 1.0830 . ?
C4 C5 1.547(7) . ?
C4 O24 1.446(6) . ?
C4 H4 1.0830 . ?
C5 C28 1.524(7) . ?
C5 O6 1.423(6) . ?
C5 H5 1.0830 . ?
C10 C11 1.540(7) . ?
C10 P9 1.805(5) . ?
C10 H10a 1.0910 . ?
C10 H10b 1.0910 . ?
C11 H11a 1.0770 . ?
C11 H11b 1.0770 . ?
C11 H11c 1.0770 . ?
C12 C13 1.528(8) . ?
C12 P9 1.822(6) . ?
C12 H12a 1.0910 . ?
C12 H12b 1.0910 . ?
C13 H13a 1.0770 . ?
C13 H13b 1.0770 . ?
C13 H13c 1.0770 . ?
C14 C15 1.536(8) . ?
C14 P9 1.820(6) . ?
C14 H14a 1.0910 . ?
C14 H14b 1.0910 . ?
C15 H15a 1.0770 . ?
C15 H15b 1.0770 . ?
C15 H15c 1.0770 . ?
C17 C18 1.500(9) . ?
C17 O16 1.364(6) . ?
C17 O19 1.204(8) . ?
C18 H18a 1.0770 . ?
C18 H18b 1.0770 . ?
C18 H18c 1.0770 . ?
C21 C22 1.506(8) . ?
C21 O20 1.343(6) . ?
C21 O23 1.195(7) . ?
C22 H22a 1.0770 . ?
C22 H22b 1.0770 . ?
C22 H22c 1.0770 . ?
C25 C26 1.499(8) . ?
C25 O24 1.353(8) . ?
C25 O27 1.198(7) . ?
C26 H26a 1.0770 . ?
C26 H26b 1.0770 . ?
C26 H26c 1.0770 . ?
C28 O29 1.431(6) . ?
C28 H28a 1.0910 . ?
C28 H28b 1.0910 . ?
C30 C31 1.503(8) . ?
C30 O29 1.321(7) . ?
C30 O32 1.208(6) . ?
C31 H31a 1.0770 . ?
C31 H31b 1.0770 . ?
C31 H31c 1.0770 . ?

loop_
_geom_angle_atom_site_label_1
_geom_angle_atom_site_label_2
_geom_angle_atom_site_label_3
_geom_angle
_geom_angle_site_symmetry_1
_geom_angle_site_symmetry_3
_geom_angle_publ_flag
S7 Au8 P9 172.73(4) . . ?
O6 C1 C2 105.3(4) . . ?
S7 C1 C2 110.2(3) . . ?
S7 C1 O6 111.6(4) . . ?
H1 C1 C2 109.8(3) . . ?
H1 C1 O6 109.8(3) . . ?
H1 C1 S7 109.85(18) . . ?
C3 C2 C1 110.7(4) . . ?
O16 C2 C1 111.2(4) . . ?
O16 C2 C3 107.8(4) . . ?
H2 C2 C1 109.0(3) . . ?
H2 C2 C3 109.0(3) . . ?
H2 C2 O16 109.0(3) . . ?
C4 C3 C2 109.7(4) . . ?
O20 C3 C2 106.9(4) . . ?
O20 C3 C4 108.1(4) . . ?
H3 C3 C2 110.7(3) . . ?
H3 C3 C4 110.7(3) . . ?
H3 C3 O20 110.7(3) . . ?
C5 C4 C3 111.8(4) . . ?
O24 C4 C3 109.5(4) . . ?
O24 C4 C5 105.7(4) . . ?
H4 C4 C3 109.9(3) . . ?
H4 C4 C5 109.9(3) . . ?
H4 C4 O24 109.9(3) . . ?
C28 C5 C4 111.5(4) . . ?
O6 C5 C4 110.3(4) . . ?
O6 C5 C28 107.1(4) . . ?
H5 C5 C4 109.3(3) . . ?
H5 C5 C28 109.3(3) . . ?
H5 C5 O6 109.3(3) . . ?
P9 C10 C11 115.0(4) . . ?
H10a C10 C11 108.5(3) . . ?
H10a C10 P9 108.51(19) . . ?
H10b C10 C11 108.5(3) . . ?
H10b C10 P9 108.5(2) . . ?
H10b C10 H10a 107.5 . . ?
H11a C11 C10 109.5 . . ?
H11b C11 C10 109.5 . . ?
H11b C11 H11a 109.5 . . ?
H11c C11 C10 109.5 . . ?
H11c C11 H11a 109.5 . . ?
H11c C11 H11b 109.5 . . ?
P9 C12 C13 112.3(4) . . ?
H12a C12 C13 109.1(3) . . ?
H12a C12 P9 109.14(17) . . ?
H12b C12 C13 109.1(3) . . ?
H12b C12 P9 109.14(18) . . ?
H12b C12 H12a 107.9 . . ?
H13a C13 C12 109.5 . . ?
H13b C13 C12 109.5 . . ?
H13b C13 H13a 109.5 . . ?
H13c C13 C12 109.5 . . ?
H13c C13 H13a 109.5 . . ?
H13c C13 H13b 109.5 . . ?
P9 C14 C15 115.4(4) . . ?
H14a C14 C15 108.4(3) . . ?
H14a C14 P9 108.4(2) . . ?
H14b C14 C15 108.4(3) . . ?
H14b C14 P9 108.41(17) . . ?
H14b C14 H14a 107.5 . . ?
H15a C15 C14 109.5 . . ?
H15b C15 C14 109.5 . . ?
H15b C15 H15a 109.5 . . ?
H15c C15 C14 109.5 . . ?
H15c C15 H15a 109.5 . . ?
H15c C15 H15b 109.5 . . ?
O16 C17 C18 111.2(6) . . ?
O19 C17 C18 124.8(5) . . ?
O19 C17 O16 123.9(5) . . ?
H18a C18 C17 109.5 . . ?
H18b C18 C17 109.5 . . ?
H18b C18 H18a 109.5 . . ?
H18c C18 C17 109.5 . . ?
H18c C18 H18a 109.5 . . ?
H18c C18 H18b 109.5 . . ?
O20 C21 C22 109.5(4) . . ?
O23 C21 C22 125.5(5) . . ?
O23 C21 O20 125.0(6) . . ?
H22a C22 C21 109.5 . . ?
H22b C22 C21 109.5 . . ?
H22b C22 H22a 109.5 . . ?
H22c C22 C21 109.5 . . ?
H22c C22 H22a 109.5 . . ?
H22c C22 H22b 109.5 . . ?
O24 C25 C26 111.1(5) . . ?
O27 C25 C26 125.5(6) . . ?
O27 C25 O24 123.4(6) . . ?
H26a C26 C25 109.5 . . ?
H26b C26 C25 109.5 . . ?
H26b C26 H26a 109.5 . . ?
H26c C26 C25 109.5 . . ?
H26c C26 H26a 109.5 . . ?
H26c C26 H26b 109.5 . . ?
O29 C28 C5 107.9(4) . . ?
H28a C28 C5 110.1(3) . . ?
H28a C28 O29 110.1(3) . . ?
H28b C28 C5 110.1(3) . . ?
H28b C28 O29 110.1(3) . . ?
H28b C28 H28a 108.4 . . ?
O29 C30 C31 112.6(4) . . ?
O32 C30 C31 124.3(6) . . ?
O32 C30 O29 123.1(6) . . ?
H31a C31 C30 109.5 . . ?
H31b C31 C30 109.5 . . ?
H31b C31 H31a 109.5 . . ?
H31c C31 C30 109.5 . . ?
H31c C31 H31a 109.5 . . ?
H31c C31 H31b 109.5 . . ?
C5 O6 C1 112.7(4) . . ?
C17 O16 C2 116.3(4) . . ?
C21 O20 C3 118.3(4) . . ?
C25 O24 C4 118.4(4) . . ?
C30 O29 C28 118.5(4) . . ?
C10 P9 Au8 115.7(2) . . ?
C12 P9 Au8 111.41(19) . . ?
C12 P9 C10 106.4(3) . . ?
C14 P9 Au8 111.49(17) . . ?
C14 P9 C10 105.3(3) . . ?
C14 P9 C12 105.8(3) . . ?
C1 S7 Au8 105.25(15) . . ?

loop_
_geom_torsion_atom_site_label_1
_geom_torsion_atom_site_label_2
_geom_torsion_atom_site_label_3
_geom_torsion_atom_site_label_4
_geom_torsion
_geom_torsion_site_symmetry_1
_geom_torsion_site_symmetry_2
_geom_torsion_site_symmetry_3
_geom_torsion_site_symmetry_4
_geom_torsion_publ_flag
C1 C2 C3 C4 -55.2(5) . . . . ?
C1 C2 C3 O20 -172.1(4) . . . . ?
C1 C2 O16 C17 118.8(5) . . . . ?
C1 O6 C5 C4 62.0(4) . . . . ?
C1 O6 C5 C28 -176.5(4) . . . . ?
C2 C3 C4 C5 46.8(4) . . . . ?
C2 C3 C4 O24 163.6(4) . . . . ?
C2 C3 O20 C21 -111.3(4) . . . . ?
C2 O16 C17 C18 -174.7(5) . . . . ?
C2 O16 C17 O19 6.0(6) . . . . ?
C3 C4 C5 C28 -168.3(4) . . . . ?
C3 C4 C5 O6 -49.4(4) . . . . ?
C3 C4 O24 C25 106.6(5) . . . . ?
C3 O20 C21 C22 166.7(5) . . . . ?
C3 O20 C21 O23 -11.1(5) . . . . ?
C4 C5 C28 O29 49.1(4) . . . . ?
C4 O24 C25 C26 173.5(5) . . . . ?
C4 O24 C25 O27 -8.1(5) . . . . ?
C5 C28 O29 C30 171.0(4) . . . . ?
C28 O29 C30 C31 171.6(5) . . . . ?
C28 O29 C30 O32 -8.7(6) . . . . ?

loop_
_diffrn_refln_index_h
_diffrn_refln_index_k
_diffrn_refln_index_l
_diffrn_refln_intensity_net
_diffrn_refln_intensity_u
_diffrn_refln_scale_group_code
0 -9 0 -45.6774 239.374 13
0 -9 1 13570.6 1359.25 13
0 -9 2 41323.4 2467.97 13
0 -9 3 42164.7 2511.23 13
0 -9 4 56333.3 2871.53 13
0 -9 5 10651 1135.22 13
0 -9 6 611.175 309.219 13
0 -9 6 730.179 302.011 9
0 -8 0 53962.9 3290.87 16
0 -8 -1 69787.9 3766 16
0 -8 1 73496.4 3911.16 16
0 -8 2 27953.2 2343.81 16
0 -8 -2 26435 2225.15 16
0 -8 -3 3005.76 780.084 16
0 -8 3 6557.07 1225.81 16
0 -8 4 21575.7 2152.35 16
0 -8 5 24764.1 2045.95 13
0 -8 6 23957.3 1963.76 13
0 -8 7 50103.1 2759.83 13
0 -8 8 31223.7 2010.95 13
0 -8 8 27365.6 1917.6 9
0 -8 9 23335.3 1603.25 13
0 -8 9 23126 1607.59 9
0 -8 10 2196.19 440.92 13
0 -8 10 2231.64 439.319 9
0 -8 -10 1868.85 473.808 17
0 -7 0 -873.487 518.835 16
0 -7 1 8665.95 1366.25 16
0 -7 -1 8312.14 1300.85 16
0 -7 -2 35991.4 2704.26 16
0 -7 2 37381 2807.81 16
0 -7 -3 122590 5320.61 16
0 -7 3 129442 5631.71 16
0 -7 4 116554 5450.13 16
0 -7 -4 123512 5344.4 16
0 -7 5 43287.7 3206.92 16
0 -7 -5 45021.4 3116.49 16
0 -7 6 15127.4 1938.07 16
0 -7 -6 17735.7 1958 16
0 -7 7 555.967 485.558 13
0 -7 -7 -103.472 371.96 16
0 -7 8 16204 1669.16 13
0 -7 9 70909.5 3588.47 9
0 -7 9 84686.7 3759.53 13
0 -7 10 34258.2 2243.36 9
0 -7 10 33795.6 2151.17 13
0 -7 11 21077.1 1540.4 13
0 -7 11 23677.3 1683.84 9
0 -7 12 6251.73 729.636 13
0 -7 12 6474.61 720.689 9
0 -6 0 92579.7 4332.68 16
0 -6 -1 89358.9 4204.45 16
0 -6 1 84857.4 4158.43 16
0 -6 2 26002.2 2200.73 16
0 -6 -2 25588.3 2142.08 16
0 -6 3 11913.7 1515.22 16
0 -6 -3 14440.2 1572.29 16
0 -6 4 22576.9 2152.27 16
0 -6 -4 23389.2 2101.36 16
0 -6 -5 71059.1 3817.44 16
0 -6 5 73982.7 4111.91 16
0 -6 6 128571 5751.1 16
0 -6 -6 129840 5537.14 16
0 -6 -7 153312 6373.8 16
0 -6 -8 66222.4 4136.41 16
0 -6 8 56842.8 3257.83 13
0 -6 9 26439.1 2231.71 9
0 -6 -9 29764.6 2716.12 16
0 -6 9 29430.7 2254.78 13
0 -6 -10 1763.09 798.998 16
0 -6 10 2799.88 739.839 9
0 -6 10 2844.52 765.543 13
0 -6 -11 4471.59 956.19 16
0 -6 11 7508.38 1102.27 9
0 -6 11 7046.87 1023.86 13
0 -6 12 30452.9 1919.4 13
0 -6 12 34244 2186.81 9
0 -6 13 36222.2 1853.24 13
0 -6 13 38741.2 1981.77 9
0 -6 14 38142.5 1661.31 9
0 -5 0 23.445 270.203 5
0 -5 1 54889.6 2332.65 5
0 -5 -1 56647.6 2427.67 5
0 -5 2 103319 3468.33 5
0 -5 -2 106396 3659.96 5
0 -5 3 114403 3744.11 5
0 -5 -3 111353 3914.2 5
0 -5 -4 132940 4507.17 5
0 -5 5 68171.1 3696.27 4
0 -5 -5 72261.9 3239.33 5
0 -5 5 76308.4 3793.53 16
0 -5 -6 7102.33 1087.27 16
0 -5 6 4827.63 995.058 16
0 -5 -6 3756.19 762.025 5
0 -5 6 4983.46 1069.23 4
0 -5 7 5621.4 1230.08 4
0 -5 -7 5387.05 964.029 5
0 -5 7 5812.27 1186.17 16
0 -5 -7 6857.38 1174.75 16
0 -5 -8 48918.9 3067.87 5
0 -5 8 44689.8 2752.17 13
0 -5 8 45469.8 3510.86 4
0 -5 -8 55777.7 3746.3 16
0 -5 -9 78641.8 4675.12 16
0 -5 9 75679.5 3690.57 13
0 -5 9 75330 4685.58 4
0 -5 9 75860.1 3904.7 9
0 -5 -9 73434.5 3927.71 5
0 -5 10 86945.9 4265.06 9
0 -5 10 96116.8 4115.12 13
0 -5 11 117376 4918.38 9
0 -5 11 111739 4423.33 13
0 -5 -12 26621 2382.39 16
0 -5 12 32255.2 2107.69 13
0 -5 13 10007.2 1140.3 9
0 -5 -13 7623.53 1153.39 16
0 -5 14 7658.88 870.481 9
0 -5 -14 7054.85 1014.32 16
0 -5 15 27527.7 1472.57 9
0 -4 0 338436 7528.92 5
0 -4 1 232329 5561.06 5
0 -4 -1 230302 5619.57 5
0 -4 2 96353.5 3500.88 4
0 -4 -2 96071.4 3099.34 5
0 -4 -3 3825.62 630.099 5
0 -4 -3 5544.94 508.166 6
0 -4 3 5204.63 793.066 4
0 -4 -4 43699 2083.35 5
0 -4 4 46193.4 2531.21 4
0 -4 -5 52738.7 2463.14 5
0 -4 5 55522.6 2997.26 4
0 -4 6 48148.1 2990.28 4
0 -4 -6 46424.5 2432.28 5
0 -4 -7 95033 3911.37 5
0 -4 7 97084.4 4663.33 4
0 -4 -8 87737.7 4060.43 5
0 -4 8 91455.2 4789.4 4
0 -4 9 54884.5 3221.53 9
0 -4 -9 54433.8 3860.39 16
0 -4 9 55545.4 3734.74 4
0 -4 -9 53113.3 3145.96 5
0 -4 9 53497.8 2862.08 13
0 -4 10 3939.15 1055.05 4
0 -4 -10 4179.43 913.578 5
0 -4 10 2572.22 668.152 13
0 -4 -10 2485.2 946.063 16
0 -4 10 3276.5 841.616 9
0 -4 11 7433.55 1043.55 13
0 -4 -11 6998.5 1396.98 16
0 -4 11 7584.19 1221.68 9
0 -4 -12 80210 4450.91 16
0 -4 12 101956 4554.49 9
0 -4 -13 95826.1 4636.9 16
0 -4 13 99020.4 4162.61 9
0 -4 14 91756.3 3680.05 9
0 -4 -14 91587 4255.14 16
0 -4 15 19833 1427.84 9
0 -4 -15 20640.8 1727.58 16
0 -4 16 605.736 282.667 9
0 -4 -16 591.955 309.064 16
0 -3 0 -80.0944 164.576 5
0 -3 -1 74747.6 2282.56 5
0 -3 -1 79013.4 1959.87 6
0 -3 1 79158 2631.28 4
0 -3 2 176557 4660.47 4
0 -3 -2 166442 4139.61 5
0 -3 -3 206992 4993.16 5
0 -3 3 208673 5550.73 4
0 -3 -4 375240 8366.43 5
0 -3 4 389006 9153.36 4
0 -3 5 166054 5337.96 4
0 -3 -5 165736 4625.74 5
0 -3 6 9084.12 1228.29 4
0 -3 -6 8798.07 951.177 5
0 -3 -7 6359.99 934.5 5
0 -3 -8 70753.1 3318.53 5
0 -3 -9 97253.5 4207.27 5
0 -3 9 102014 4935.3 4
0 -3 -9 108038 5150.39 14
0 -3 10 105426 4534.12 9
0 -3 10 106936 5219 4
0 -3 -11 57819.3 3366.83 5
0 -3 11 61482.4 3993.76 4
0 -3 12 27550.6 2206.2 9
0 -3 -13 7924.17 1362.86 16
0 -3 13 6360.28 1029.32 9
0 -3 14 6686.79 986.415 9
0 -3 -14 7028.04 1277.44 16
0 -3 -15 42990.6 2775.73 16
0 -3 15 40624.7 2302.73 9
0 -3 -16 55666.2 2874.33 16
0 -3 16 51737.5 2433.96 9
0 -3 17 63458.7 2417.39 9
0 -3 -17 64143.6 2705.88 16
0 -2 0 326186 6155.06 6
0 -2 1 53126.4 1789.44 4
0 -2 -1 53833.7 1552.64 5
0 -2 -2 40218.2 1376.25 5
0 -2 2 40154.4 1608.79 4
0 -2 -3 23857.2 1114.11 5
0 -2 -4 61509.6 2127.17 5
0 -2 -5 229203 5644.09 5
0 -2 -6 241528 6238.61 5
0 -2 -7 245180 6678.3 5
0 -2 -8 230353 6665.89 5
0 -2 -9 46860.7 2638.55 5
0 -2 -10 456.013 412.866 14
0 -2 10 1191.01 495.483 9
0 -2 -10 437.145 535.022 5
0 -2 11 38450 2474.93 9
0 -2 -11 35973 2893.94 14
0 -2 -11 32299.8 2385.09 5
0 -2 -12 57388.5 3397.21 5
0 -2 -12 59202.3 3839.23 14
0 -2 12 61134.5 3142.2 9
0 -2 -13 73831.6 4318.42 14
0 -2 13 73739.2 3488.52 9
0 -2 14 60827.9 3075.61 9
0 -2 15 49400.4 2678.13 9
0 -2 16 25400.2 1775.36 9
0 -2 17 309.768 221.139 9
0 -2 -17 1100.94 418.213 16
0 -2 18 6112.9 647.512 9
0 -2 -18 6382.26 769.925 16
0 -1 0 353.766 136.624 4
0 -1 0 21.4863 50.2876 6
0 -1 -1 137562 2866.05 5
0 -1 -2 168877 3628.96 5
0 -1 -3 213915 4721.96 5
0 -1 -4 326228 6894.05 5
0 -1 4 305436 7059.85 2
0 -1 5 242415 4477.39 1
0 -1 -5 255304 5953.24 5
0 -1 5 236927 6033.28 2
0 -1 6 10305.5 1040.71 2
0 -1 -6 10737 992.513 5
0 -1 -7 6910.76 898.004 5
0 -1 -8 131625 4431.39 5
0 -1 -9 68587.7 3176.34 5
0 -1 -10 202124 6416.43 5
0 -1 -11 123172 5366.52 14
0 -1 -11 119323 4840.88 5
0 -1 11 123492 4461.13 9
0 -1 -12 63122.7 3490.02 5
0 -1 -12 62186.1 3771.47 14
0 -1 12 60373.9 2998.62 9
0 -1 13 5290.13 887.423 9
0 -1 -13 5185.99 1167.8 14
0 -1 14 6933.21 1053.13 9
0 -1 -14 6668.43 1267.1 14
0 -1 15 29592.3 2112.86 9
0 -1 -15 30474.2 2589.52 14
0 -1 16 62094.5 3038.68 9
0 -1 17 64778 2894.39 9
0 -1 -18 30096.3 1834.45 16
0 -1 18 25524.5 1525.28 9
0 0 1 124193 2494.67 3
0 0 1 121821 2507.66 2
0 0 -1 125763 2563.02 5
0 0 2 132515 2941.52 3
0 0 2 135639 2965.73 2
0 0 -2 131067 3029.09 5
0 0 3 39823.6 1423.99 2
0 0 3 41463.4 1418.84 3
0 0 -3 41107.3 1483.36 5
0 0 4 100434 2793.97 3
0 0 -4 99537.7 2872.73 5
0 0 4 96735.1 2803.42 2
0 0 -5 327602 7422.56 5
0 0 5 323960 7376.92 2
0 0 5 340117 7374.74 3
0 0 6 149886 4311.68 2
0 0 6 150787 4210.8 3
0 0 -6 143903 4232.73 5
0 0 7 66169.2 2722.04 2
0 0 -7 67118.9 2719.65 5
0 0 8 44052.2 2279.66 2
0 0 -8 43106.9 2246.66 5
0 0 -9 115405 4272.65 5
0 0 9 123327 4373.12 2
0 0 -10 5186.69 880.978 5
0 0 10 6387.19 981.004 2
0 0 11 6164.82 897.003 9
0 0 -11 7147.59 1154.88 14
0 0 12 112157 4287.14 9
0 0 -12 109651 5003.53 14
0 0 -13 147283 6033.75 14
0 0 13 140402 5067.41 9
0 0 14 38509.1 2491.64 9
0 0 -14 46807.1 3215.06 14
0 0 -15 45541.5 3176.17 14
0 0 15 44612.5 2669.33 9
0 0 16 6618.01 1003.3 9
0 0 -16 5592.59 1064.28 14
0 0 17 5564.53 854.973 9
0 0 18 18304.6 1342.3 9
0 1 0 66.4615 83.6877 3
0 1 1 138649 2846.11 3
0 1 2 165715 3472.05 3
0 1 3 188918 4132.11 3
0 1 4 349124 7275.01 3
0 1 5 276856 6288.84 3
0 1 6 12447.7 949.731 2
0 1 6 12140.5 981.14 3
0 1 7 8123.91 871.479 3
0 1 7 7799.46 829.333 2
0 1 8 150869 4545.6 2
0 1 8 141516 4482.34 3
0 1 9 79790.5 3234.98 2
0 1 9 76401.2 3179.58 3
0 1 10 244846 6951.2 2
0 1 -11 122786 5097.38 14
0 1 11 128598 4745.68 9
0 1 11 128620 4749.43 2
0 1 12 63585.7 3207.54 9
0 1 -12 57766 3428.3 14
0 1 13 8382.21 1199.54 9
0 1 -13 7545.37 1241.85 14
0 1 14 2260.41 725.974 9
0 1 -14 2164.03 716.199 14
0 1 15 26541.1 2068.01 9
0 1 -15 30505.6 2502.39 14
0 1 16 53557.2 2900.6 9
0 1 -16 47069.9 2942.26 14
0 1 17 59064.2 2858.92 9
0 1 18 28525.1 1687.67 9
0 2 0 298812 6012.63 3
0 2 1 66881.6 1802.8 3
0 2 2 42809.6 1384.84 3
0 2 3 27042.5 1121.47 3
0 2 4 85361.5 2527.6 3
0 2 5 236117 5615.85 3
0 2 6 232573 5863.72 3
0 2 7 228281 6103.35 3
0 2 8 281605 6975 2
0 2 8 262493 7193.42 3
0 2 9 35121.6 1995.42 2
0 2 9 33362.1 2114.6 3
0 2 10 1428.93 496.072 3
0 2 10 802.742 465.814 9
0 2 11 29900.9 2300 9
0 2 -11 30889 2413.2 14
0 2 11 31038.6 2239.37 3
0 2 -12 53300.7 3267.94 14
0 2 12 54424.5 3214.5 9
0 2 13 78272.6 3955 9
0 2 -13 82675 4215.01 14
0 2 -14 62160.2 3595.91 14
0 2 14 64172.5 3495.18 9
0 2 -15 40276.5 2732.62 14
0 2 15 47284.4 2852.38 9
0 2 16 29181.2 2085.85 9
0 2 17 1175.34 442.431 9
0 2 18 5831.25 721.332 9
0 3 0 28.2984 170.142 3
0 3 1 79624.8 2301.02 3
0 3 -1 79081.7 2307 3
0 3 2 203525 4692.51 3
0 3 3 247222 5659.4 3
0 3 -3 252731 4892.09 1
0 3 4 418191 8896.61 3
0 3 5 170820 4636.96 3
0 3 6 15876.1 1235.61 3
0 3 7 5135 807.335 3
0 3 8 58518.4 2876.88 3
0 3 9 83298.7 4170.92 9
0 3 9 96966.4 4009.79 3
0 3 10 99421.9 4308.95 3
0 3 10 100368 4691.15 9
0 3 -10 109317 4874.62 14
0 3 -10 100553 4642.93 12
0 3 11 54487.1 3157.08 3
0 3 11 54655.5 3421.24 9
0 3 -11 55099.6 3361.13 12
0 3 -11 49148.1 3185.35 14
0 3 -12 21535.3 2030.71 12
0 3 12 23543.6 2240.82 9
0 3 -12 21973.1 2092.07 14
0 3 -13 6667.57 1128.1 14
0 3 13 6285.51 1143.48 9
0 3 14 11597.7 1501.63 9
0 3 15 47247.3 2855.53 9
0 3 16 64474.5 3091.66 9
0 3 17 63542.1 2737.68 9
0 4 0 342146 7503.82 3
0 4 1 210181 5073.83 3
0 4 -1 204667 5018.1 3
0 4 2 107800 3187.9 3
0 4 -2 105658 3118.88 3
0 4 3 2595.1 490.882 3
0 4 4 45791.5 2035.45 3
0 4 5 64071.7 2631.78 3
0 4 6 48878.9 2400.08 3
0 4 7 102990 3942.31 3
0 4 -8 142286 5296.58 14
0 4 8 140441 5747.47 9
0 4 -9 59873.2 3627.13 12
0 4 -9 62241.5 3557.18 14
0 4 9 50560 3403.36 9
0 4 9 60990.7 3285.37 3
0 4 10 4462.28 1045.75 9
0 4 10 5882.26 1073.34 3
0 4 -10 3999.33 992.327 12
0 4 -10 4640.97 1005.94 14
0 4 11 7685.08 1394.63 9
0 4 -11 8008.24 1352.78 12
0 4 -11 5776.75 1035.5 14
0 4 12 80105.7 4375.89 9
0 4 -12 80334.4 4258.36 12
0 4 13 96856.3 4701.29 9
0 4 -13 95617.7 4396.68 12
0 4 -14 89868.2 3839.03 12
0 4 14 93547.1 4318.9 9
0 4 15 20922.4 1768.74 9
0 4 16 885.913 375.965 9
0 5 0 -215.112 199.035 3
0 5 -1 44479.2 1981.97 3
0 5 1 44521.4 2007.77 3
0 5 2 103423 3408.32 3
0 5 -2 104404 3362.39 3
0 5 -3 123924 3861.62 3
0 5 3 127265 3992.14 3
0 5 4 132620 4272.73 3
0 5 -4 130919 4097.8 3
0 5 -5 73992 3478.28 10
0 5 5 73237.4 3158.84 3
0 5 -5 75844.3 3009.1 3
0 5 5 74561.9 3570.33 9
0 5 6 4213.57 779.238 3
0 5 6 5897.05 1056.46 9
0 5 -6 5665.8 866.337 14
0 5 -6 5716.31 938.656 10
0 5 7 5926.82 962.833 3
0 5 -7 8541.81 1138.35 14
0 5 7 9245.67 1458.62 9
0 5 8 54640.4 3149.1 3
0 5 8 62602 3964.88 9
0 5 -8 58823.7 3370.97 14
0 5 9 88605.2 4216.03 3
0 5 -9 81860.4 4494 12
0 5 -9 86632.1 4400.44 14
0 5 9 74518.4 4416.98 9
0 5 10 83139 4709.29 9
0 5 -10 103627 5029.12 12
0 5 11 94687.5 4950.17 9
0 5 -11 96898.1 4835.82 12
0 5 -12 31700.7 2578.57 12
0 5 12 29732.3 2603.81 9
0 5 -13 10407.1 1335.14 12
0 5 13 10558.9 1470.21 9
0 5 14 4252.42 821.61 9
0 5 -14 5392.14 836.67 12
0 5 15 26814.2 1803.81 9
0 6 0 107438 3706.09 3
0 6 0 112392 4182.14 10
0 6 1 92002.3 3657.99 10
0 6 1 91268.7 3320.31 3
0 6 2 31334.9 2050.71 10
0 6 -2 34843.6 2233.58 10
0 6 2 31546.3 1871.02 3
0 6 3 14188.5 1279.66 3
0 6 -3 13473.4 1421.92 10
0 6 3 14207.4 1496.32 9
0 6 3 14513.9 1378.12 10
0 6 4 23538.2 1993.02 9
0 6 4 21151.1 1661.42 3
0 6 4 21687.3 1758.92 10
0 6 -4 22783 1930.35 10
0 6 -5 67507.9 3573.61 10
0 6 5 67270.5 3692.56 9
0 6 5 63437.9 3120.88 3
0 6 6 147446 6130.95 9
0 6 -6 143975 5265.06 14
0 6 -6 142931 5701.61 10
0 6 6 129465 4995.2 3
0 6 7 165098 7078.6 9
0 6 -7 153094 5719.46 14
0 6 8 61301.3 4138.69 9
0 6 -8 63450.9 3529.84 14
0 6 -8 51729.7 3679.03 12
0 6 -9 26462 2559.44 12
0 6 9 21649.5 2344.91 9
0 6 10 1864.13 821.246 9
0 6 -10 2535.61 875.728 12
0 6 -11 5829.25 1157.81 12
0 6 11 8630.7 1434.27 9
0 6 12 32610.8 2519.79 9
0 6 -12 30590.1 2394.77 12
0 6 13 43637.3 2626.59 9
0 6 -13 40817.8 2453.94 12
0 6 14 39837.8 2207.83 9
0 7 0 -252.469 255.344 10
0 7 -1 8133.01 1111.26 10
0 7 1 7121.39 1065.59 10
0 7 2 50635 2867.18 10
0 7 -2 48636.7 2900.86 10
0 7 3 137828 5100.78 10
0 7 -3 128322 5162.4 10
0 7 4 117794 4642.64 10
0 7 -4 111694 4869.41 10
0 7 -5 47867.1 3117.37 10
0 7 -5 52368.1 2962.29 14
0 7 6 25957.9 2569.68 9
0 7 -6 20801.3 1872.23 14
0 7 -7 1594.59 936.563 12
0 7 7 858.117 824.207 9
0 7 -8 13407.3 1860.4 12
0 7 8 14553.4 2036.09 9
0 7 9 59059.7 3794.14 9
0 7 -9 77824.5 4255.69 12
0 7 10 31529 2516.19 9
0 7 -10 39402.4 2829.27 12
0 7 -11 30864.7 2316.44 12
0 7 11 29042.1 2227.61 9
0 7 12 8436.1 1085.13 9
0 7 -12 7625.49 1020.99 12
0 8 0 62607 3322.99 10
0 8 1 85584 3955.76 10
0 8 -1 83112 3918.04 10
0 8 -2 27789.9 2173.42 10
0 8 2 27233.4 2123.99 10
0 8 3 3957.99 813.011 10
0 8 -3 5418.5 999.422 10
0 8 -4 20718.6 1729.93 14
0 8 -5 31949.6 2773.97 12
0 8 -5 39188.7 2386.62 14
0 8 -6 23780.3 2317.9 12
0 8 -7 51926.8 3333.91 12
0 8 -8 34031.9 2529.36 12
0 8 -9 26297.6 2108.15 12
0 8 -10 3085.4 697.874 12
0 9 0 278.366 409.021 10
0 9 1 13476.7 1327.13 10
0 9 -2 45731.4 2302.22 14
0 9 -3 48971.3 2963.45 12
0 9 -4 50615.8 2964.72 12
0 9 -5 19585.1 1756.48 12
0 9 -6 1822.28 575.514 12
-1 -9 7 36669.5 1876.59 13
-1 -9 7 26196 1634.92 9
-1 -9 6 23279.4 1611.38 13
-1 -9 5 4672.36 778.911 13
-1 -9 4 222.751 256.768 13
-1 -9 3 16369.3 1451.7 13
-1 -9 3 18678.2 1703.44 16
-1 -9 2 48851.5 2546.11 13
-1 -9 2 55198.2 3007.71 16
-1 -9 1 99651.3 4224.11 16
-1 -9 0 67155.7 3396.92 16
-1 -9 -1 33616.9 2353.02 16
1 -9 2 6147.06 1007.45 13
-1 -9 -2 6232.56 1028.03 16
1 -9 3 3920.8 778.886 13
-1 -9 -3 2913.83 730.228 16
1 -9 4 20346.6 1609.78 13
1 -9 5 13495.9 1228.78 13
1 -9 6 20411.7 1385.14 13
-1 -8 10 28509.9 1778.39 9
-1 -8 10 27579.6 1668.12 13
-1 -8 9 6803.91 942.586 13
-1 -8 9 5727.14 891.01 9
-1 -8 8 9098.78 1156.95 9
-1 -8 8 8576.09 1093.59 13
-1 -8 7 5333.95 957.222 13
-1 -8 6 26161.7 2085.23 13
-1 -8 5 40927.7 2711.6 13
-1 -8 5 47962.5 3254.47 16
-1 -8 4 46441 2991.24 13
-1 -8 4 50600.9 3276.63 16
-1 -8 3 78320.2 3989.48 13
-1 -8 3 85252 4364.23 16
-1 -8 2 33376.7 2624.55 16
-1 -8 2 32718.5 2437.8 13
-1 -8 1 1718.98 617.691 16
-1 -8 1 948.244 512.542 13
-1 -8 0 8108.29 1161.33 13
-1 -8 0 10300 1471.71 16
-1 -8 -1 64064.1 3708.47 16
-1 -8 -2 70209.6 3919.09 16
-1 -8 -3 66017.4 3831.57 16
-1 -8 -4 23175.7 2275.84 16
-1 -8 -5 13303.8 1726.75 16
-1 -8 -6 1475.09 414.35 17
1 -8 6 1299.57 572.942 13
-1 -8 -6 742.524 575.732 16
1 -8 7 14857.6 1325.09 9
1 -8 7 17151.6 1514.85 13
-1 -8 -7 17275.9 1424.13 17
-1 -8 -7 14144.2 1655.15 16
-1 -8 -8 22089.3 1563.25 17
1 -8 8 22674.9 1624.77 13
-1 -8 -8 19873.5 1760.88 16
1 -8 9 42255 2073.04 13
-1 -8 -9 43729.8 2122.3 17
-1 -7 13 31909.6 1599.85 9
-1 -7 12 10360.6 1024.64 13
-1 -7 12 14730.7 1318.1 9
-1 -7 11 1113.3 489.619 13
-1 -7 11 1357.96 547.357 9
-1 -7 10 7162.72 1127.19 9
-1 -7 10 10269.3 1215.9 13
-1 -7 9 61302.2 3420.18 9
-1 -7 9 59967.1 3202.17 13
-1 -7 8 59329.2 3316 13
-1 -7 7 109958 4798.6 13
-1 -7 7 121012 5749.14 16
-1 -7 6 31684.1 2451.11 13
-1 -7 6 36994.4 3004.77 16
-1 -7 5 33285 2519.74 13
-1 -7 5 36590 2940.77 16
-1 -7 4 25313.8 2396.05 16
-1 -7 3 19485 2110.32 16
-1 -7 2 32417.7 2700.12 16
-1 -7 1 73451.8 4096.74 16
-1 -7 0 52376.3 3386.98 16
1 -7 1 27340 2332.27 16
-1 -7 -1 25980.8 2343.06 16
-1 -7 -2 12190.9 1596.4 16
1 -7 2 13081.7 1627.4 16
-1 -7 -3 20868 2123.61 16
1 -7 3 25218.9 2348.72 16
1 -7 4 41113.3 3099.37 16
-1 -7 -4 40734.8 3056.65 16
-1 -7 -5 141707 6323.69 16
-1 -7 -6 120971 6030.64 16
1 -7 7 78913.8 3869.63 13
-1 -7 -7 105659 5730.72 16
1 -7 8 19566.2 1691.47 9
1 -7 8 19676.5 1754.27 13
-1 -7 -8 18733.7 2267.98 16
-1 -7 -9 790.352 616.711 16
1 -7 9 1680.01 552.469 9
1 -7 9 1449.53 526.864 13
-1 -7 -10 6530.96 1190.49 16
1 -7 10 5438.22 816.916 13
1 -7 11 17325.9 1245.48 13
-1 -7 -11 13514 1366.39 16
-1 -7 -12 36873.3 1840.23 17
-1 -6 14 1857.55 436.203 9
-1 -6 13 6087.28 894.766 9
-1 -6 13 4923.11 762.585 13
-1 -6 12 43923.5 2511.48 13
-1 -6 12 55062.6 3020.43 9
-1 -6 11 45728.9 2953.3 9
-1 -6 11 49508.9 2818.91 13
-1 -6 10 67089.5 3794.92 9
-1 -6 10 81779.2 3838.37 13
-1 -6 9 30936.6 2350.09 13
-1 -6 8 18809.3 1811.68 13
-1 -6 7 29073 2666.57 16
-1 -6 7 24416.7 2103.14 13
-1 -6 6 60030 3784.37 16
1 -6 -6 57880.9 3251.06 5
1 -6 -5 226769 7117.6 5
-1 -6 5 221772 7814.97 16
1 -6 -4 100408 4187.67 5
-1 -6 4 93819.9 4619.17 16
-1 -6 3 91687.9 4528.51 16
1 -6 -3 98681.8 4020.38 5
-1 -6 2 19503 1951.14 16
1 -6 -2 16616.7 1530.49 5
1 -6 -1 376.62 345.422 5
-1 -6 1 137.095 327.113 16
-1 -6 0 11914.9 1507.51 16
1 -6 0 11669 1241.05 5
1 -6 1 37872.7 2260.47 5
-1 -6 -1 39129.6 2750.55 16
1 -6 1 37687 2599.42 16
1 -6 2 90746.1 4270.4 16
1 -6 2 88201 3677.73 5
-1 -6 -2 89874.8 4302.05 16
1 -6 3 124075 4542.08 5
1 -6 3 122903 5229.01 16
-1 -6 -3 119616 5159.53 16
-1 -6 -4 87263.6 4411.51 16
1 -6 4 93632.1 4571.96 16
-1 -6 -5 36055.9 2859.6 16
1 -6 5 33521.3 2758.59 16
-1 -6 -6 4083.26 1068.28 16
-1 -6 -7 46748.8 3852.23 16
1 -6 8 82747.6 3947.07 13
1 -6 8 80745.3 3909.43 9
1 -6 9 67559.8 3375.71 13
1 -6 9 59203.3 3225.37 9
1 -6 10 42408.5 2514.9 13
1 -6 10 43531.8 2569.24 9
1 -6 11 20387.9 1626.16 9
1 -6 11 17916.3 1469.13 13
-1 -6 -12 2918.18 752.817 16
-1 -6 -13 488.82 337.111 16
-1 -6 -14 12042.3 950.554 17
-1 -5 16 27696.7 1422.2 9
-1 -5 15 55528.1 2437.86 9
-1 -5 14 55055.2 2739.78 9
-1 -5 13 64080.6 3062.91 13
-1 -5 13 74970 3670.34 9
-1 -5 12 31829.2 2204.99 13
-1 -5 12 36529.1 2669.64 9
-1 -5 11 14983.7 1776.71 9
-1 -5 11 15569.7 1583.25 13
-1 -5 10 16230.6 1627.03 13
-1 -5 10 13249.1 1605.08 9
-1 -5 9 70424.7 4415.01 4
1 -5 -9 68536.6 3808.96 5
-1 -5 9 69090.2 3531.37 13
-1 -5 8 48396.3 2871.1 13
-1 -5 8 54719.4 3671.32 16
-1 -5 8 54586.4 3709.61 4
1 -5 -8 49977.5 3069.34 5
-1 -5 7 92772.9 4739.37 4
1 -5 -7 84270 3913.28 5
-1 -5 7 91990.8 4626.36 16
1 -5 -6 21937.6 1793.06 5
-1 -5 6 24702.9 2192.24 16
1 -5 -5 23962 1795.42 5
-1 -5 5 24382.9 2104.09 16
1 -5 -4 28316.1 1894.08 5
1 -5 -3 46403.3 2388.32 5
1 -5 -2 204351 5849.99 5
1 -5 -1 221520 6101.26 5
1 -5 0 238240 6402.38 5
1 -5 1 90389.4 3355.66 5
1 -5 2 28410.3 1764.94 5
1 -5 3 28080.8 2065.1 4
1 -5 4 37569.2 2559.51 4
1 -5 5 89506.7 4315.93 16
-1 -5 -5 93094.7 4391.2 16
1 -5 5 87961 4398.85 4
-1 -5 -6 84685.3 4521.12 16
1 -5 6 65786.4 4027.61 4
-1 -5 -7 114393 5966.14 16
1 -5 7 73007.2 4520.99 4
-1 -5 -8 19705.3 2658.59 16
1 -5 8 13557.4 1962.27 4
-1 -5 -9 4528.3 1254.39 16
1 -5 9 5318.46 921.551 13
1 -5 9 4038.87 852.245 9
1 -5 10 25714.2 2099.07 9
1 -5 10 25524.9 1958.8 13
1 -5 11 46605.5 2595.79 13
-1 -5 -11 42696.4 3296.24 16
1 -5 12 103803 3891.06 9
-1 -5 -12 82523.1 4447.77 16
-1 -5 -13 73220.3 3756.4 16
-1 -5 -14 37306.9 2337.44 16
-1 -5 -15 3331 507.776 17
-1 -5 -15 4450.1 694.565 16
-1 -4 17 38109.3 1741.11 9
-1 -4 16 30962.6 1773.69 9
-1 -4 15 3385.81 675.306 9
-1 -4 14 6754.88 1023.94 9
-1 -4 13 65350.8 3590.66 9
-1 -4 13 55053.3 2864.18 13
-1 -4 12 135100 4989.3 13
-1 -4 12 151836 5988.23 9
-1 -4 11 122822 5990.54 4
-1 -4 11 128650 5491.74 9
1 -4 -11 123178 5286.1 5
-1 -4 11 125042 4775.77 13
-1 -4 10 94599.8 4005.93 13
-1 -4 10 96985.6 5077.36 4
1 -4 -10 88695.6 4313.64 5
-1 -4 10 80657.5 4258.91 9
-1 -4 9 49840.8 3454.46 4
-1 -4 9 52121 2816.28 13
1 -4 -9 47578.6 2935.62 5
-1 -4 8 2320.27 785.686 16
1 -4 -8 785.741 532.795 5
-1 -4 8 973.53 563.062 4
-1 -4 8 1727.71 474.537 13
-1 -4 7 2446.62 832.16 4
1 -4 -7 3263.21 688.564 5
-1 -4 6 17974.1 1745.65 4
1 -4 -6 20716.9 1565.07 5
-1 -4 5 89939.2 3822.2 4
1 -4 -5 88109.2 3341.17 5
-1 -4 4 203045 6093.44 4
1 -4 -4 200958 5521.73 5
1 -4 -3 202853 5417.45 5
1 -4 -2 30548 1617.79 5
-1 -4 2 29350.8 1328.64 5
1 -4 -1 20295.6 1291.23 5
-1 -4 1 19507.7 1054.83 5
1 -4 0 17279.9 1170.06 5
-1 -4 0 17178 1002.18 5
-1 -4 -1 140046 3741.45 5
-1 -4 -1 137010 3563.26 6
1 -4 1 140816 4235.32 4
1 -4 2 281406 7276.4 4
-1 -4 -2 279811 6604.12 5
-1 -4 -2 290898 6368.69 6
1 -4 3 123540 4368.81 4
-1 -4 -3 127617 3568.18 6
-1 -4 -3 124718 3787.33 5
1 -4 4 18784.8 1664.23 4
-1 -4 -4 16524.7 1282.36 5
-1 -4 -5 5981.61 867.516 5
1 -4 5 7524.62 1161.38 4
-1 -4 -6 5230.58 885.825 5
1 -4 6 6224.99 1189.99 4
1 -4 7 62027.9 3858.93 4
-1 -4 -7 64079.3 3249.5 5
-1 -4 -8 120504 4738.45 5
1 -4 8 114643 5602.63 4
1 -4 8 108942 4589.06 9
1 -4 9 120861 4893.17 9
1 -4 9 131875 6186.73 4
-1 -4 -9 127455 5018.54 5
1 -4 9 126870 4619.08 13
-1 -4 -10 129400 5224.98 5
1 -4 10 150426 5467.19 9
1 -4 10 141163 6634.19 4
-1 -4 -11 85235.9 4867.66 16
1 -4 11 110612 4614.53 9
-1 -4 -12 17133.5 2032.65 16
1 -4 12 19197.5 1671.9 9
1 -4 13 5742.29 824.513 9
-1 -4 -13 8359.33 1431.06 16
-1 -4 -14 31834.1 2407.86 16
1 -4 14 31233.7 1786.38 9
-1 -4 -15 42019.6 2472.15 16
-1 -4 -16 30804.8 1808.7 16
-1 -3 17 5513.02 758.824 9
-1 -3 16 39190.1 2230.64 9
1 -3 -16 36087.2 2218.1 16
1 -3 -15 48588.6 2867.43 16
-1 -3 15 48702.6 2695.48 9
1 -3 -14 102773 4658.01 16
-1 -3 14 104233 4397.68 9
-1 -3 13 77042.6 3904.34 9
1 -3 -13 77296.1 4146.49 16
-1 -3 12 22104.6 1726.41 13
1 -3 -12 18935.6 1923.17 5
-1 -3 12 22277 2314.45 4
-1 -3 12 26283.8 2329.82 9
1 -3 -11 790.206 491.821 5
-1 -3 11 878.407 382.874 9
-1 -3 11 1811.91 749 4
-1 -3 11 1697.25 514.389 13
-1 -3 10 34073.4 2102.45 13
-1 -3 10 33071.8 2697.18 4
-1 -3 10 32593.2 2472.72 9
1 -3 -10 30540.6 2327.48 5
-1 -3 9 117072 5084.25 4
1 -3 -9 110760 4496.88 5
-1 -3 8 169367 6117.31 4
1 -3 -8 172276 5504.98 5
-1 -3 7 221583 6899.19 4
1 -3 -7 218893 6171.85 5
1 -3 -6 96316.6 3378.47 5
-1 -3 6 96597.2 3902.46 4
-1 -3 5 10722.9 1131.97 4
1 -3 -5 10950.9 970.054 5
1 -3 -4 12194.9 926.978 5
-1 -3 4 12534.8 1171.18 4
1 -3 -3 90170.7 2779.68 5
-1 -3 3 85867.2 3098.28 4
1 -3 -2 144479 3786.11 5
1 -3 -1 251311 5764.61 5
-1 -3 1 256008 5334.26 5
-1 -3 0 143421 3435.74 5
-1 -3 0 150451 3518.57 6
1 -3 0 155062 3894.82 4
1 -3 1 76990.9 2549.79 4
-1 -3 -1 73303.7 2154.11 6
-1 -3 -1 71315.3 2122.39 5
1 -3 2 18958.6 1263.74 4
-1 -3 -2 17714.9 972.564 5
-1 -3 -3 104497 3070.37 5
-1 -3 -4 80680.9 2796.82 5
-1 -3 -5 123370 3983.32 5
-1 -3 -6 235240 6503.68 5
-1 -3 -7 108990 4111.31 5
-1 -3 -8 40364.9 2437.03 5
1 -3 9 14875.2 1466 9
-1 -3 -9 12469.7 1397.62 5
-1 -3 -9 13742.4 1864.77 14
-1 -3 -10 9406.61 1658.39 14
1 -3 10 13166.1 1458.64 9
-1 -3 -10 10666.7 1326.11 5
-1 -3 -11 58892.3 4025.23 14
-1 -3 -11 58627 3372.3 5
1 -3 11 68921.7 3399 9
1 -3 12 104155 4183.27 9
-1 -3 -13 76478.3 4237.68 16
1 -3 13 66565.4 3127.62 9
-1 -3 -14 42107.4 2962.01 16
1 -3 14 37588.2 2145.11 9
-1 -3 -15 14285.4 1557.45 16
1 -3 15 12538.6 1118.49 9
-1 -3 -16 1336.33 480.933 16
-1 -3 -17 9550.67 949.267 16
-1 -2 18 91565.5 3243.89 9
1 -2 -17 78357 3333.86 16
-1 -2 17 76187.9 3201.79 9
-1 -2 16 38797.6 2356.74 9
-1 -2 15 8812.54 1186.44 9
-1 -2 14 236.056 449.463 9
-1 -2 13 5806.52 1117.5 4
-1 -2 13 5154.51 934.975 9
1 -2 -12 48032.5 3054.28 5
1 -2 -12 46815.6 3321.38 14
-1 -2 12 45477.2 3178.21 4
-1 -2 12 53648.7 3040.69 9
1 -2 -11 42391.2 2763.43 5
1 -2 -11 45979.5 3242.93 14
-1 -2 11 41926.3 3016.25 4
1 -2 -10 59475 3151.12 5
1 -2 -9 88504.9 3780.4 5
1 -2 -8 6365.34 973.165 5
1 -2 -7 39003.2 2061.9 5
1 -2 -6 190747 5109.84 5
-1 -2 5 357013 8360.8 4
1 -2 -5 356043 7895.66 5
-1 -2 4 168062 4470.71 4
1 -2 -4 158114 4056.09 5
-1 -2 3 243388 5620.24 4
1 -2 -3 227990 5185.66 5
-1 -2 2 86407.6 2593.22 4
1 -2 -2 82406.7 2293.63 5
-1 -2 1 12259.5 627.591 6
1 -2 -1 12455.2 630.405 4
1 -2 -1 12852.1 723.939 5
-1 -2 0 45574.6 1402.45 6
-1 -2 0 45960.8 1252.61 5
1 -2 0 48350.1 1558.78 4
-1 -2 -1 104224 2486.66 5
-1 -2 -2 424558 8472.96 5
-1 -2 -3 304969 6644.73 5
-1 -2 -4 346981 7720.51 5
-1 -2 -5 44594 2069.69 5
-1 -2 -6 38541.2 2035.74 5
-1 -2 -7 181564 5451.5 5
-1 -2 -8 154592 5119.68 5
-1 -2 -9 80080.4 3604.42 5
-1 -2 -10 76279.6 4323.11 14
-1 -2 -10 68100.8 3480.47 5
-1 -2 -11 16475.1 2028.77 14
-1 -2 -11 16020.7 1706 5
1 -2 11 16909.3 1503.4 9
1 -2 12 8765.77 1101.36 9
-1 -2 -12 8992.66 1529.21 14
-1 -2 -13 3702.23 1095.46 14
1 -2 13 4952.64 812.57 9
1 -2 14 32605.5 2088.08 9
-1 -2 -14 33495.5 2825.6 14
1 -2 15 43909.8 2360.71 9
1 -2 16 117205 3924.42 9
-1 -2 -16 122788 4765.15 16
-1 -2 -17 70034.8 3059.23 16
1 -1 -18 1507.72 428.566 16
-1 -1 18 956.123 376.514 9
-1 -1 17 1112.54 455.698 9
-1 -1 16 43037.4 2572.24 9
1 -1 -15 47337 3165.43 14
-1 -1 15 48922.6 2783.26 9
-1 -1 14 94444.5 4101.84 9
1 -1 -14 110679 5120.91 14
1 -1 -13 83286.7 4124.1 5
1 -1 -13 79153.5 4352.87 14
-1 -1 13 77397 3597.46 9
1 -1 -12 22217.4 1995.44 5
1 -1 -12 22127.9 2169.01 14
-1 -1 12 20185.8 1717.25 9
-1 -1 11 7002.45 1013.26 9
1 -1 -11 7515.07 1113.15 5
1 -1 -10 79665.6 3585.48 5
1 -1 -9 55745.5 2784.13 5
1 -1 -8 233832 6487.83 5
1 -1 -7 147780 4520.05 5
1 -1 -6 79018.7 2678.47 5
-1 -1 6 66716.9 1642.8 1
1 -1 -5 33330.2 1493.42 5
-1 -1 5 33040.6 933.267 1
-1 -1 4 43566.1 1096.35 1
1 -1 -4 43366.9 1588.46 5
-1 -1 3 84435.1 2436.64 4
1 -1 -3 84392.1 2294.53 5
-1 -1 3 89836.7 1894.13 1
1 -1 -2 395565 7586.86 5
-1 -1 2 382410 7738.81 4
-1 -1 1 246660 4926.63 6
1 -1 -1 242061 4949.38 5
1 -1 -1 254918 4682.17 4
-1 -1 0 189513 3854.32 6
1 -1 0 188781 3839.26 2
-1 -1 0 188911 3587.5 5
1 -1 1 286568 5908.16 2
-1 -1 -1 285354 5623.55 5
1 -1 2 56502.7 1918.55 2
-1 -1 -2 53439.7 1699.1 5
1 -1 3 366850 8095.67 2
-1 -1 -3 374314 7815.69 5
1 -1 4 64872.9 2528.62 2
-1 -1 -4 66235 2317.93 5
-1 -1 -5 129127 3845.86 5
1 -1 5 132473 4175.97 2
-1 -1 -6 323176 7908.25 5
1 -1 6 347419 8458.47 2
-1 -1 -7 132708 4352.32 5
1 -1 7 134409 4683.98 2
-1 -1 -8 33120.7 2053.2 5
1 -1 8 30204.2 2129.71 2
-1 -1 -9 8277.4 1103.91 5
1 -1 9 8938 1216.83 2
-1 -1 -10 24186.3 1941.57 5
-1 -1 -10 25290 2211 14
-1 -1 -11 88014.7 4567.25 14
1 -1 11 93015.3 3687.89 9
-1 -1 -12 160556 6511.8 14
1 -1 12 150099 5096.8 9
1 -1 13 68164.8 3240.16 9
-1 -1 -13 70206.5 4236.2 14
-1 -1 -14 84037.7 4622.04 14
1 -1 14 82607.7 3601.97 9
1 -1 15 4718.76 798.323 9
-1 -1 -15 8641.88 1419.88 14
-1 -1 -16 -274.201 468.551 14
1 -1 16 74.8477 288.644 9
1 -1 17 12071.5 1039.92 9
-1 0 18 29286.1 1865.71 9
-1 0 17 52338.7 2790.33 9
-1 0 16 23721.3 1925 9
-1 0 15 12286.3 1407 9
1 0 -15 11736.7 1555.1 14
-1 0 14 5330.18 980.09 9
1 0 -14 4455.62 900.72 14
1 0 -13 89974.9 4456.74 14
-1 0 13 91440.8 3907.26 9
1 0 -12 179457 6508.16 14
-1 0 12 177404 5732.1 9
1 0 -11 193216 6258.39 5
-1 0 11 201631 6020.14 9
1 0 -10 185090 5810.51 5
1 0 -9 115477 4083.06 5
-1 0 8 10337.9 711.753 1
1 0 -8 9789.16 1014.75 5
1 0 -7 3282.17 579.168 5
-1 0 7 3191.76 389.059 1
1 0 -6 39425.6 1814.93 5
-1 0 6 39035.6 1355.8 1
-1 0 6 38607.8 1700.35 2
1 0 -5 200798 4902.1 5
-1 0 5 206666 4309.87 1
1 0 -4 235094 5231.25 5
-1 0 4 234494 4780.55 1
-1 0 3 90175.3 2061.48 1
1 0 -3 90560.8 2273.93 5
1 0 -2 245873 4819.9 5
-1 0 2 243900 4752.71 4
-1 0 2 251010 4767.84 1
1 0 -1 4825.73 229.45 5
-1 0 1 5018.21 271.59 1
1 0 0 200661 3681.54 3
-1 0 0 190444 3820.22 1
1 0 1 92786.3 1926.3 3
1 0 2 257730 5007.55 3
-1 0 -2 238102 5206.96 5
1 0 3 192648 4241.53 3
-1 0 -3 186900 4478.81 5
1 0 4 96864.1 2735.08 3
-1 0 -4 93800 2929.45 5
1 0 5 5706.2 629.528 3
-1 0 -5 6401.63 762.227 5
1 0 5 5406.07 698.616 2
-1 0 -6 6661.85 807.856 5
1 0 6 7684.62 876.436 2
1 0 6 6952.79 736.912 3
1 0 7 12928 1054.63 3
1 0 7 10986.9 1139.92 2
-1 0 -7 11002.8 1151.34 5
1 0 8 182036 5602.52 2
1 0 9 125302 4646.34 2
1 0 10 262061 7759.25 2
1 0 11 82878.8 3513.75 9
1 0 11 86259.2 4100.62 2
-1 0 -11 87066.3 4305.23 14
1 0 12 11114.6 1241.38 9
-1 0 -12 7786.04 1351.55 14
1 0 13 3911.81 771.335 9
-1 0 -13 3459.93 871.963 14
1 0 14 27515.6 2022.23 9
-1 0 -14 32784.8 2733.14 14
1 0 15 80381.6 3589.04 9
-1 0 -15 78439.2 4271.48 14
1 0 16 58349.3 2822.63 9
-1 0 -16 56816.1 3353.92 14
1 0 17 17479.4 1323.27 9
-1 1 18 807.037 372.561 9
-1 1 17 1132.34 473.148 9
-1 1 16 39601.1 2566.52 9
-1 1 15 52889.2 3026.04 9
-1 1 14 96410.8 4254.85 9
-1 1 13 66150.5 3389.38 9
-1 1 12 23947.8 1913.11 9
-1 1 11 7696.04 1040.45 9
-1 1 10 79342.1 2763.27 1
-1 1 9 53875.1 2400.31 2
-1 1 8 233765 5913.34 2
1 1 -8 240520 6418.89 5
-1 1 8 222631 6147.74 3
-1 1 7 148423 4058.43 2
1 1 -7 150594 4540.93 5
-1 1 7 145866 4354.46 3
-1 1 6 80945.3 2477.83 2
-1 1 6 76944.5 2730.19 3
1 1 -6 81568.5 2923.06 5
-1 1 5 27096.5 1146.34 2
-1 1 5 24995.4 1322.58 3
1 1 -5 25245.8 1372.13 5
-1 1 4 51683.2 1822.32 3
-1 1 4 52326.2 1515.12 2
1 1 -4 50171.1 1779.84 5
-1 1 3 104816 2674.98 3
1 1 -3 106979 2573.44 5
-1 1 2 469699 8920.76 3
-1 1 1 227833 4332.02 3
1 1 0 249127 4940.05 3
-1 1 0 250474 4547.06 3
-1 1 0 240064 4792.52 1
-1 1 -1 321580 6047.72 1
1 1 1 321941 6270.02 3
-1 1 -2 63999 1448.57 1
1 1 2 63745.2 1714.85 3
1 1 3 403453 8031.87 3
1 1 4 64290.2 2030.48 3
1 1 5 115564 3276.92 3
1 1 6 304277 7099.13 3
1 1 7 117431 3798.06 3
1 1 7 124248 4034.51 2
1 1 8 24079.3 1589.5 3
1 1 8 22048.6 1628.12 2
1 1 9 8050.61 966.685 3
1 1 9 9063.15 1114.07 2
-1 1 -10 32399.3 2405.87 14
1 1 10 30058.8 2153.1 2
1 1 10 31518.5 2073.26 9
1 1 10 27456.4 1927.5 3
1 1 11 96594 4047.83 9
-1 1 -11 95503.5 4561.7 14
1 1 11 96563.4 4270.99 2
1 1 12 137527 5093.11 9
-1 1 -12 130571 5634.8 14
1 1 12 129048 5301.5 2
-1 1 -13 75145.4 4207.28 14
1 1 13 75565.6 3633.63 9
1 1 14 85606.3 3886.73 9
-1 1 -14 80164.1 4380.63 14
-1 1 -15 8467.3 1384.72 14
1 1 15 9698.37 1221.69 9
1 1 16 -219.689 271.052 9
-1 1 -16 -212.459 429.133 14
-1 1 -17 8055.71 1032.96 14
1 1 17 9623.9 988.724 9
-1 2 18 93526 3476.12 9
-1 2 17 72966.6 3314.32 9
-1 2 16 38164.2 2508.01 9
-1 2 15 11153.4 1217.73 10
-1 2 15 9039.29 1277.21 9
-1 2 14 311.268 436.803 9
-1 2 14 244.582 301.182 10
-1 2 13 6041.52 1067.63 9
-1 2 12 45184.5 2908.88 9
-1 2 11 37814.3 2041.04 1
-1 2 11 41154.3 2685.01 9
-1 2 10 74441.2 3375.36 3
-1 2 9 106380 3976.9 3
-1 2 8 3077.61 675.542 3
-1 2 7 45518.3 1782.9 2
-1 2 7 37808.1 1996.16 3
-1 2 6 193431 4487.28 2
-1 2 6 179127 4926.71 3
-1 2 5 355192 7777.69 3
-1 2 4 177303 4225.5 3
-1 2 3 248911 5299.04 3
-1 2 2 57095.1 1572.62 3
-1 2 1 12731.5 559.95 3
1 2 0 52152.3 1631.74 3
-1 2 0 49986.1 1323.12 3
-1 2 -1 82176.5 1965.6 1
1 2 1 83137.4 2253.83 3
1 2 2 490761 9758.09 3
-1 2 -2 496217 9202.52 1
-1 2 -3 316619 5886.33 1
1 2 3 305654 6641.91 3
1 2 4 324899 7061.62 3
1 2 5 36588.3 1675.91 3
1 2 6 38217 1874.37 3
1 2 7 180727 5259.34 3
1 2 8 184798 5616.28 2
1 2 8 182121 5588.55 3
1 2 9 84871.4 3674.9 3
1 2 9 91075.6 3756.47 2
-1 2 -10 73506.2 3710.63 12
-1 2 -10 76148.7 3985.3 14
1 2 10 69484.7 3422.27 3
1 2 10 72804.9 3623.51 9
1 2 10 73001.3 3479.44 2
1 2 11 25608.4 2130.11 9
1 2 11 25718.5 2055.92 3
-1 2 -11 22922.2 2195.82 14
-1 2 -11 23407.1 2031.93 12
-1 2 -12 13259.3 1654.54 14
1 2 12 14891.3 1632.3 9
1 2 13 5560.69 976.314 9
-1 2 -13 6612.37 1204.4 14
1 2 14 28637 2207.15 9
-1 2 -14 30334.3 2499.92 14
1 2 15 42146.7 2563.07 9
-1 2 -15 37572.2 2703.75 14
-1 2 -16 106759 4376.53 14
1 2 16 111137 4098.59 9
1 2 17 66949.4 2688.64 9
-1 3 17 3808.32 699.782 9
-1 3 16 33815.2 2275.66 9
-1 3 15 55901.7 3223.94 9
-1 3 14 111372 4971.83 9
-1 3 13 79032.5 4218.24 9
-1 3 13 80010.4 3855.44 10
-1 3 12 24573.9 2267.27 9
-1 3 12 22140.3 1964.79 10
-1 3 11 1481.62 744.999 9
1 3 -11 3292.74 901.199 12
-1 3 11 1916.73 710.704 10
-1 3 11 1968.77 579.51 3
-1 3 10 43228.1 2972.56 9
1 3 -10 42403.6 2807.03 12
-1 3 10 43679.4 2623.61 3
-1 3 10 38897 2669.59 10
-1 3 9 111586 4305.46 3
-1 3 8 168897 5305.22 3
-1 3 7 211788 5911.58 3
-1 3 6 102223 3423.87 3
-1 3 5 11200.9 922.503 3
-1 3 4 11713.4 848.586 3
-1 3 3 71838.4 2186.34 3
-1 3 2 165575 3826.09 3
1 3 -1 245406 5595.93 3
-1 3 1 243779 5172.05 3
-1 3 0 164292 3701.02 3
1 3 0 164350 4106.35 3
1 3 1 54071.3 1921.32 3
-1 3 -1 52600.3 1628.59 3
-1 3 -1 53821.1 1627.62 1
-1 3 -2 19454.8 784.967 1
1 3 2 18502.4 1064.01 3
1 3 3 117530 3324.42 3
1 3 4 73862.3 2568.17 3
1 3 5 152916 4389.85 3
1 3 6 258986 6697.93 3
1 3 7 113167 4050.08 3
1 3 8 40457.4 2402.34 3
1 3 9 11666.6 1480.66 9
-1 3 -9 14277.2 1724.22 14
1 3 9 12864.7 1450.01 3
1 3 9 14346.4 1430.47 2
-1 3 -9 15524.3 1689.56 12
1 3 10 8464.34 1233.76 3
1 3 10 8604.23 1298.35 9
-1 3 -10 10639.1 1504.97 14
-1 3 -10 10229.6 1415.45 12
1 3 11 69425.7 3679.48 3
-1 3 -11 66060.4 3788.92 12
-1 3 -11 66753 3904.08 14
1 3 11 67198.6 3800.49 9
-1 3 -12 111586 4900.46 12
-1 3 -12 105310 5000.89 14
1 3 12 110660 5006.56 9
-1 3 -13 74483.5 4031.17 14
1 3 13 75772.5 3925.46 9
1 3 14 45138.5 2794.33 9
-1 3 -14 36510.1 2624.68 14
-1 3 -15 7057.51 1046.8 14
1 3 15 9640.31 1171.64 9
1 3 16 1831.24 500.912 9
1 3 17 8159.08 801.712 9
-1 4 17 42864.5 2127.31 9
-1 4 16 31315.6 2057.15 9
-1 4 15 8714.11 1235.14 9
-1 4 14 7056.97 1230.43 9
-1 4 13 54659.4 3514.47 9
1 4 -13 58715.7 3362.32 12
-1 4 12 138926 6086.04 9
-1 4 12 147222 5506.27 10
1 4 -12 136757 5684.56 12
-1 4 11 119955 5027.52 10
-1 4 11 121896 4984.21 3
1 4 -11 113336 5189.36 12
-1 4 11 110144 5428.23 9
-1 4 11 127112 4718.44 1
-1 4 10 93055.6 4070.8 3
1 4 -10 87259.5 4345.45 12
-1 4 9 49398 2822.21 3
-1 4 9 41702.2 2783.33 10
-1 4 9 49490 3493.62 9
-1 4 8 1290.9 465.612 3
-1 4 8 2759.56 922.532 9
-1 4 7 5321.77 828.983 3
-1 4 6 16125.6 1299.17 3
-1 4 5 103820 3453.32 3
-1 4 4 221314 5541.22 3
-1 4 3 212107 5134.56 3
-1 4 2 37474.1 1537.73 3
1 4 -2 36054.9 1715.09 3
1 4 -1 19405.7 1228.26 3
-1 4 1 20751.1 1060.62 3
1 4 0 24228.6 1376.28 3
-1 4 0 24331.4 1154.46 3
1 4 1 134794 3900 3
-1 4 -1 137760 3501.73 1
-1 4 -1 138164 3523.46 3
1 4 2 272268 6579.85 3
-1 4 -2 277223 6116.11 3
1 4 3 113962 3583.5 3
-1 4 -3 114910 3204.41 3
1 4 4 22698.9 1456.63 3
1 4 5 6471.18 822.675 3
1 4 6 8465.82 1037.29 3
-1 4 -7 80420.1 3717.4 14
-1 4 -7 68583.1 3839.15 12
1 4 7 75089.8 3814.55 9
1 4 7 68414.3 3237.76 3
1 4 8 125427 4920.25 3
1 4 8 132045 5474.58 9
-1 4 -8 143929 5629.12 14
-1 4 -8 134649 5719.51 12
1 4 9 111203 4718.94 3
1 4 9 97593.2 4788.58 9
-1 4 -9 104870 5034.87 14
-1 4 -9 117613 5298.71 12
-1 4 -10 147851 6182.17 12
1 4 10 130926 5801.96 9
1 4 10 146754 5759.49 3
-1 4 -10 144594 6284.74 14
1 4 11 84114.4 4462.4 9
-1 4 -11 82277.9 4438.31 12
-1 4 -11 81252.1 4390.39 14
-1 4 -12 18657.6 1927.81 12
-1 4 -12 19640.2 2012.57 14
1 4 12 19756.4 2044.77 9
-1 4 -13 12333.5 1486.01 12
-1 4 -13 10600.7 1370.67 14
1 4 13 13230.4 1553.5 9
1 4 14 29526.9 2165.53 9
-1 4 -14 28244.7 2080.85 14
1 4 15 49159.4 2547.18 9
1 4 16 30354.5 1698.75 9
-1 5 16 26537.4 1665 9
-1 5 15 54040.5 2809.96 9
1 5 -14 50964.8 2719.4 12
-1 5 14 53484 3107.89 9
1 5 -13 59037.3 3323.55 12
-1 5 13 58656.6 3570.35 9
-1 5 12 25449.4 2437.15 9
1 5 -12 32420.2 2564.75 12
1 5 -11 17089.3 1942.2 12
-1 5 11 11017.9 1699.99 9
1 5 -10 14567.7 1793.96 12
-1 5 10 15451.7 1666.64 10
-1 5 9 66146.3 3444.28 3
-1 5 9 68443.4 4481.5 9
-1 5 8 57558.6 3150.79 3
-1 5 8 63357.3 3486.84 10
-1 5 7 77217.4 3532.76 3
-1 5 7 80788.6 4005.54 10
-1 5 6 30123.9 2309.3 9
-1 5 6 25597 1998.16 10
1 5 -6 26087 2054.14 10
-1 5 6 21479.5 1655.15 3
-1 5 5 20232.2 1507.44 3
-1 5 5 21797.5 1788.32 9
1 5 -5 24225.3 1858.5 10
1 5 -5 20900.5 1549.95 3
1 5 -4 30617 1819.96 3
-1 5 4 33900 1841.45 3
1 5 -3 48746 2285.34 3
-1 5 3 51274.5 2185.32 3
-1 5 2 232564 5695.12 3
1 5 -2 220381 5951.56 3
-1 5 1 202031 5000.52 3
1 5 -1 188458 5321.84 3
-1 5 0 256843 6036.21 3
1 5 0 243921 6432.64 3
-1 5 0 262381 6228.81 1
1 5 1 84482.2 3124.99 3
1 5 2 30001.6 1738.81 3
1 5 3 27616.8 1730.24 3
1 5 4 29977.2 1881.94 3
1 5 4 31899.3 2170.31 9
-1 5 -4 30972 2092.22 10
-1 5 -5 88192.4 3952.39 10
1 5 5 92591.7 3696.2 3
1 5 5 87424.4 4008.59 9
-1 5 -6 71470.4 3470.48 14
1 5 6 71896.9 3390.06 3
1 5 6 75104.4 3876.71 9
-1 5 -6 73708.1 3670.68 10
1 5 7 88268.4 4002.21 3
1 5 7 97385.8 4693.23 9
-1 5 -7 93814.5 4229.63 14
1 5 8 12149 1636.08 9
1 5 8 14104 1585.41 3
-1 5 -8 11794.9 1612.74 14
-1 5 -8 13873.6 1837.41 12
-1 5 -9 5815.8 1140.12 14
-1 5 -9 6935.44 1332.45 12
1 5 9 4893.64 1132.3 9
-1 5 -10 25144.7 2430.22 14
-1 5 -10 27974.9 2588.67 12
1 5 10 24130.6 2356.11 9
-1 5 -11 51368.6 3307.21 14
1 5 11 49967.7 3372.56 9
-1 5 -11 49521 3368.83 12
1 5 12 101662 4686.68 9
-1 5 -12 90480.8 4396.49 12
-1 5 -12 91331.7 4259.67 14
1 5 13 79105.6 3764.54 9
-1 5 -13 70713 3454 12
-1 5 -13 68511.5 3306.19 14
1 5 14 41062.5 2366.54 9
1 5 15 5820.92 745.757 9
-1 6 14 2203.99 636.952 9
1 6 -14 2716.21 568.5 12
-1 6 13 6816.72 1120.37 9
1 6 -13 6883.56 1029.25 12
1 6 -12 46821.9 3008.85 12
-1 6 12 48623.7 3215.15 9
-1 6 11 31287.8 2775.14 9
1 6 -11 41536.9 2997.79 12
1 6 -10 80867.8 4410.21 12
-1 6 10 52899.7 3887.73 9
-1 6 9 30597.2 2341.81 10
-1 6 9 40510.3 3511.92 9
-1 6 8 34591.4 3366.47 9
-1 6 8 19464.4 1922.8 10
-1 6 7 27506.1 2276.54 10
-1 6 7 33863.9 2987.33 9
-1 6 6 61505.8 3434.71 10
-1 6 6 60367.7 3684.41 9
1 6 -5 225404 6669.13 3
1 6 -5 213408 7144.73 10
-1 6 5 228040 7431.43 9
-1 6 5 230088 7139.88 10
1 6 -4 97425.1 3801.92 3
-1 6 4 96626.2 4129.32 10
1 6 -4 99429.5 4228.29 10
-1 6 4 99431.1 4335.11 9
-1 6 3 81593.2 3552.56 1
1 6 -3 78095.1 3252.08 3
-1 6 3 79749.7 3720.42 9
1 6 -3 81521.2 3609.18 10
-1 6 3 78267.2 3559.07 10
1 6 -2 16258.5 1473.28 10
-1 6 2 13110.6 1329.35 10
-1 6 2 11607.1 1224.61 1
1 6 -2 12433.3 1183.89 3
-1 6 1 117.748 307.825 10
1 6 -1 -503.315 310.239 10
1 6 -1 -113.619 293.864 3
-1 6 0 18601.4 1580.39 10
1 6 0 15645.9 1390.08 10
1 6 0 16170.6 1346.43 3
1 6 1 29261.1 1856.88 3
-1 6 -1 33226.5 2177.91 10
-1 6 -2 91842.5 3941.97 10
1 6 2 88791 3528.61 3
1 6 3 121294 4854.39 9
-1 6 -3 125487 4867.57 10
1 6 3 125403 4447.95 3
-1 6 -4 91887.7 4171.86 10
1 6 4 91913 4238.77 9
1 6 4 90422.6 3784.26 3
-1 6 -5 34300.5 2548.97 10
1 6 5 32850.9 2264.48 3
1 6 5 34722.5 2627.2 9
1 6 6 3024.62 866.46 9
-1 6 -6 2878.94 890.438 10
-1 6 -6 2570.31 966.838 12
-1 6 -6 2060.09 632.651 14
-1 6 -7 30422.7 2777.31 12
1 6 7 37227.7 2989.37 9
-1 6 -7 39108.2 2757.47 14
-1 6 -8 98255.5 5151.5 12
-1 6 -8 108228 4963.56 14
1 6 8 104589 5184.3 9
-1 6 -9 70889 3984.19 14
-1 6 -9 75674.6 4344.21 12
1 6 10 40184.7 3012.73 9
-1 6 -10 37752.9 2826.93 14
-1 6 -10 46173.4 3262.07 12
1 6 11 20279.4 2013.33 9
-1 6 -11 20305.6 1855.9 14
-1 6 -11 18881.1 1920.48 12
1 6 12 3855.6 841.479 9
-1 6 -12 4655.17 888.075 12
1 6 13 676.432 388.283 9
1 6 14 9625.06 933.201 9
1 7 -13 33175.9 1897.4 12
-1 7 13 32468 1927.83 9
-1 7 12 10457.5 1255.27 9
1 7 -12 11205.5 1309.22 12
1 7 -11 1144.6 505.514 12
-1 7 11 569.681 585.806 9
1 7 -10 10589.3 1510.88 12
-1 7 10 7860.52 1326.53 9
1 7 -9 57308.4 3667.81 12
-1 7 9 48167.8 3611.9 9
-1 7 8 61918.9 3288.79 10
-1 7 8 116668 6330.6 9
-1 7 7 150446 6819.62 9
-1 7 7 105636 4621 10
-1 7 6 37762.7 2614.23 10
-1 7 5 38835.1 2713.06 10
-1 7 4 27311.4 2182.38 10
1 7 -4 25204.5 2151.54 10
1 7 -3 26002.3 2121.31 10
-1 7 3 26598.8 2096.44 10
1 7 -2 36590.3 2459.01 10
-1 7 2 37965 2477 10
-1 7 1 77744.1 3672.01 10
1 7 -1 77008.7 3646.08 10
1 7 0 63320.3 3217.34 10
-1 7 0 61704 3246.24 10
-1 7 -1 28747.4 2184.23 10
-1 7 -2 9367.89 1257.38 10
-1 7 -3 24562.6 2095.31 10
-1 7 -4 37871.4 3149.61 12
-1 7 -4 46905.8 3017.44 10
-1 7 -5 133799 5579.46 10
-1 7 -5 122392 5986.82 12
-1 7 -6 89564.7 4997.91 12
-1 7 -6 115518 4877.01 14
-1 7 -7 89288.8 4306.16 14
1 7 7 90172.1 4732.78 9
-1 7 -7 78793.6 4551.51 12
-1 7 -8 22892.8 2133.85 14
-1 7 -8 23931.4 2353.89 12
1 7 8 21963.7 2214.82 9
-1 7 -9 2451.36 709.765 14
1 7 9 2516.35 858.097 9
-1 7 -9 1319.44 622.995 12
-1 7 -10 7691.7 1233.37 12
1 7 10 6958.15 1137.54 9
-1 7 -11 15080.8 1523 12
-1 7 -12 38745.2 2148.71 12
1 8 -10 25771 1940.3 12
1 8 -9 8937.21 1270.35 12
1 8 -8 7703.1 1234.91 12
1 8 -7 5705.01 1207.56 12
-1 8 6 28101 2023.69 10
-1 8 5 52893.4 2950.57 10
-1 8 4 65622.4 3440.22 10
-1 8 3 89295.9 4192.03 10
-1 8 2 36261.3 2523.93 10
1 8 -2 40560.9 2624.34 10
1 8 -1 1501.54 503.016 10
-1 8 1 746.728 419.829 10
-1 8 0 13093.4 1453.38 10
-1 8 -1 80713.3 3837.85 10
-1 8 -2 69355.8 3510.62 10
-1 8 -2 56858.9 3718.76 12
-1 8 -3 67504.5 4081.33 12
-1 8 -3 77419 3769.74 10
-1 8 -4 23627.8 2034.93 10
-1 8 -4 23075.7 2317.76 12
-1 8 -4 29855.2 2170.37 14
-1 8 -5 13018.9 1447.92 14
-1 8 -5 10235.6 1474.33 12
-1 8 -6 406.063 294.385 14
-1 8 -6 346.68 562.999 12
-1 8 -7 14352 1665.66 12
-1 8 -7 13878.3 1433.61 14
-1 8 -8 20253 1901.84 12
-1 8 -9 52600.2 2853.15 12
1 9 -7 41526.1 2366.03 12
1 9 -6 19336 1697.33 12
1 9 -5 3639.91 770.269 12
-1 9 4 -1099.46 431.055 10
1 9 -4 294.633 359.779 12
-1 9 3 15940.4 1447.89 10
1 9 -3 12809.6 1518.58 12
-1 9 2 54817.8 2885.9 10
1 9 -2 41756.6 2859.96 12
-1 9 1 122538 4778.62 10
-1 9 0 73090.7 3490.73 10
-1 9 -1 31784.1 2179.19 10
-1 9 -2 4872.27 758.896 14
-1 9 -3 2541.68 605.642 14
-1 9 -3 3231.74 751.317 12
-1 9 -4 24978.4 1958.13 12
-1 9 -4 23773.2 1629.88 14
-1 9 -5 25073.5 1882.27 12
-1 9 -6 24626.4 1742.44 12
-2 -9 7 13103.7 1101.15 13
-2 -9 7 9887.38 1003.88 9
-2 -9 6 18645.2 1409.31 13
-2 -9 5 42876.7 2237.46 13
-2 -9 4 30158 1839 13
-2 -9 4 31398.4 2243.55 16
-2 -9 3 10656.6 1046.24 13
-2 -9 3 10703.3 1322.17 16
-2 -9 2 191.279 354.523 16
-2 -9 1 8541.77 1205.06 16
-2 -9 0 49755.4 3034.35 16
-2 -9 -1 66943.5 3644.83 16
-2 -9 -2 59859 3538.1 16
-2 -9 -3 25644.6 2325.07 16
2 -9 3 22792.8 1730.52 13
2 -9 4 2563.56 564.667 13
-2 -9 -4 1605.71 605.474 16
-2 -9 -5 -740.764 456.244 16
2 -9 5 110.176 234.309 13
-2 -8 10 37711.1 2186.62 9
-2 -8 10 41891.9 2133.45 13
-2 -8 9 36923 2318.83 9
-2 -8 9 45207.2 2386.3 13
-2 -8 8 29146.8 2013.57 13
-2 -8 7 31745.8 2202.81 13
-2 -8 6 10974.2 1544.94 16
-2 -8 6 8886.13 1237 13
-2 -8 5 1194.15 662.563 16
-2 -8 5 1422.52 567.848 13
-2 -8 4 13828.4 1508.97 13
-2 -8 4 13483.7 1675.89 16
-2 -8 3 59650.7 3582.84 16
-2 -8 3 50279.2 2967.49 13
-2 -8 2 65098.3 3771.85 16
-2 -8 2 59890.2 3182.4 13
-2 -8 1 77822.3 4182.54 16
-2 -8 0 35582 2802.39 16
-2 -8 -1 4479.1 1096.08 16
-2 -8 -2 21505.1 2244.86 16
-2 -8 -3 42947.3 3325.19 16
-2 -8 -4 53330.3 3907.05 16
-2 -8 -5 63258.1 4476.19 16
-2 -8 -6 42180.1 3324.28 16
2 -8 6 39355 2330.14 13
-2 -8 -6 44146 2298.42 17
2 -8 7 14074.8 1262.91 13
-2 -8 -7 15330.3 1287.36 17
2 -8 8 9521.01 948.73 13
-2 -8 -8 7995.23 1144.52 16
-2 -8 -8 9035.11 942.864 17
-2 -8 -9 3766.64 670.546 16
2 -8 9 3871.68 546.028 13
-2 -8 -9 3760.16 552.895 17
-2 -7 13 17452.5 1287.63 9
-2 -7 12 26843.4 1742.62 13
-2 -7 12 28845.7 1957.41 9
-2 -7 11 40424.5 2563.57 9
-2 -7 11 41246.7 2367.06 13
-2 -7 10 24532.9 1909.22 13
-2 -7 10 20737.8 1935.11 9
-2 -7 9 -39.3471 436.529 13
-2 -7 8 5451.01 1029.22 13
-2 -7 7 32552.8 2452.98 13
-2 -7 7 35225.8 2999.68 16
-2 -7 6 117334 5579.62 16
-2 -7 6 100555 4635.44 13
-2 -7 5 180267 6606.65 13
-2 -7 5 197785 7475.47 16
-2 -7 4 45788.4 3001.61 13
-2 -7 4 46813.2 3359.94 16
-2 -7 3 15536.2 1725.77 13
-2 -7 3 13323.5 1793.97 16
-2 -7 2 3196.96 823.395 13
-2 -7 2 2531.16 827.845 16
-2 -7 1 2592.35 787.892 13
-2 -7 1 3111.06 787.819 16
-2 -7 0 46559.7 3253.27 16
-2 -7 -1 99076.7 4955.52 16
-2 -7 -2 49635.1 3439 16
-2 -7 -3 86471.8 4821.69 16
-2 -7 -4 42769.5 3474.85 16
-2 -7 -5 -240.991 859.044 16
-2 -7 -6 22025.9 3028.57 16
-2 -7 -7 58723 4482.13 16
-2 -7 -8 16615.9 2213.22 16
2 -7 8 36919.3 2272.31 13
-2 -7 -9 33908 2141.52 17
2 -7 9 35001.4 2059.38 13
2 -7 10 8525.56 883.243 13
-2 -7 -10 8025.45 962.406 17
-2 -7 -10 9425.26 1318.39 16
-2 -7 -11 2086.72 443.905 17
-2 -7 -11 2029.96 501.025 16
-2 -6 15 49699.8 2074.15 9
-2 -6 14 30464.2 1871.99 9
-2 -6 13 9684.41 1075.5 13
-2 -6 13 11512.5 1335.17 9
-2 -6 12 3004.82 718.722 13
-2 -6 12 2116.82 617.904 9
-2 -6 11 6667.79 1205.73 9
-2 -6 11 8826.1 1222.27 13
-2 -6 10 53283.2 3074.78 13
-2 -6 10 48293.9 3230.51 9
-2 -6 9 91522.7 4224.96 13
-2 -6 8 87209.8 4188.4 13
-2 -6 8 95716.6 5057.71 16
-2 -6 7 101404 5175.21 16
-2 -6 7 87675.2 4208.1 13
-2 -6 6 12263.1 1494.66 13
-2 -6 6 15148.9 1879.24 16
2 -6 -6 16507.6 1714.58 5
-2 -6 5 13436.7 1759.11 16
-2 -6 5 10805.2 1380.91 13
2 -6 -5 14419 1612.13 5
-2 -6 4 16809.5 1903.82 16
2 -6 -4 19646.2 1789.52 5
2 -6 -3 38770.6 2520.61 5
-2 -6 3 39843 2943.13 16
2 -6 -2 94130.9 4028.12 5
-2 -6 2 91860.2 4616.68 16
2 -6 -1 75877.4 3511.17 5
-2 -6 1 71891.1 3989.36 16
-2 -6 0 43891.4 3032.35 16
2 -6 0 41267.3 2495.75 5
2 -6 1 13787.4 1427.49 5
-2 -6 -1 15642.6 1786.71 16
-2 -6 -2 18178.6 1953.07 16
2 -6 2 19141.5 1676.43 5
2 -6 3 44781.1 2731.14 5
-2 -6 -3 44580.3 3154.76 16
2 -6 4 113193 4723.87 5
-2 -6 -4 107292 5365.17 16
-2 -6 -5 227535 8814.77 16
-2 -6 -6 119254 6638.97 16
-2 -6 -7 24585.4 3154.49 16
-2 -6 -8 4579.08 1315.5 16
-2 -6 -9 4282.11 1219.89 16
2 -6 9 6977.44 1009.37 13
-2 -6 -10 39756.5 3112.23 16
2 -6 10 40705.3 2255.52 13
-2 -6 -11 55442.6 3433.71 16
-2 -6 -12 37500.4 2492.14 16
-2 -6 -12 32350.6 1917.31 17
-2 -6 -13 24620.1 1725.04 16
-2 -6 -13 25384.3 1483.64 17
-2 -5 16 5585.4 685.792 9
-2 -5 15 7850.92 933.104 9
-2 -5 14 34020.2 2290.5 9
-2 -5 13 73336.8 3459.3 13
-2 -5 13 92524.9 4308.67 9
-2 -5 12 118510 4726.17 13
-2 -5 12 124437 5365.82 9
-2 -5 11 72625.7 4124.94 9
-2 -5 11 85477.3 3917.9 13
-2 -5 10 58985.6 3243.19 13
-2 -5 10 55692.6 3513.22 9
2 -5 -9 11881.6 1517.74 5
-2 -5 9 10735.7 1338.79 13
-2 -5 8 2696.32 709.128 13
2 -5 -8 2539.08 695.6 5
-2 -5 8 2774.7 897.699 16
-2 -5 7 26943.6 2391.05 16
2 -5 -7 25326.5 2045.16 5
-2 -5 7 23457.8 1941.55 13
-2 -5 6 124630 5355.83 16
-2 -5 6 119976 4696.59 13
2 -5 -6 130264 4838.01 5
-2 -5 5 89053.2 4294.74 16
2 -5 -5 91655.7 3852.09 5
2 -5 -4 52486.2 2736.78 5
2 -5 -3 50934.2 2636.58 5
2 -5 -2 281.2 264.237 5
2 -5 -1 60696.7 2823.58 5
2 -5 0 171653 5316.31 5
2 -5 1 139609 4661.7 5
2 -5 2 110067 4202.81 4
2 -5 3 142771 5236.48 4
-2 -5 -3 139275 5383.69 16
2 -5 4 35423.6 2599.84 4
-2 -5 -4 35421 2601.47 16
2 -5 5 1328.66 603.277 4
-2 -5 -5 534.859 438.004 16
2 -5 6 28795.9 2703.67 4
-2 -5 -6 42040.1 3453 16
-2 -5 -7 110511 6251.02 16
2 -5 7 63366.4 4345.51 4
-2 -5 -8 75513.6 4907.54 16
2 -5 9 151913 5085.81 13
-2 -5 -9 90272.9 5503.72 16
-2 -5 -10 36690.4 3125.21 16
-2 -5 -11 24626.4 2460.64 16
-2 -5 -12 1334.56 692.039 16
-2 -5 -13 13098.2 1211.06 17
-2 -5 -13 16647.6 1651.71 16
-2 -5 -14 36925.4 2206.57 16
-2 -5 -14 36081.9 1800.77 17
-2 -4 17 16028.8 1181.5 9
-2 -4 16 33474.8 1968.06 9
-2 -4 15 75331.4 3438.2 9
-2 -4 14 91357.5 4220.91 9
-2 -4 13 30379.7 2534.88 9
-2 -4 13 25350.2 1986.12 13
-2 -4 12 1030.63 621.085 9
-2 -4 12 655.561 382.573 13
2 -4 -11 21729.3 2084.42 5
-2 -4 11 20857.7 2260.95 4
-2 -4 11 18694.5 1712.03 13
-2 -4 11 19046.2 2028.39 9
-2 -4 10 111739 4468.89 13
-2 -4 10 111480 5376.83 4
-2 -4 10 108833 5018.48 9
2 -4 -10 104281 4698.41 5
2 -4 -9 73291.7 3644.78 5
-2 -4 9 73325.9 3469.6 13
-2 -4 9 74330.2 4160.31 4
-2 -4 8 69446 3875.12 4
-2 -4 8 76951.5 3449.62 13
-2 -4 8 80370.9 4269.62 16
2 -4 -8 72567.5 3462.28 5
2 -4 -7 34976.2 2188.46 5
-2 -4 7 35355.6 2555.79 4
2 -4 -6 51499.5 2569.91 5
2 -4 -5 2151.16 565.633 5
2 -4 -4 58913.2 2591.02 5
2 -4 -3 134061 4215.79 5
2 -4 -2 248952 6415 5
2 -4 -1 385235 8893.62 5
2 -4 0 134629 3909.57 4
-2 -4 0 126092 3649.93 6
2 -4 0 129565 4044.49 5
2 -4 1 41225 2024.78 4
-2 -4 -1 44156.5 1876.45 6
-2 -4 -2 60801.8 2331.33 6
2 -4 2 58493.2 2696.77 4
2 -4 3 34320.6 2183.64 4
-2 -4 -3 35412.3 1797.71 6
-2 -4 -4 78507.6 2998.83 6
-2 -4 -4 70393.1 2896.04 5
2 -4 4 69042.1 3530.67 4
-2 -4 -5 108831 3931.7 5
2 -4 5 107462 4872.3 4
2 -4 6 43267.9 3232.07 4
-2 -4 -6 55820 2771.84 5
2 -4 7 26417.1 2597.61 4
-2 -4 -7 34628.2 3080.82 16
-2 -4 -7 32060.3 2140.85 5
2 -4 8 11984.7 1854.7 4
-2 -4 -8 10787.3 1750.35 16
2 -4 9 10265.5 1811.48 4
-2 -4 -9 6635.28 1403.79 16
-2 -4 -10 39666.8 3237.16 16
-2 -4 -11 131285 6073.89 16
-2 -4 -12 130534 5827.94 16
-2 -4 -13 60965.4 3567.17 16
-2 -4 -14 6438.59 789.394 17
-2 -4 -14 7202.1 1104.56 16
-2 -4 -15 1675.72 518.38 16
-2 -4 -15 1106.46 280.429 17
-2 -3 18 48147.2 2123.44 9
-2 -3 17 44551.1 2280.6 9
-2 -3 16 12327.7 1272.66 9
-2 -3 15 1746.72 658.546 9
-2 -3 14 44450.7 2838.6 9
-2 -3 13 74247.5 3995.97 9
-2 -3 12 54481.8 2917.25 13
-2 -3 12 55624.4 3653.61 4
2 -3 -12 54506.3 3355.78 5
-2 -3 11 110813 4996.46 9
2 -3 -11 98506.1 4609.17 5
-2 -3 11 104726 4157.73 13
-2 -3 11 107497 5083.32 4
2 -3 -10 87980.1 4134.55 5
-2 -3 10 103812 3965.42 13
-2 -3 10 98962.9 4717.51 4
-2 -3 10 86513.5 4289.46 9
-2 -3 9 924.569 641.914 4
2 -3 -9 862.492 474.193 5
-2 -3 8 8305.66 1205.39 4
2 -3 -8 9085.92 1095.78 5
2 -3 -7 54091 2541.16 5
-2 -3 7 54435.5 2929.58 4
-2 -3 6 201971 6107.22 4
2 -3 -6 202680 5541.71 5
-2 -3 5 201177 5827.72 4
2 -3 -5 200391 5331.56 5
2 -3 -4 178019 4757.52 5
2 -3 -3 51685.9 2048.86 5
2 -3 -2 14912.3 1039.1 5
-2 -3 2 16038 627.799 5
2 -3 -1 13173.2 803.09 4
-2 -3 1 13304.2 587.725 5
-2 -3 1 13218.1 865.502 6
2 -3 -1 12548.2 952.942 5
-2 -3 0 87817.1 2212.13 5
-2 -3 0 86741.5 2644.81 6
2 -3 0 87501.1 2675.74 4
-2 -3 -1 139030 3427 5
2 -3 1 144856 4025.85 4
-2 -3 -1 141076 3752.19 6
-2 -3 -2 260784 6049.21 6
-2 -3 -2 252044 5852.8 5
-2 -3 -3 127973 3738.8 5
-2 -3 -4 85618.8 3062.3 5
-2 -3 -5 523.687 421.95 5
-2 -3 -6 49889.1 2496.51 5
-2 -3 -7 119258 4352.89 5
-2 -3 -8 123251 4603.05 5
-2 -3 -8 114011 5721.31 14
-2 -3 -9 99700.1 4257.89 5
-2 -3 -9 102307 5457.71 14
-2 -3 -10 12324.4 1435.17 5
-2 -3 -10 9762.76 1708.11 14
-2 -3 -11 2592.65 993.425 14
-2 -3 -11 1587.28 767.036 16
-2 -3 -12 7370.75 1365 16
-2 -3 -13 34875.1 2823.12 16
-2 -3 -14 86737.9 4255.03 16
-2 -3 -15 60461.8 3143.57 16
-2 -3 -16 59467.2 2761.72 16
-2 -2 18 22042.1 1529.94 9
-2 -2 17 46964.5 2538.54 9
-2 -2 16 63202.3 3153.86 9
-2 -2 15 62261.5 3249.38 9
-2 -2 14 58913.6 3228.61 9
2 -2 -13 19073.4 1927.17 5
-2 -2 13 18204.4 1774.66 9
-2 -2 12 1693.81 578.441 4
-2 -2 12 2901.21 780.16 9
2 -2 -12 1940.26 603.563 5
-2 -2 11 5717.7 852.841 13
-2 -2 11 5318.24 1052.65 4
2 -2 -11 5238.48 960.237 5
-2 -2 11 5391.92 992.397 9
-2 -2 10 117920 4828.69 4
2 -2 -10 120990 4782.01 5
-2 -2 9 238546 7304.02 4
2 -2 -9 249570 7157.39 5
-2 -2 8 249102 7214.74 4
2 -2 -8 262134 6990.54 5
2 -2 -7 176643 5022.86 5
-2 -2 7 168946 5243.53 4
-2 -2 6 61206.9 2653.58 4
2 -2 -6 67478.6 2542.95 5
-2 -2 5 3062.92 579.594 4
2 -2 -5 2930.44 492.964 5
2 -2 -4 114899 3193.79 5
-2 -2 4 109779 3439.31 4
2 -2 -3 95858.4 2738.54 5
-2 -2 2 169608 3165.37 5
2 -2 -2 175072 4090.22 5
2 -2 -1 166222 3610.48 4
-2 -2 1 158336 3839.48 6
-2 -2 0 103336 2330.16 5
-2 -2 0 108389 2839.36 6
-2 -2 -1 35972.2 1443.13 6
-2 -2 -1 34510.1 1239.58 5
-2 -2 -2 448.671 210.921 5
2 -2 2 140.622 299.315 2
-2 -2 -3 174614 4368.2 5
2 -2 3 161665 4887.78 2
2 -2 4 183453 5791.14 2
-2 -2 -4 220988 5373.52 5
-2 -2 -5 329259 7834.02 5
2 -2 5 322197 8648.15 2
-2 -2 -6 118739 4026.86 5
2 -2 6 127696 4887.6 2
-2 -2 -7 134895 4556.5 5
-2 -2 -8 15170.7 1487.98 5
-2 -2 -9 35123 2856.73 14
-2 -2 -9 29171 2143.67 5
-2 -2 -10 55054.8 3755.45 14
-2 -2 -11 23760.3 2491.1 14
-2 -2 -12 86129.2 4863.19 14
-2 -2 -13 41790.9 3323.35 14
-2 -2 -14 17894 1543.63 8
-2 -2 -14 18896.2 2098.94 14
-2 -2 -15 397.946 488.039 16
-2 -2 -15 1657.1 479.052 8
-2 -2 -16 6241.89 957.985 16
-2 -1 19 54793.8 2164.91 10
-2 -1 19 57887.9 2422.71 9
-2 -1 18 49225.5 2510.89 9
-2 -1 17 31210.9 2111.18 9
-2 -1 16 10620.9 1321.1 9
-2 -1 15 7511.28 1132.19 9
-2 -1 14 59637.2 3154.86 9
2 -1 -13 76616.5 3928.47 5
-2 -1 13 71800.5 3455.73 9
2 -1 -12 166096 5991.49 5
-2 -1 12 168323 5647.02 9
2 -1 -11 86952.3 3922.01 5
-2 -1 11 93711.2 3865.06 9
-2 -1 11 79736 3763.92 4
-2 -1 10 95122.9 3948.27 4
2 -1 -10 94827.3 3952.53 5
2 -1 -9 67745.4 3119.95 5
-2 -1 9 70942.8 3145.2 4
-2 -1 8 8549.82 1019.18 4
2 -1 -8 9605.29 1045.46 5
-2 -1 7 137930 4114.57 4
2 -1 -7 143988 4129.52 5
2 -1 -6 253052 5927.24 5
-2 -1 6 250800 6019.59 4
-2 -1 5 303423 6112.5 1
2 -1 -5 301621 6640.59 5
2 -1 -4 295379 6429.89 5
-2 -1 4 288151 6507.81 4
2 -1 -3 380780 7840.89 5
-2 -1 3 400534 7728.35 1
2 -1 -2 66494.6 1846.81 5
-2 -1 2 70417.8 1885.52 1
2 -1 -1 4161.56 316.93 2
2 -1 0 196266 4393.42 2
-2 -1 -1 136127 3013.41 5
2 -1 1 132704 3544.55 2
-2 -1 -2 351888 7290.1 5
2 -1 2 355102 7919.23 2
-2 -1 -3 94382.2 2856.3 5
2 -1 3 105907 3443.53 2
2 -1 4 149163 4584.15 2
-2 -1 -4 132903 3876.42 5
-2 -1 -5 16320.4 1219.41 5
2 -1 5 17655.6 1477.84 2
2 -1 6 70814.4 3179.71 2
-2 -1 -6 65147.4 2767.82 5
-2 -1 -7 75550.1 3176.73 5
2 -1 7 79705.4 3551.36 2
2 -1 8 178898 5979.69 2
-2 -1 -9 196516 6875.88 14
2 -1 9 180967 6328.3 2
-2 -1 -10 54549.1 3494.88 14
2 -1 10 57954 3355.33 2
-2 -1 -11 -78.1822 543.699 14
-2 -1 -12 6776.48 1345.3 14
-2 -1 -13 48772.3 3508.95 14
-2 -1 -14 62180.7 3951.86 14
-2 -1 -15 70187.5 3951.72 14
-2 -1 -16 34625.8 2001.69 8
-2 -1 -17 15390.4 1098.86 8
-2 -1 -17 17045.6 1404.19 16
-2 0 19 5110.23 725.123 9
-2 0 18 3243.67 664.38 9
-2 0 17 21609.4 1785.07 9
-2 0 16 38517 2489.6 9
-2 0 15 125932 4872.12 9
-2 0 14 152058 5411.07 9
-2 0 13 20210.9 1740.46 9
2 0 -12 2117.26 574.973 5
-2 0 12 1808.22 531.565 9
-2 0 11 17651 1501.04 9
2 0 -11 17640.6 1557.95 5
2 0 -10 77367.1 3295.68 5
2 0 -9 112591 4050.14 5
-2 0 9 131097 3474.19 1
-2 0 8 140563 3593.37 1
2 0 -8 126614 4115.13 5
2 0 -7 8360.29 873.447 5
-2 0 7 8103.63 634.194 1
2 0 -6 8550.14 785.804 5
-2 0 6 9570.48 668.115 1
-2 0 5 355.616 181.014 1
-2 0 5 323.855 181.237 4
2 0 -5 222.35 221.229 5
-2 0 4 13870.6 690.702 4
-2 0 4 15081.7 761.193 1
2 0 -4 14290.9 763.169 5
2 0 -3 82745.7 2063.89 5
-2 0 3 82960.7 2106.34 1
2 0 -2 999999 18143.3 5
-2 0 2 989045 18319.5 1
-2 0 1 529262 10074.9 6
-2 0 1 530915 10080.2 1
-2 0 0 132576 2957.51 6
-2 0 0 128682 2962.5 1
2 0 0 132718 2684.31 3
2 0 1 20742.4 683.06 3
2 0 2 2497.3 279.63 3
2 0 3 74969.9 2087.6 3
2 0 4 387516 8062.08 3
2 0 5 85097.3 2692.68 3
2 0 5 85439 3076.48 2
2 0 6 3800.2 546.945 3
2 0 6 1422.1 493.032 2
2 0 7 89389.7 3078.7 3
2 0 7 89207.9 3564.53 2
2 0 8 23918 1828.29 2
2 0 9 22343.4 1877.74 2
2 0 10 141120 4688.32 9
2 0 10 132705 5296.33 2
-2 0 -10 140210 5706.14 14
-2 0 -11 103270 4979.31 14
2 0 11 109013 4139.04 9
2 0 11 108819 4864 2
2 0 12 105250 4151.5 9
-2 0 -12 103828 5110.34 14
-2 0 -13 81701.3 4573.2 14
2 0 13 84878.3 3671.99 9
-2 0 -14 10325.3 1568.67 14
2 0 14 12422.5 1291.34 9
-2 0 -15 9765.19 1516.74 14
-2 0 -16 18062.9 1779.51 14
-2 0 -17 24378.2 1512.85 8
-2 1 19 58165.4 2498.29 9
-2 1 18 39888.9 2015.75 10
-2 1 18 40003.1 2297.72 9
-2 1 17 27638.1 2033.79 9
-2 1 17 28364.7 1885.17 10
-2 1 16 7818.1 1173.03 9
-2 1 15 8481.12 1191.7 9
-2 1 14 49510.4 2923.64 9
-2 1 13 74283.9 3592.92 9
-2 1 12 150013 5322.59 9
-2 1 11 106329 4161.12 9
-2 1 10 116184 3583.71 1
2 1 -10 101540 3966.84 5
2 1 -9 88843.5 3464.04 5
-2 1 9 88062.9 2974.28 1
-2 1 8 6543.92 670.033 1
2 1 -8 10631.1 1098.02 5
2 1 -7 159952 4582.77 5
-2 1 7 142719 3950.92 1
-2 1 6 278481 6540.4 1
2 1 -6 330547 7284.27 5
-2 1 5 264391 5940.17 1
-2 1 5 259297 6098.21 3
-2 1 4 302146 6479.98 3
2 1 -4 289868 6424.23 5
-2 1 3 357057 7179.5 1
2 1 -3 347815 6840.67 5
-2 1 2 67330.7 1877.97 1
-2 1 1 939.29 211.749 1
-2 1 0 218828 4722.98 1
2 1 0 221843 4764.51 3
-2 1 -1 114791 2665.11 1
2 1 1 115502 2721.07 3
2 1 2 317929 6357.19 3
-2 1 -2 305672 6232.33 1
2 1 3 98388.4 2614.77 3
2 1 4 146026 3731.94 3
2 1 5 16922.3 1076.45 3
2 1 6 73059.5 2677.62 3
2 1 7 69408.8 2769.84 3
2 1 7 66188.3 3006.8 2
2 1 8 169107 5093.97 3
2 1 8 163725 5464.68 2
2 1 9 192663 5882.18 3
2 1 9 198609 6491.67 2
2 1 10 51404.8 3079.78 2
-2 1 -10 53417.4 3336.35 14
2 1 10 52169.7 2746.17 3
2 1 10 52992.2 2834.32 9
-2 1 -11 1636.46 651.855 14
2 1 11 1296.69 593.193 9
2 1 11 1902.77 603.966 2
2 1 12 6126.92 1000.53 9
-2 1 -12 6662.21 1262.35 14
-2 1 -13 47542.5 3339.44 14
2 1 13 47213.7 2756.91 9
2 1 14 64876.4 3179.05 9
-2 1 -14 61766.6 3805.22 14
2 1 15 61302.1 2893.18 9
-2 1 -15 60903.4 3573.97 14
-2 1 -16 36246 2464.32 14
-2 1 -17 15957.1 1228.52 8
-2 1 -17 16723.1 1382.44 14
-2 2 18 21277.3 1582.65 9
-2 2 17 43639.1 2245.26 10
-2 2 17 40142 2442.54 9
-2 2 16 67006.8 3448.5 9
-2 2 16 74049.7 3335.98 10
-2 2 15 53482.7 2955.41 10
-2 2 15 46177.6 2936.14 9
-2 2 14 56008.9 3287.06 9
-2 2 13 15186.9 1701.27 9
-2 2 12 1301.08 506.559 9
-2 2 11 10588.8 1041.18 1
-2 2 11 9092.52 1254.36 9
-2 2 10 148359 4565.31 1
-2 2 9 259240 6642.97 1
-2 2 8 291924 7422.01 3
-2 2 8 287663 7058.31 1
-2 2 7 185712 5198.82 3
-2 2 6 79174.7 2811.94 3
-2 2 5 4643.25 597.975 3
-2 2 4 125808 3311.6 3
-2 2 4 120187 3404.14 1
-2 2 3 102288 2846.33 1
-2 2 3 98095.7 2602.72 3
-2 2 2 172645 3721.49 3
-2 2 2 174616 4092.81 1
-2 2 1 205240 4021.15 3
-2 2 1 199912 4514.96 1
-2 2 0 121693 2379.02 3
-2 2 0 123232 2955.93 1
2 2 0 127767 3190.79 3
-2 2 -1 44036.9 1005.1 6
-2 2 -1 41987.3 996.058 3
2 2 1 42805.2 1565.88 3
-2 2 -1 43986.3 1362.2 1
2 2 2 33.7451 182.909 3
-2 2 -2 339.575 153.458 1
-2 2 -3 164951 3583.77 1
2 2 3 162704 4081.91 3
2 2 4 202294 4971.24 3
2 2 5 357538 8114.82 3
2 2 6 139055 4235.68 3
2 2 7 120684 4133.41 3
2 2 8 13684.3 1349.11 3
-2 2 -9 34313.3 2710.13 14
2 2 9 32227.6 2267.63 9
2 2 9 30985.6 2157.86 3
-2 2 -9 35862.3 2516.26 12
2 2 9 27988.7 2157.86 2
2 2 10 51070.8 2916.52 3
-2 2 -10 53538.3 3452.76 14
2 2 10 48199 3001.31 2
-2 2 -10 51331.8 3101.98 12
2 2 10 51650.6 3043.48 9
2 2 11 35423.9 2499.26 9
2 2 11 34626.3 2594.65 2
2 2 11 34013.2 2404.77 3
-2 2 -11 33215.6 2748.37 14
-2 2 -12 92657.1 4798.85 14
2 2 12 96661.8 4346.92 9
2 2 13 39009.1 2561.23 9
-2 2 -13 36461.1 2893.17 14
2 2 14 21207.1 1760.82 9
-2 2 -14 18620.2 1976.4 14
2 2 15 1452 436.424 9
-2 2 -15 2052.83 695.656 14
-2 2 -16 3599.67 767.48 14
-2 3 18 50676.9 2343.85 9
-2 3 17 54031.2 2741.82 9
-2 3 16 13530.8 1492.65 9
-2 3 16 13596 1252.45 10
-2 3 15 656.437 605.882 9
-2 3 15 330.107 350.986 10
-2 3 14 38552.9 2569.89 10
-2 3 14 35976.1 2730.1 9
-2 3 13 58441.5 3392.08 10
-2 3 13 49723 3308.04 9
-2 3 12 69390.9 3838.2 10
-2 3 12 67463 3116.47 1
-2 3 12 66130.6 3886.75 9
-2 3 11 104460 5020.46 9
-2 3 11 118124 4239.08 1
-2 3 11 111083 5045.29 10
-2 3 10 77602 3202.9 1
-2 3 10 72193.9 3336.5 3
-2 3 10 56490.5 3507.78 10
-2 3 10 55340.9 3503.13 9
-2 3 9 1089.63 440.195 3
-2 3 9 1393.59 443.715 1
-2 3 8 10307.4 1095.41 3
-2 3 7 45567.7 2249.5 3
-2 3 6 230296 5941.38 3
-2 3 5 188194 4881.75 3
-2 3 4 190501 4662.44 3
-2 3 3 59967.3 2274.46 1
-2 3 3 65593.7 2008.95 3
-2 3 2 19459.5 870.344 3
-2 3 2 17718 1070.68 1
2 3 -1 15885 1049.42 3
-2 3 1 15501.9 930.112 1
-2 3 1 15582.6 683.75 3
-2 3 0 108332 2916.03 1
2 3 0 109891 3236.65 3
-2 3 0 110836 2470.07 3
2 3 1 149724 4076.46 3
-2 3 -1 157838 3681.99 1
-2 3 -1 157657 3319.48 3
-2 3 -2 286502 5801.5 1
2 3 2 270381 6434.48 3
-2 3 -2 277849 5615.51 3
2 3 3 120928 3542.61 3
2 3 4 105288 3361.92 3
2 3 5 1496.38 450.196 3
2 3 6 45659.5 2301.46 3
2 3 7 97318.5 3838.66 3
2 3 8 109915 4646.04 9
-2 3 -8 109817 5140.37 14
2 3 8 112833 4456.65 3
2 3 9 106049 4499.24 3
-2 3 -9 108515 5311.72 14
2 3 9 106924 4719.41 9
-2 3 -9 112304 5110.67 12
2 3 9 100863 4450.82 2
2 3 10 13783.9 1560.35 2
-2 3 -10 15364.4 1933.83 14
2 3 10 16038.8 1682.35 3
-2 3 -10 15115.9 1790.18 12
2 3 10 14001.7 1676.68 9
-2 3 -11 672.304 494.36 12
-2 3 -11 1288.06 774.007 14
2 3 11 2121.53 762.266 9
2 3 12 9478.53 1313.59 9
-2 3 -12 7904.28 1397.15 14
-2 3 -13 37866.4 2806.86 14
2 3 13 37769 2537.32 9
-2 3 -14 85777.1 4128.27 14
2 3 14 87702.4 3731.46 9
2 3 15 57931.7 2656.21 9
-2 3 -15 54180.3 2942.32 14
-2 3 -16 57015.1 2438.5 8
-2 3 -16 53117.3 2519.39 14
-2 4 17 18949.2 1430.88 9
-2 4 16 38980.3 2370.55 9
-2 4 15 62151.7 2865.78 10
-2 4 15 58654.1 3293.6 9
-2 4 14 89010.4 3902.07 10
-2 4 14 84501 4325.56 9
-2 4 13 33912.5 2767.82 9
-2 4 13 36774.6 2583.97 10
-2 4 12 394.563 538.231 9
2 4 -12 -103.894 440.618 12
-2 4 12 33.3041 362.488 10
-2 4 11 18217.8 2115.66 9
-2 4 11 23436.7 1842.98 1
-2 4 11 21554.6 2142.49 10
2 4 -11 20370.8 2010.65 12
-2 4 10 117923 4318.24 1
-2 4 10 74944.1 4622.59 9
-2 4 10 113026 4375.15 3
-2 4 9 82612.4 3612.19 1
-2 4 9 82275.6 3621.54 3
-2 4 9 76314 4369.13 10
-2 4 8 130266 5873.46 9
-2 4 8 134112 5941.12 10
-2 4 7 38064.7 2142.32 3
-2 4 6 59277.3 2583.48 3
-2 4 5 2215.43 513.398 3
-2 4 4 54079 2132.15 3
-2 4 3 129579 4035.15 1
2 4 -3 124359 3979.34 3
2 4 -2 208715 5641.26 3
-2 4 2 217771 5564.82 1
-2 4 2 226065 5034.28 3
-2 4 1 402227 8679.1 1
2 4 -1 391873 8996.1 3
-2 4 0 125458 3458.35 1
2 4 0 128888 3904.96 3
-2 4 -1 40225.9 1552.75 1
2 4 1 39334.4 1934.56 3
2 4 2 60613.7 2484.67 3
2 4 3 28442.4 1659.71 3
2 4 4 87832 3272.98 3
2 4 5 101236 3733.65 3
2 4 6 58947.7 2899.75 3
-2 4 -6 66496.5 3305.48 14
-2 4 -6 54304.5 3412.97 12
-2 4 -6 61220.8 3096.49 10
2 4 6 58093.3 3149.35 9
2 4 7 32262 2376.84 9
2 4 7 34219.8 2251.58 3
-2 4 -7 29430.4 2525.57 12
-2 4 -7 30369.8 2408.92 14
-2 4 -8 11924.7 1597.45 14
-2 4 -8 12607.9 1677.22 12
2 4 8 11756.3 1526.49 9
2 4 8 14361.1 1567.08 3
2 4 9 7006.47 1193.06 9
-2 4 -9 5638.84 1235.04 14
-2 4 -9 5988.85 1289.41 12
2 4 9 5805.96 1011.69 3
-2 4 -10 49706.5 3402.04 12
-2 4 -10 47944.7 3464.63 14
2 4 10 45932.3 3128.16 9
-2 4 -11 130290 5637.44 12
2 4 11 131526 5527.14 9
-2 4 -11 127053 5698.53 14
-2 4 -12 124379 5238.52 12
2 4 12 135191 5346.5 9
-2 4 -12 122953 5373.65 14
2 4 13 55048.1 3004.15 9
-2 4 -13 51219.6 3078.57 14
-2 4 -14 7167.1 1026.76 14
2 4 14 8250.83 1040.49 9
2 4 15 1722.84 401.059 9
-2 4 -15 1068.04 386.519 14
-2 4 -15 1219.48 371.5 8
-2 5 16 3320.62 611.456 9
-2 5 15 10150.3 1200.21 9
-2 5 14 29547.1 2316.02 9
-2 5 14 32565.2 2002.92 10
-2 5 13 69521.4 3971.18 9
-2 5 13 80644.3 3650.05 10
2 5 -13 72929.7 3702.01 12
2 5 -12 125593 5344.66 12
-2 5 12 132396 5223.41 10
-2 5 11 86347.8 4272.42 10
2 5 -11 82810.7 4306.42 12
-2 5 10 41724.5 3433.53 9
-2 5 10 34511.7 2736.69 10
-2 5 9 15221.7 1576.84 1
-2 5 9 11418.4 1677.41 10
-2 5 8 171.342 505.388 10
-2 5 8 481.893 356.126 1
-2 5 7 24625.4 1968.2 1
-2 5 7 25849.2 2263.04 9
-2 5 7 29635.2 2530.98 10
-2 5 6 149057 5374.86 1
-2 5 6 162339 5717.01 9
-2 5 5 92127.1 3787.96 1
2 5 -5 88800.4 3828.66 10
2 5 -5 89548.3 3635.36 3
-2 5 5 99474.8 4019.24 10
2 5 -4 44239.1 2331.94 3
-2 5 4 48824 2524.85 1
-2 5 3 48662 2375.83 1
2 5 -3 44503.3 2291.4 3
2 5 -2 644.305 369.414 3
-2 5 2 246.757 226.101 1
2 5 -1 52599.5 2463.48 3
-2 5 1 55755.2 2330.16 1
-2 5 0 182195 4744.66 1
2 5 0 171886 5184.35 3
2 5 1 128080 4263.55 3
2 5 2 113977 3990.82 3
2 5 3 133902 4555.52 3
2 5 3 137375 4939.08 9
-2 5 -3 143785 4947.16 10
2 5 4 44121.1 2639.46 9
-2 5 -4 44048.9 3119.98 12
2 5 4 44493.6 2436.28 3
-2 5 -4 45162.1 2628.14 10
2 5 5 1341.52 518.185 9
-2 5 -5 90.4023 466.374 12
-2 5 -5 443.373 343.362 14
2 5 5 577.845 403.565 3
-2 5 -5 1278.02 484.856 10
2 5 6 36566.4 2432.36 3
2 5 6 40037.5 2780.85 9
-2 5 -6 39963.7 2640.35 14
-2 5 -6 32701.4 2838.97 12
-2 5 -6 40568.7 2665.21 10
-2 5 -7 95921.2 4550.89 14
-2 5 -7 91347.8 4872.9 12
2 5 7 99319.3 4326.91 3
2 5 7 87342.8 4432.52 9
-2 5 -8 73311.9 4104.92 14
2 5 8 70298 3975.16 9
-2 5 -8 71116.3 4268.15 12
-2 5 -9 140911 6142.65 14
-2 5 -9 157126 6609.79 12
2 5 9 136031 5886.09 9
-2 5 -10 47849.7 3373.43 12
2 5 10 48789.5 3254.78 9
-2 5 -10 45317.5 3275.5 14
-2 5 -11 20931.7 2080.01 12
-2 5 -11 20536.6 2108.06 14
2 5 11 24127.2 2177.96 9
-2 5 -12 1010.14 432.089 14
2 5 12 1211.98 500.277 9
-2 5 -12 1327.86 590.469 12
-2 5 -13 10738.4 1214.99 14
2 5 13 12442.1 1278.01 9
-2 5 -14 29183.8 1781.43 14
2 5 14 27876.2 1672.38 9
-2 6 15 40340.7 2071.45 9
2 6 -14 28513.8 1792.18 12
-2 6 14 28746 1995.27 9
-2 6 13 8739.57 1233.41 9
2 6 -13 9251.6 1217.95 12
-2 6 12 3343.9 732.034 10
-2 6 12 3027.04 839.034 9
2 6 -12 2375.76 871.065 12
-2 6 11 4641.18 1173.66 9
-2 6 11 6165.52 1032.02 10
-2 6 10 39680.5 2793.83 10
-2 6 10 38507.3 3241.93 9
-2 6 9 79721.7 4303.85 10
-2 6 9 124840 6321.92 9
-2 6 8 110366 5276.97 10
-2 6 8 124548 5885.8 9
-2 6 7 104059 4980.14 9
-2 6 7 117923 5549.51 10
-2 6 6 13913.5 1535.69 1
-2 6 6 15606.9 1675.35 9
2 6 -6 16310.1 1611.54 3
-2 6 6 16032.5 1849.16 10
-2 6 5 15456.3 1553.88 1
-2 6 5 16046.3 1670.49 10
2 6 -5 15319.8 1492.54 3
-2 6 5 15345.1 1592.54 9
-2 6 4 20860.7 1736.17 1
2 6 -4 21969.5 1740.36 3
-2 6 4 21302.6 1885.08 10
2 6 -4 20192.1 1772.87 10
-2 6 4 22419.8 1877.03 9
2 6 -3 35885.8 2202.3 3
-2 6 3 40916.6 2362.57 1
2 6 -3 39567.2 2404.29 10
-2 6 3 41118 2498.66 10
-2 6 2 118802 4104.13 1
-2 6 2 106568 4302.21 10
2 6 -2 107294 4059.71 3
-2 6 1 86806.3 3736.8 10
2 6 -1 78584.9 3361.68 3
-2 6 0 41018.3 2502.76 10
2 6 0 40195.2 2297.9 3
2 6 1 19828.8 1590.7 3
-2 6 -1 21830.8 1802.36 10
2 6 2 16461.5 1481.63 3
-2 6 -2 15041.8 1531.91 10
-2 6 -3 33776.3 2884.98 12
2 6 3 40317.3 2412.37 3
-2 6 -3 42220.9 2666.63 10
-2 6 -4 109616 4701.36 10
-2 6 -4 96362.6 5114.43 12
2 6 4 110840 4759.02 9
2 6 4 110049 4377.75 3
-2 6 -5 175219 6161.34 14
-2 6 -5 152935 6747.61 12
-2 6 -5 167124 6241.23 10
2 6 5 175453 6461.14 9
2 6 6 85851.6 4421.52 9
-2 6 -6 86742.1 4196.14 14
-2 6 -6 74577.7 4451.81 12
-2 6 -6 81500.1 4183.08 10
-2 6 -7 14944.8 1922.06 12
-2 6 -7 17694 1895.87 14
2 6 7 16707.5 1908.14 9
-2 6 -8 3680.54 979.314 14
2 6 8 4380.04 1067.9 9
-2 6 -8 3352.94 1034.68 12
2 6 9 8633.52 1391.25 9
-2 6 -9 7397.97 1348.95 14
-2 6 -9 9991.04 1601.74 12
-2 6 -10 46742.2 3151.21 12
-2 6 -10 46601.7 3115.19 14
2 6 10 46299.7 3031.54 9
-2 6 -11 56860.2 3138 14
-2 6 -11 57609.4 3270.33 12
2 6 11 58512.9 3177.7 9
-2 6 -12 33955.9 2107.65 14
2 6 12 36600.3 2190.4 9
2 6 13 21433.5 1422.41 9
-2 7 13 20457.8 1510.5 9
2 7 -13 21171.7 1524.02 12
2 7 -12 27924.2 2058.14 12
-2 7 12 26316.2 1967.47 9
-2 7 11 32483 2429.97 9
2 7 -11 43666.8 2834.26 12
2 7 -10 24008.8 2269.88 12
-2 7 10 22380 1792.32 10
-2 7 10 18134.7 1990.24 9
-2 7 9 295.119 362.043 10
-2 7 9 970.389 638.148 9
-2 7 8 5005.99 1045.9 10
-2 7 8 9074.59 1483.48 9
-2 7 7 40169.9 2952.62 10
-2 7 7 41976.5 2999.15 9
-2 7 6 127698 5727.38 10
-2 7 5 217381 7541.65 10
-2 7 4 67557.6 3670.88 10
2 7 -3 19815 1822.63 10
-2 7 3 20330.9 1873.54 10
-2 7 2 2029.24 650.651 10
-2 7 1 5082.76 927.799 10
-2 7 0 44398.1 2730.02 10
-2 7 -1 98115.5 4320.98 10
-2 7 -1 100592 5065.75 12
-2 7 -2 55924.2 3737.3 12
-2 7 -2 52268.5 3095.57 10
-2 7 -3 60496.7 3973.79 12
-2 7 -3 71082.7 3706.9 10
-2 7 -4 34082.4 2515.23 14
-2 7 -4 31501.3 2833.86 12
-2 7 -4 34514.1 2571.4 10
-2 7 -5 623.85 662.369 10
-2 7 -5 919.64 559.167 14
-2 7 -5 546.414 571.181 12
-2 7 -6 15362.2 1779.61 14
-2 7 -6 14371.3 1884.58 12
-2 7 -7 67503 3787.71 14
-2 7 -7 71063.8 4150.96 12
-2 7 -8 34945 2673.97 14
-2 7 -8 39505.9 2952.08 12
-2 7 -9 39465.4 2765.6 12
-2 7 -9 41496.8 2806.8 14
-2 7 -10 14808.6 1519.59 12
-2 7 -10 15394.3 1485.88 14
-2 7 -11 2281.23 484.75 14
2 8 -10 46044.6 2655.79 12
2 8 -9 47582.2 2918.8 12
2 8 -8 17584.8 1867.34 12
-2 8 8 20903.2 1638.08 10
-2 8 7 24968 1955.47 10
-2 8 6 10749.6 1371.8 10
-2 8 5 2092.98 685.339 10
-2 8 4 18270.1 1883.22 10
-2 8 3 68331.3 3647.1 10
-2 8 2 76074.3 3786.8 10
-2 8 1 91878.4 4134.61 10
-2 8 0 34032.1 2398.99 10
-2 8 -1 3511.9 830.618 10
-2 8 -2 25723.2 2358.81 12
-2 8 -2 26133.5 2082.73 10
-2 8 -3 53838.6 3050.01 14
-2 8 -3 48556.7 3242.24 12
-2 8 -3 49110.4 2969.6 10
-2 8 -4 52315.9 3368.21 12
-2 8 -4 48492.6 2973.76 10
-2 8 -4 54581.6 3079.71 14
-2 8 -5 50010.3 2974.75 14
-2 8 -5 50295 3281.7 12
-2 8 -6 57172.5 3162.61 14
-2 8 -6 56416.7 3353.95 12
-2 8 -7 22236.2 1937.34 12
-2 8 -7 18208.4 1717.66 14
-2 8 -8 12016 1320.39 12
-2 8 -8 11116.3 1228.56 14
-2 8 -9 3193.15 622.372 12
2 9 -7 18034.6 1531.49 12
2 9 -6 13933.3 1426.59 12
-2 9 6 15502.3 1244.6 10
2 9 -5 38097.2 2530.83 12
-2 9 5 34529.6 2092.61 10
-2 9 4 32158.7 2162.93 10
-2 9 3 17448.6 1714.68 10
-2 9 2 411.642 402.305 10
-2 9 1 12733.5 1395.05 10
-2 9 0 47096.6 2709.61 10
-2 9 -1 60002 3014.08 10
-2 9 -1 57342.4 2797.59 14
-2 9 -2 63906.2 2925.73 14
-2 9 -2 60544.7 2973.49 10
-2 9 -3 29506.9 1895.06 14
-2 9 -4 573.698 241.848 14
-2 9 -5 -130.517 242.371 14
-2 9 -5 -762.265 335.464 12
-3 -9 6 91.413 193.625 13
-3 -9 5 11026.8 1312.11 16
-3 -9 5 10891.9 963.345 13
-3 -9 4 41470.2 2571.77 16
-3 -9 3 79617.9 3744.11 16
-3 -9 2 89359.6 4074.28 16
-3 -9 1 41740.8 2754.8 16
-3 -9 0 13980.7 1646.1 16
-3 -9 -1 2528.82 740.364 16
-3 -9 -2 21325.1 2241.78 16
-3 -9 -3 24126.9 2218.29 16
-3 -8 10 7120.64 939.481 9
-3 -8 10 7111.4 844.364 13
-3 -8 9 1245.69 452.707 9
-3 -8 9 2906.99 645.625 13
-3 -8 8 13203.5 1348.93 13
-3 -8 7 54558.3 2908.48 13
-3 -8 7 52165.8 3344.6 16
-3 -8 6 33503.4 2662.31 16
-3 -8 6 32609.2 2246.1 13
-3 -8 5 66491.8 3826.3 16
-3 -8 5 66453.3 3296.87 13
-3 -8 4 39329.1 2457.4 13
-3 -8 4 45023.6 3099.24 16
-3 -8 3 6156.82 1197.94 16
-3 -8 3 5805.54 877.433 13
-3 -8 2 6372.2 1233.42 16
-3 -8 1 30787.6 2561.61 16
-3 -8 0 58835.7 3666.44 16
-3 -8 -1 62723.9 3922.3 16
-3 -8 -2 37975 3112.96 16
-3 -8 -3 7905.13 1549.72 16
-3 -8 -4 1898.82 976.365 16
-3 -8 -5 8642.01 964.705 17
-3 -8 -5 9737.52 1738.57 16
-3 -8 -6 21541.2 1491.68 17
3 -8 6 18889.9 1460.75 13
3 -8 7 40867 1990.55 13
-3 -8 -7 43058.3 2071.92 17
-3 -8 -8 48809.2 2656.58 16
3 -8 8 45355.4 1886.07 13
-3 -8 -8 45735.1 2014.41 17
-3 -7 13 9000.4 986.91 9
-3 -7 12 11652.2 1273.96 9
-3 -7 11 22180.4 1879.4 9
-3 -7 11 24043 1777.91 13
-3 -7 10 49790.5 3087.7 9
-3 -7 10 58071 3018.26 13
-3 -7 9 84784.6 3897.23 13
-3 -7 8 83236.7 4745.65 16
-3 -7 8 86246.9 4026.99 13
-3 -7 7 10829.2 1700.16 16
-3 -7 7 12792.8 1527.87 13
-3 -7 6 1888.9 674.93 13
-3 -7 6 4240.7 1060.83 16
-3 -7 5 16815.2 1752.46 13
-3 -7 5 18752.6 2155.58 16
-3 -7 4 27171.1 2202.51 13
-3 -7 4 23912.1 2406.59 16
-3 -7 3 44172.3 2798.58 13
-3 -7 3 47089.5 3392.61 16
-3 -7 2 43550.4 3227.19 16
-3 -7 1 24585.3 2413.78 16
-3 -7 0 3678.8 980.286 16
-3 -7 -1 22052.8 2282.9 16
-3 -7 -2 25677 2564.24 16
-3 -7 -3 144990 6600.67 16
-3 -7 -3 134171 4950.57 17
-3 -7 -4 136588 6734.09 16
-3 -7 -4 128865 4913.24 17
-3 -7 -5 97902.6 4239.97 17
-3 -7 -5 141113 7141.85 16
-3 -7 -6 25447.1 1985.82 17
-3 -7 -6 19617.1 2545.68 16
-3 -7 -7 5280.67 1369.14 16
-3 -7 -7 6441.76 977.373 17
-3 -7 -8 5954.4 908.772 17
3 -7 8 4796.35 752.989 13
-3 -7 -8 3476.54 969.362 16
-3 -7 -9 15704 1785.32 16
3 -7 9 15720.7 1169.81 13
-3 -7 -9 15290.7 1325.88 17
-3 -7 -10 33053.7 2270.61 16
-3 -7 -10 33062.8 1808.54 17
-3 -6 15 8291.39 825.667 9
-3 -6 14 17549.2 1439.74 9
-3 -6 13 41635.8 2620.05 9
-3 -6 12 51741.5 3117.26 9
-3 -6 12 48731.4 2762.31 13
-3 -6 11 18563.5 1750.27 13
-3 -6 11 16054.3 1827.11 9
-3 -6 10 17894.5 1996.97 9
-3 -6 10 22658.5 1983.41 13
-3 -6 9 2966.42 1016.19 16
-3 -6 9 3752.25 880.677 13
-3 -6 8 25763.8 2605.03 16
-3 -6 8 26411.8 2180.63 13
-3 -6 7 259504 8914.27 16
-3 -6 7 228002 7573.82 13
-3 -6 6 61177.6 3916.7 16
-3 -6 6 63605.1 3465.12 13
-3 -6 5 103769 5239.81 16
-3 -6 5 107318 4701.31 13
3 -6 -4 47619.8 2944.3 5
-3 -6 4 45268.1 3238.51 16
-3 -6 4 39072.9 2648.83 13
-3 -6 3 6620.18 1258.43 16
-3 -6 3 6211.54 1052.73 13
3 -6 -3 6408.39 1067.89 5
-3 -6 2 30083.9 2581.92 16
-3 -6 2 26297.7 2016.25 13
3 -6 -2 31195.6 2290.8 5
-3 -6 1 20757.9 2111.06 16
3 -6 -1 22040.7 1900.08 5
-3 -6 0 67753.1 3930.02 16
3 -6 0 67950.2 3481.46 5
-3 -6 -1 95466.2 4790.6 16
3 -6 1 103328 4392.54 5
-3 -6 -2 80734.3 4402.94 16
-3 -6 -2 86097 3676.89 17
-3 -6 -2 75989.7 4711.68 19
3 -6 2 80086.5 3863.23 5
-3 -6 -3 28003.8 2935.07 19
3 -6 3 26341.8 2173.67 5
-3 -6 -3 22958.4 2352.23 16
-3 -6 -4 2378.16 1091.83 16
-3 -6 -4 2030.39 894.776 19
-3 -6 -5 29858.7 3222.4 19
-3 -6 -5 26752 2867.69 16
-3 -6 -6 133450 7067.91 16
-3 -6 -7 73098.6 4837.41 16
3 -6 8 61515 2994.67 13
-3 -6 -8 42980 3599.27 16
3 -6 9 23252.6 1625.43 13
-3 -6 -9 22267.5 1828.47 17
-3 -6 -10 708.642 411.516 17
-3 -6 -10 848.399 547.36 16
-3 -6 -11 3401.51 638.813 17
-3 -6 -11 3497.99 832.263 16
-3 -6 -12 10882.9 983.097 17
-3 -6 -12 12091.8 1290.71 16
-3 -5 16 43452.5 2061.48 9
-3 -5 15 38995 2225.88 9
-3 -5 14 25074.6 2023.73 9
-3 -5 13 5386.96 1069.35 9
-3 -5 12 24898.3 2314.71 9
-3 -5 12 24738.7 2024.6 13
-3 -5 11 77333.2 3739.47 13
-3 -5 11 63670.7 3871.09 9
-3 -5 10 59388.6 3281.97 13
-3 -5 9 77335.7 4514.16 16
3 -5 -9 74596.1 3963.36 5
-3 -5 9 74904 3728.65 13
3 -5 -8 83510.9 4052.57 5
-3 -5 8 78636 3791.08 13
-3 -5 8 88755.5 4706.83 16
-3 -5 7 7643.37 1098.66 13
3 -5 -7 6249.04 1011.01 5
-3 -5 7 6668.72 1334.41 16
3 -5 -6 16691.9 1637.34 5
-3 -5 6 16093.9 1575.58 13
-3 -5 6 15297 1789.1 16
-3 -5 5 24848.5 2251.47 16
3 -5 -5 26035.7 1996.89 5
-3 -5 5 23234.2 1900.84 13
-3 -5 4 92706 4444.18 16
-3 -5 4 84611.8 3812.48 13
3 -5 -4 97323.4 4021.22 5
-3 -5 3 183558 6627.7 16
3 -5 -3 184125 5939.81 5
-3 -5 2 210608 7186.14 16
3 -5 -2 206518 6366.21 5
-3 -5 1 115245 4894.79 16
3 -5 -1 108587 4184.07 5
-3 -5 1 105013 5017.2 19
3 -5 0 29026.5 1983.84 5
-3 -5 0 33601.3 2466.3 16
-3 -5 0 28695.7 2489.93 19
-3 -5 -1 3682.87 621.415 6
-3 -5 -1 3721.06 818.262 16
-3 -5 -1 4174.58 983.518 19
3 -5 1 2396.18 666.055 5
-3 -5 -2 25199 2197.61 16
-3 -5 -2 25828.1 1691.63 6
-3 -5 -2 23811.8 2327.25 19
-3 -5 -3 98865 5096.33 19
-3 -5 -3 91874.3 4431.52 16
-3 -5 -3 90202.8 3593.91 6
-3 -5 -4 88514.8 5125.58 19
-3 -5 -4 84249.5 4411.36 16
3 -5 4 77681.1 4106.74 4
-3 -5 -4 75429.4 3408.35 6
-3 -5 -5 68289.7 4192.33 16
3 -5 5 60509.6 3849.56 4
-3 -5 -5 67644.1 3356.24 6
-3 -5 -6 16362.9 2462.28 19
3 -5 6 15565.8 2055.56 4
-3 -5 -6 22522.2 2581.98 16
-3 -5 -6 21418.9 1894.35 6
-3 -5 -7 14624.4 2053.85 16
-3 -5 -7 7712.02 1629.18 19
-3 -5 -8 13245.8 1993.26 16
-3 -5 -9 34650 3140.59 16
-3 -5 -10 60652.8 3975.53 16
-3 -5 -11 79296 4312.82 16
-3 -5 -11 74697.2 3431.51 17
-3 -5 -12 43623.4 2876.62 16
-3 -5 -12 41431.1 2253.14 17
-3 -5 -13 8270.05 864.284 17
-3 -5 -13 8311.51 1121.36 16
-3 -4 17 11779.6 1055.78 9
-3 -4 16 1005.23 371.399 9
-3 -4 15 49796.4 2784.08 9
-3 -4 14 101202 4557.72 9
-3 -4 13 141958 5970.15 9
-3 -4 12 155501 6207.39 9
-3 -4 12 140717 5331.07 13
-3 -4 11 22232.1 2233.89 9
-3 -4 11 22197.6 1905.09 13
-3 -4 10 4520.89 895.936 13
3 -4 -10 6193.14 1101.69 5
-3 -4 10 4503.17 1043.87 9
-3 -4 9 18786.8 2136.46 16
3 -4 -9 18127.4 1754.63 5
-3 -4 9 20266.3 1754.65 13
3 -4 -8 25796.9 1993.52 5
-3 -4 8 24744.7 1919.68 13
-3 -4 8 28887.3 2459.1 16
-3 -4 7 101849 4077.67 13
3 -4 -7 100119 4027.96 5
3 -4 -6 82825.6 3461.85 5
3 -4 -5 177378 5463.11 5
3 -4 -4 59270.7 2722.91 5
3 -4 -3 15415 1321.51 5
3 -4 -2 36996.2 2038.98 5
3 -4 -1 77761.9 3093.93 5
-3 -4 0 297834 7272.88 6
3 -4 1 181852 5140.03 4
-3 -4 -1 168329 4896.16 6
-3 -4 -2 70856.9 2839.77 6
3 -4 2 71877 3162.35 4
3 -4 3 20248.1 1780.24 4
-3 -4 -3 18444.6 1439.01 6
-3 -4 -4 1856.17 539.308 6
-3 -4 -5 29344.1 2502.05 16
-3 -4 -5 29254.9 2067.4 6
-3 -4 -6 78730 3734.72 6
-3 -4 -6 89061.6 4750.15 16
-3 -4 -7 124586 5886.53 16
-3 -4 -7 123369 5017.9 6
-3 -4 -8 74648.6 4495.09 16
-3 -4 -9 76584.8 4560.57 16
-3 -4 -10 23750.1 2531.18 16
-3 -4 -11 2571 977.765 16
-3 -4 -12 36314.8 2219.54 17
-3 -4 -12 42415.4 3028.7 16
-3 -4 -13 38131.3 2644.18 16
-3 -4 -13 38100.9 2041.05 17
-3 -4 -14 33309.6 2185.03 16
-3 -4 -14 31832.5 1583.98 17
-3 -3 18 23069.7 1471 9
-3 -3 17 37428.6 2121.16 9
-3 -3 16 75686.4 3425.23 9
-3 -3 15 52446.4 2953.75 9
-3 -3 14 11173.2 1466.71 9
-3 -3 13 5784.95 1147.93 9
-3 -3 12 5667.98 1118.21 4
-3 -3 12 5198.44 1094.63 9
-3 -3 12 3054.44 688.361 13
3 -3 -12 3473.91 819.767 5
3 -3 -11 69977.9 3781.21 5
-3 -3 11 73377.4 3954.17 9
-3 -3 11 73281.6 3450.43 13
-3 -3 11 72712 3974.56 4
3 -3 -10 81636.7 3867.73 5
-3 -3 10 88114.2 3724.17 13
-3 -3 10 81056.1 4104.81 4
-3 -3 9 171362 5460.55 13
-3 -3 9 155232 5882.24 4
3 -3 -9 165718 5580.43 5
3 -3 -8 121356 4410.3 5
-3 -3 8 127922 4912.97 4
3 -3 -7 7546.82 952.3 5
3 -3 -6 -106.407 287.453 5
3 -3 -5 42451.2 2060.86 5
3 -3 -4 100169 3344.9 5
3 -3 -3 331996 7752.37 5
3 -3 -2 87281.1 2996.84 5
-3 -3 1 52681.1 2142.34 6
3 -3 -1 56709.5 1874.71 4
-3 -3 0 33208.6 1626.41 6
-3 -3 -1 32506.5 1665.15 6
-3 -3 -2 242723 6171.11 6
-3 -3 -3 135755 4253.97 6
-3 -3 -5 120273 3960.66 5
-3 -3 -6 104747 3844.01 5
-3 -3 -7 12459.9 1892.46 14
-3 -3 -7 15436.1 1916.34 16
-3 -3 -8 16254.3 2087.72 14
-3 -3 -8 16452.4 2050.59 16
-3 -3 -9 31159.8 2781.57 16
-3 -3 -9 31641.6 2997.05 14
-3 -3 -10 84911.5 5074.86 14
-3 -3 -10 96052.2 5088.09 16
-3 -3 -11 91772.7 5153.14 14
-3 -3 -11 95660 5002.92 16
-3 -3 -12 40065.8 2305.22 17
-3 -3 -12 45954 3250.32 16
-3 -3 -13 30596.6 1818.54 17
-3 -3 -13 33193.3 2584.31 16
-3 -3 -14 3751.65 832.815 16
-3 -3 -15 8990.65 1098.34 16
-3 -2 18 33778 1959.8 9
-3 -2 17 22053.9 1717.1 9
-3 -2 16 2638.82 751.618 9
-3 -2 15 10757.7 1323.4 9
-3 -2 14 31079.1 2316.92 9
-3 -2 13 59686.7 3324.3 9
3 -2 -13 55312.6 3370.74 5
-3 -2 12 72205.6 3726.89 9
3 -2 -12 57737.1 3420.36 5
3 -2 -11 61672.8 3454.68 5
-3 -2 11 63747.5 3445.43 4
3 -2 -10 5792.77 991.367 5
-3 -2 10 5024.14 948.952 4
-3 -2 9 2596.5 718.594 4
3 -2 -9 3363.13 738.98 5
-3 -2 8 138017 4754.76 4
3 -2 -8 139555 4587.01 5
3 -2 -7 205234 5655.78 5
-3 -2 7 204209 5906.56 4
3 -2 -6 353649 8176.29 5
3 -2 -5 119695 3546.07 5
3 -2 -4 109393 3224.03 5
3 -2 -3 11705.2 868.309 5
3 -2 -2 8079.12 409.912 4
3 -2 -2 7120.5 664.02 5
-3 -2 2 7658.21 698.525 6
-3 -2 1 117804 3325.98 6
3 -2 0 119795 3244.12 2
-3 -2 0 107389 3198.86 6
3 -2 1 154745 4333.11 2
-3 -2 -1 149262 4055.96 6
3 -2 2 259808 6773.3 2
3 -2 3 68360.8 3167.19 2
-3 -2 -3 82595.9 2627.39 5
3 -2 4 3194.89 814.608 2
-3 -2 -4 3011.9 497.693 5
3 -2 5 49361.8 3082.38 2
3 -2 6 169005 6354.37 2
3 -2 7 211031 7307.71 2
-3 -2 -8 105354 5240.89 14
-3 -2 -9 17916.3 2128.14 14
-3 -2 -10 16896.8 2110.96 14
-3 -2 -11 2272.13 973.9 14
-3 -2 -12 47516.5 2778.38 8
-3 -2 -12 49177.8 3569.7 14
-3 -2 -13 30609.7 2719.89 14
-3 -2 -13 25422.2 1885.95 8
-3 -2 -14 79818.4 3952.74 16
-3 -2 -14 69844.8 3978.56 14
-3 -2 -14 70659.7 3090.95 8
-3 -2 -15 87918.6 3835.96 16
-3 -2 -16 55279.4 2589.57 16
-3 -1 19 2176.48 488.151 9
-3 -1 18 16753.6 1430.87 9
-3 -1 17 43635.6 2530.88 9
-3 -1 16 71650.4 3450.58 9
-3 -1 15 44578 2667.06 9
-3 -1 14 17258.6 1640.27 9
-3 -1 13 3992.93 826.975 9
3 -1 -13 7009.63 1127.83 5
3 -1 -12 30189.5 2294.11 5
-3 -1 12 29844.9 2108.72 9
-3 -1 11 138023 4896.88 9
3 -1 -11 122174 4801.07 5
3 -1 -10 132668 4871.54 5
-3 -1 10 140119 4735.72 4
-3 -1 9 121297 4164.84 4
3 -1 -9 120746 4341.82 5
3 -1 -8 127971 4154.89 5
-3 -1 8 121087 3964.87 4
-3 -1 7 30708.3 1654.19 4
-3 -1 7 27665.4 1345.4 1
-3 -1 6 10486.3 779.203 1
3 -1 -6 10484.3 895.151 5
-3 -1 6 10938.6 890.829 4
-3 -1 5 83212.1 2473.36 1
3 -1 -5 79773.6 2579.62 5
3 -1 -4 218042 5099.91 5
-3 -1 4 228873 5135.35 1
-3 -1 3 317256 6652.56 1
3 -1 -3 301452 6494.41 5
-3 -1 2 296916 6284.73 1
-3 -1 2 289000 6313.6 6
3 -1 -2 280868 6065.52 5
-3 -1 1 257031 5709.41 6
-3 -1 0 77349 2362.28 6
-3 -1 -1 21162.9 1152.47 6
3 -1 1 29055.5 1671.88 2
3 -1 2 215925 6166.46 2
3 -1 3 121126 4246.34 2
3 -1 4 291671 7765.34 2
3 -1 5 130188 4629.29 2
3 -1 6 86095.8 3724.55 2
3 -1 7 9875.15 1272.04 2
-3 -1 -8 26982.3 2288.85 14
3 -1 8 26661.1 2110.45 2
3 -1 9 44235.2 2886.23 2
-3 -1 -9 49432.3 3344.56 14
-3 -1 -10 101131 5085.2 14
3 -1 10 104787 4803.61 2
-3 -1 -11 121157 5725.81 14
-3 -1 -12 74035.9 4409.57 14
-3 -1 -13 10561.7 1651.32 14
-3 -1 -14 4083.74 1105.05 14
-3 -1 -14 5885.71 945.086 8
-3 -1 -15 12007.2 1538.3 14
-3 -1 -15 11636.2 1161.75 8
-3 -1 -16 30955.6 1986.21 16
-3 -1 -16 29916.2 1649.15 8
-3 0 19 28609 1628.62 10
-3 0 19 28847.1 1751.39 9
-3 0 18 15052.6 1401.81 9
-3 0 17 16639.3 1566.98 9
-3 0 16 3352.94 797.07 9
-3 0 15 35135.3 2348.52 9
-3 0 14 109160 4393.65 9
3 0 -13 131713 5020.08 5
-3 0 13 126272 4744.19 9
-3 0 12 127457 4580.88 9
3 0 -12 122154 4673.11 5
3 0 -11 68828.8 3174.21 5
-3 0 11 72442.9 3189.77 9
3 0 -10 4082.78 718.856 5
-3 0 9 1026.24 259.497 1
3 0 -9 2751.13 592.624 5
-3 0 8 30671.6 1528.25 1
3 0 -8 27841.5 1675.93 5
-3 0 8 31009.2 1516.85 4
3 0 -7 41158.3 1899.91 5
-3 0 7 42184.7 1727.59 1
-3 0 7 40268 1621.91 4
-3 0 6 259887 5813 1
3 0 -6 246965 5862.43 5
-3 0 5 151118 3726.82 1
3 0 -5 142772 3628.64 5
-3 0 4 143637 3538.6 1
3 0 -4 137784 3328.91 5
-3 0 3 4902.66 498.881 1
3 0 -3 4965.68 407.691 5
3 0 -2 161716 3513.98 5
-3 0 2 166973 3881.98 1
3 0 -1 287330 5643.56 3
-3 0 1 293034 6128.98 1
-3 0 1 286512 6080.71 6
-3 0 0 686180 13387 6
-3 0 0 682103 13444.5 1
3 0 0 712006 12902.8 3
3 0 1 167776 3519.46 3
3 0 2 373142 7361.93 3
3 0 3 1423.15 260.674 3
3 0 4 528.302 235.92 3
3 0 5 18758.5 1112.99 3
3 0 6 51591 2097.3 3
3 0 6 44250.9 2428.11 2
3 0 7 264288 6536.62 3
3 0 7 257155 7435.56 2
3 0 8 105680 4397.05 2
-3 0 -9 139817 5722 14
3 0 9 140825 5447.61 2
3 0 10 25730.3 2246.44 2
-3 0 -10 27201.5 2423.9 14
-3 0 -11 8123.96 1384.43 14
-3 0 -12 51259.6 3548.51 14
-3 0 -13 31697.7 2781.88 14
-3 0 -14 59809 3730.26 14
-3 0 -15 30268.9 2036.57 8
-3 0 -15 32480.9 2482.87 14
-3 0 -16 2784.57 721.293 14
-3 0 -16 3420.76 608.662 8
-3 1 19 1342.23 415.362 9
-3 1 19 1724.96 403.195 10
-3 1 18 16496.2 1362.99 10
-3 1 18 15649.8 1408.6 9
-3 1 17 43717.3 2486.51 10
-3 1 17 43437.6 2579.33 9
-3 1 16 71369.4 3502.08 9
-3 1 15 40411.4 2601.24 9
-3 1 14 19805 1781.14 9
-3 1 13 4429.33 899.025 9
-3 1 12 23864 1860.45 9
-3 1 11 110725 4241.6 9
3 1 -10 166943 5293.26 5
-3 1 10 157246 4671.15 1
3 1 -9 144818 4700.13 5
-3 1 9 135784 4126.77 1
3 1 -8 148235 4517.66 5
-3 1 8 123997 3848 1
3 1 -7 35452.5 1882.1 5
-3 1 7 23447.8 1368.96 1
3 1 -6 13147.2 1077.54 5
-3 1 6 10025 834.643 1
3 1 -5 145789 3725.62 5
-3 1 5 97614 3120.84 1
-3 1 4 244769 5862.12 1
3 1 -4 284316 5840.25 5
3 1 -3 258610 5197.66 5
-3 1 3 271330 5806.28 1
-3 1 2 251153 5473.4 1
-3 1 1 280137 6056.82 1
3 1 -1 288024 5293.03 5
3 1 -1 280260 5976.09 3
-3 1 1 289659 5838.55 6
3 1 0 77262.2 2130.99 3
-3 1 0 79983.1 2255.6 1
-3 1 0 79418 2070.3 6
-3 1 -1 18210 860.487 6
-3 1 -1 18470.2 936.384 1
3 1 1 18979.9 889.307 3
3 1 2 171156 3935.21 3
-3 1 -2 165563 4004.16 1
3 1 3 71003.7 2201.29 3
3 1 4 286327 6466.34 3
3 1 5 121345 3583.84 3
3 1 6 79660.3 2922.3 3
3 1 7 5760.66 792.042 3
3 1 7 6340.55 1010.79 2
-3 1 -8 33658 2549.03 14
3 1 8 31452.5 1943.55 3
3 1 8 30550.6 2272.8 2
-3 1 -9 60586.3 3583.66 14
3 1 9 59303.5 3350.31 2
3 1 9 54192.8 2738.92 3
-3 1 -10 104534 5071.13 14
3 1 10 108572 4913.29 2
-3 1 -11 125137 5682.07 14
-3 1 -12 80721.3 4491.83 14
-3 1 -13 13011.6 1761.57 14
-3 1 -14 5116.7 1118.78 14
-3 1 -15 8733.08 1069.35 8
-3 1 -15 7701.17 1216.2 14
-3 1 -16 26410.6 1929.79 14
-3 1 -16 27676.4 1673.66 8
-3 2 18 29928.6 1890.87 9
-3 2 18 29948.3 1731.16 10
-3 2 17 20469.2 1712.83 9
-3 2 17 20439.9 1605.68 10
-3 2 16 2890.7 826.83 9
-3 2 16 4078.43 788.305 10
-3 2 15 9740.41 1316.45 10
-3 2 15 7738.81 1173.92 9
-3 2 14 34790.8 2522.7 9
-3 2 13 45275 2918.87 9
-3 2 12 62344.4 3417.52 9
-3 2 11 73297.4 3075.82 1
-3 2 11 67834 3524.12 9
-3 2 10 7502.11 908.351 1
-3 2 9 3202.49 595.995 1
-3 2 8 141400 4343.07 1
-3 2 7 186213 5137.45 1
-3 2 6 404538 9069.05 1
-3 2 5 122342 3633 1
-3 2 4 101457 3082.53 1
-3 2 3 14301.9 945.834 1
-3 2 2 4027.52 499.754 1
-3 2 1 118298 3151.21 1
3 2 -1 123957 3314.14 3
-3 2 0 128590 3274.57 1
3 2 0 128421 3403.47 3
-3 2 -1 156685 3301.65 6
3 2 1 153258 3897.55 3
-3 2 -1 155416 3767.48 1
3 2 2 289883 6359.21 3
-3 2 -2 279523 6106.43 1
-3 2 -3 81652.2 2374.5 1
3 2 3 84851.2 2659.21 3
3 2 4 3887.57 577.305 3
3 2 5 41293.1 1978.24 3
3 2 6 152933 4665.47 3
3 2 7 200107 5953.5 3
3 2 8 89870.1 3806.33 3
-3 2 -8 102758 4508.36 12
-3 2 -8 89950.7 4708.68 14
-3 2 -9 13934.6 1804.2 14
3 2 9 14251.8 1477.94 3
3 2 9 12141.2 1519.75 2
-3 2 -10 20687.8 2224.28 14
3 2 10 22972.4 1922.71 3
3 2 10 22383.4 2120.42 2
-3 2 -11 4338.6 1095.01 14
-3 2 -12 42494.2 3185.86 14
-3 2 -13 28331.5 2522.08 14
-3 2 -14 65664.2 3650.26 14
-3 2 -15 83763.1 3374.25 8
-3 2 -15 80417.4 3765.23 14
-3 2 -16 46779.1 2139.08 8
-3 2 -16 51215.7 2514.09 14
-3 3 18 23095.7 1533.02 9
-3 3 18 22918.3 1285.48 10
-3 3 17 34699.6 2131.16 9
-3 3 17 31841 1864.22 10
-3 3 16 72931.4 3549.11 9
-3 3 16 79024.5 3436.39 10
-3 3 15 60480.2 3251.71 10
-3 3 15 58214 3327.34 9
-3 3 14 7866.73 1295.53 9
-3 3 14 11971.8 1527.48 10
-3 3 13 6944.11 1215.03 10
-3 3 13 5543.68 1207.17 9
-3 3 12 6351.78 1179.93 10
-3 3 12 8026.99 1308.66 9
-3 3 12 7405.29 995.472 1
-3 3 11 71262.8 4013.56 9
-3 3 11 72997.7 4109.02 10
-3 3 10 62884.6 3835.97 10
-3 3 10 63367.8 3752.22 9
-3 3 9 177508 5575.77 1
-3 3 9 190307 7055.85 10
-3 3 8 120745 4191.29 1
-3 3 7 15166.9 1298.13 1
-3 3 7 14730.8 1198.07 3
-3 3 6 152.226 287.453 1
-3 3 6 27.5701 169.406 3
-3 3 5 33204.1 1824.54 1
-3 3 5 35840.1 1643.11 3
-3 3 4 101017 2878.14 3
-3 3 4 97576.8 3269.81 1
-3 3 3 338669 7717.33 1
-3 3 2 111991 3310.01 1
3 3 -2 111663 3457.59 3
-3 3 1 42279.4 1720.63 1
3 3 -1 40855.2 1877.9 3
3 3 0 29834.9 1562.31 3
-3 3 0 30626.9 1368.88 1
-3 3 -1 35595 1447.92 1
3 3 1 33433.8 1661.6 3
3 3 2 248608 6139.94 3
-3 3 -2 256137 5598.25 1
3 3 3 144601 4173.42 3
3 3 4 341454 8038.8 3
3 3 5 112714 3843.86 3
3 3 6 108869 3970.4 3
3 3 7 17572.4 1568.51 3
-3 3 -7 20408.3 2042.11 12
-3 3 -7 18589.8 1967.85 14
3 3 7 19843.5 1704.9 9
3 3 8 15073.3 1531.8 9
3 3 8 12805.4 1416.89 3
-3 3 -8 12206 1726.27 14
-3 3 -8 15112.4 1788.18 12
3 3 9 22511.1 1974.93 9
-3 3 -9 26357.6 2368.78 12
-3 3 -9 26743.5 2588.03 14
3 3 9 25388.3 2088.41 3
3 3 9 22568 2097.8 2
3 3 10 100515 4468 9
-3 3 -10 94355.9 4647.42 12
-3 3 -10 95357.6 5012.08 14
3 3 11 85366.6 3973.71 9
-3 3 -11 78794.1 4450.29 14
3 3 12 48575.1 2826.43 9
-3 3 -12 46501.8 3217.69 14
-3 3 -13 22648 2091.11 14
-3 3 -14 3182.86 763.212 14
-3 3 -14 3516.17 676.636 8
-3 3 -15 9810.66 1142.81 14
-3 3 -15 9181.88 961.049 8
-3 4 17 12486 965.659 10
-3 4 17 11941.6 1119.51 9
-3 4 16 774.479 441.251 9
-3 4 16 1506.03 449.296 10
-3 4 15 33657.2 2402.72 9
-3 4 15 35891.2 2289.48 10
-3 4 14 99031.4 4625.31 9
-3 4 14 98558.1 4403.3 10
-3 4 13 109208 5146.18 9
-3 4 13 120784 5195.91 10
-3 4 12 110178 5301.63 9
-3 4 12 117690 5335.38 10
-3 4 11 10003.3 1611.06 9
-3 4 11 12317.7 1700.5 10
-3 4 10 5441.73 1145.66 9
-3 4 10 5911.11 962.49 1
-3 4 10 4911.59 1225.1 10
-3 4 9 24873.2 2363.06 9
-3 4 9 26446.8 1960.81 1
-3 4 9 29848.6 2846.2 10
-3 4 8 43218.4 2838.42 9
-3 4 8 40849.5 2445.75 1
-3 4 7 105108 4146.42 1
-3 4 7 128219 5138.23 10
-3 4 6 85617.2 3469.15 1
-3 4 5 192740 5635.87 1
-3 4 4 63135.9 2704.06 1
-3 4 3 16623.6 1245.67 1
3 4 -3 16436.3 1284.12 3
-3 4 2 37032 1827.1 1
3 4 -2 34629.1 1892.7 3
3 4 -1 78459.3 2997.8 3
-3 4 1 77650.3 2712.57 1
3 4 0 308909 7562.72 3
-3 4 0 303771 6933.19 1
-3 4 -1 149199 3889.94 1
3 4 1 147477 4536.78 3
3 4 2 91074.8 3347.1 3
3 4 3 16844.4 1329.5 3
3 4 4 2310.53 552.261 3
-3 4 -5 32913.2 2321.38 14
-3 4 -5 33638.9 2656.6 12
3 4 5 28899.6 2075.43 9
3 4 5 30655.4 1994.66 3
-3 4 -5 30121.7 2029.69 10
3 4 6 73776.1 3399.45 3
-3 4 -6 78228.2 3952.61 14
-3 4 -6 83830.1 4440.95 12
-3 4 -6 74960.2 3539.28 10
3 4 6 73369.9 3594.1 9
3 4 7 114032 4833.31 9
3 4 7 124131 4791.73 3
-3 4 -7 123792 5475.17 14
-3 4 -7 133681 5874.85 12
-3 4 -8 103964 5126.95 12
3 4 8 101082 4418.16 3
-3 4 -8 82604.5 4673.72 14
3 4 8 87911.4 4255.14 9
3 4 9 90552.1 4347.34 9
-3 4 -9 89410.3 4936.25 14
-3 4 -9 98311.4 4937 12
-3 4 -10 24120 2311.4 12
3 4 10 25111.3 2167.54 9
-3 4 -10 26097.2 2526.65 14
3 4 11 5010.67 973.757 9
-3 4 -11 3861.67 975.178 14
3 4 12 43312.2 2550.2 9
-3 4 -12 40132.3 2796.71 14
-3 4 -12 38451.7 2362.99 8
-3 4 -13 39501.5 2213.85 8
3 4 13 41276.8 2237.37 9
-3 4 -13 40791.7 2596.22 14
-3 4 -14 33512.1 1796.43 8
-3 4 -14 32852 2073.33 14
-3 5 16 41222.2 2134.87 9
-3 5 15 31978.6 2130.31 9
-3 5 15 33142 1911.84 10
-3 5 14 19174.8 1840.27 9
-3 5 14 20076.8 1684.34 10
-3 5 13 4040.97 971.819 9
3 5 -13 3920.15 847.893 12
-3 5 13 3533.23 832.669 10
-3 5 12 19468 2098.44 9
3 5 -12 23038.1 2135.82 12
-3 5 12 23666.2 2198.38 10
-3 5 11 55032.7 3718.44 9
-3 5 11 57006.4 3665.49 10
-3 5 10 70417.7 4298.35 9
-3 5 10 49469.5 3630.78 10
-3 5 9 73657.9 4218.07 9
-3 5 9 77859.1 3803.5 1
-3 5 9 84537 5063.94 10
-3 5 8 99686.9 4661.06 9
-3 5 8 99319.6 4359.57 1
-3 5 7 11584.3 1346.57 1
-3 5 7 13397.4 1757.66 10
-3 5 7 10897.8 1353.47 9
-3 5 6 16961.1 1583.66 1
3 5 -6 15939 1525.38 3
-3 5 6 17362.5 1781.34 10
-3 5 6 18907.4 1663.22 9
-3 5 5 29094.1 2011.6 1
3 5 -5 29762 2030.94 3
-3 5 5 31732.4 2213.89 10
-3 5 4 103765 3915.47 1
-3 5 4 102520 4144.19 10
3 5 -4 101270 3916.98 3
-3 5 3 180993 5341.3 1
-3 5 3 172923 5605.69 10
3 5 -3 168937 5359.2 3
-3 5 2 204989 5671.58 1
3 5 -2 197478 5900.82 3
-3 5 2 203727 6193.74 10
-3 5 1 118162 3747.36 1
3 5 -1 111754 4064.61 3
-3 5 1 114578 4322.25 10
-3 5 0 32644.3 2111.97 10
3 5 0 30911.2 1944.26 3
-3 5 -1 2875.1 660.949 10
3 5 1 2543.37 613.519 3
3 5 2 24168.9 1750.47 3
3 5 2 26372.3 1912.37 9
-3 5 -2 22043.3 2122.74 12
-3 5 -2 26000.4 1903.9 10
3 5 3 86969.1 3631.15 3
-3 5 -3 81147.3 4382 12
3 5 3 85005.9 3744.91 9
-3 5 -3 85605.7 3714.58 10
3 5 4 80844.4 3541.94 3
3 5 4 78965.5 3714.41 9
-3 5 -4 77572.9 3690.07 14
-3 5 -4 76955.7 4323.42 12
-3 5 -4 75984.2 3578.48 10
3 5 5 82821.1 3742.83 3
-3 5 -5 78379 3879.37 14
-3 5 -5 83131.9 4559.97 12
-3 5 -5 77514.3 3719.57 10
3 5 5 81236.7 3951.94 9
3 5 6 14066.3 1534.39 3
-3 5 -6 13255.3 1610.96 14
-3 5 -6 12202.7 1803.01 12
-3 5 -6 13832.6 1571.55 10
3 5 6 13677.8 1575.45 9
-3 5 -7 11240.8 1626.45 14
-3 5 -7 13134.2 1874.16 12
3 5 7 12813.7 1577.26 9
-3 5 -8 13360.9 1778.47 14
-3 5 -8 14908.2 1934.32 12
3 5 8 13151.7 1625.09 9
-3 5 -9 39896.8 3118.44 14
-3 5 -9 43905 3202.66 12
3 5 9 45167.8 2993.98 9
-3 5 -10 68658 3996.74 14
3 5 10 73717.1 3760.18 9
-3 5 -10 71533.1 3974.73 12
-3 5 -11 74988.6 3909.53 14
3 5 11 80452.1 3688.25 9
-3 5 -12 49787.8 2840.1 14
3 5 12 50849.2 2595.58 9
3 5 13 10042.5 939.53 9
-3 5 -13 9688.71 1122.29 14
-3 6 15 9946.56 963.281 9
-3 6 14 21172.4 1644.62 9
-3 6 14 19223.6 1350.56 10
-3 6 13 36232.3 2448.41 9
3 6 -13 37592.6 2397.75 12
-3 6 13 40146.3 2323.34 10
3 6 -12 51888.2 3119.78 12
-3 6 12 56832.1 3114.93 10
-3 6 12 45736.6 3027.82 9
-3 6 11 28233.6 2355.96 10
-3 6 11 20227.5 2111.98 9
-3 6 10 23292.3 2358.45 9
-3 6 10 11851.1 1715.63 10
-3 6 9 1539.19 733.57 10
-3 6 9 3459.36 990.69 9
-3 6 8 35154 3399.93 10
-3 6 8 24644.1 2242.25 9
-3 6 7 229422 7693.45 9
-3 6 7 298541 9776.37 10
-3 6 6 99447.7 4778.58 10
-3 6 6 84006.9 3967.28 9
-3 6 5 104544 4370.68 1
-3 6 5 110902 4464.21 9
-3 6 5 108981 4746.55 10
3 6 -5 109192 4466.02 3
3 6 -4 37677.2 2408.21 3
-3 6 4 43031.8 2514.44 1
-3 6 4 39315.5 2602.88 10
-3 6 3 5453.67 833.541 1
-3 6 3 6124.22 997.14 10
3 6 -3 5296.64 878.926 3
3 6 -2 27528.5 1959.3 3
-3 6 2 29423 2158.41 10
-3 6 1 26834 2047.81 10
3 6 -1 26500.2 1912.38 3
-3 6 0 73515.6 3565.36 10
3 6 0 75536.6 3399 3
3 6 1 111208 4269.72 3
-3 6 -1 98660.6 4913.06 12
-3 6 -1 106242 4416.63 10
3 6 2 90106 3841.54 3
-3 6 -2 83871.4 4552.74 12
-3 6 -2 87172.8 4038.6 10
3 6 3 28742.6 2096.03 3
-3 6 -3 23874.4 2405.07 12
-3 6 -3 27498.4 2207.07 10
-3 6 -4 1495.13 596.042 14
-3 6 -4 221.917 567.487 12
-3 6 -4 1412.34 560.754 10
-3 6 -5 23641.9 2149.19 14
-3 6 -5 21521.7 2351.56 12
-3 6 -5 22823.2 2080.34 10
3 6 5 25614.7 2217.69 9
-3 6 -6 114120 5122.37 14
-3 6 -6 115738 5685.27 12
-3 6 -6 112403 4944.15 10
3 6 6 112066 4982.62 9
-3 6 -7 84320.6 4467.33 14
-3 6 -7 93108.5 4912.75 12
3 6 7 89430.5 4365.91 9
-3 6 -8 71548.9 4093.05 12
3 6 8 65633.3 3635.76 9
-3 6 -9 24255.2 2255.61 12
-3 6 -9 22307.7 2206.53 14
3 6 9 26409.2 2134.58 9
3 6 10 3594.9 793.725 9
-3 6 -10 3246.21 844.641 14
-3 6 -10 3693.17 886.549 12
-3 6 -11 2833.3 643.338 14
-3 6 -12 9466.74 1034.34 14
3 7 -13 7574.28 875.119 12
3 7 -12 10393.4 1218.78 12
-3 7 12 11344.7 1087.71 10
3 7 -11 23055.1 2038.4 12
-3 7 11 22581.1 1891.78 9
-3 7 11 28411.1 1986.2 10
-3 7 10 55053.2 3226.06 9
-3 7 10 51806.3 3033.39 10
-3 7 9 55594.8 3405.77 10
-3 7 8 71121.2 4237.99 10
-3 7 7 16025.8 2259.43 10
-3 7 6 5281.54 1224.07 10
-3 7 5 20540.3 2069.78 10
-3 7 4 35512.4 2604.04 10
-3 7 3 49315.3 2984.65 10
-3 7 2 42311.8 2711.32 10
-3 7 1 34192.4 2419.28 10
-3 7 0 4057.67 888.726 10
-3 7 -1 24901.6 2072.2 10
-3 7 -2 31686.4 2715.52 12
-3 7 -2 34133.5 2506.55 10
-3 7 -3 128653 5278.62 14
-3 7 -3 127333 5803.75 12
-3 7 -3 126341 5235.63 10
-3 7 -4 132022 5431.84 14
-3 7 -4 127129 5898.41 12
-3 7 -4 132146 5399.31 10
-3 7 -5 120516 5192.82 14
-3 7 -5 117499 5071.41 10
-3 7 -5 113989 5494 12
-3 7 -6 25600.3 2249.53 14
-3 7 -6 20625.3 2126.17 12
-3 7 -7 5888.67 1131.95 14
-3 7 -7 5653.74 1095.25 12
-3 7 -8 3668.7 857.391 14
-3 7 -8 4095.54 852.777 12
-3 7 -9 17796.3 1680.87 14
-3 7 -9 16584.9 1601.06 12
-3 7 -10 38718.5 2209.25 14
3 8 -10 5152.07 892.891 12
-3 8 10 5778.61 724.154 10
3 8 -9 3250.8 830.787 12
-3 8 9 3450.62 701.467 10
-3 8 8 8883.98 1184.05 10
-3 8 7 50380.5 3111.14 10
-3 8 6 61239.9 3794.53 10
-3 8 5 107881 5175.78 10
-3 8 4 51412.3 3259.01 10
-3 8 3 6432.24 1114.18 10
-3 8 2 10023.5 1309.39 10
-3 8 1 38337.2 2519.81 10
-3 8 0 65372.6 3358.64 10
-3 8 -1 67527.1 3429.23 10
-3 8 -2 34873.7 2449.27 14
-3 8 -2 32401.7 2313.22 10
-3 8 -3 8399.47 1202.6 14
-3 8 -3 8805.58 1272.72 12
-3 8 -3 8981.99 1204.71 10
-3 8 -4 1367.31 653.152 14
-3 8 -4 1397.12 643.258 12
-3 8 -4 1101.51 592.11 10
-3 8 -5 9279.27 1231.78 12
-3 8 -5 8840.3 1234.09 14
-3 8 -6 16845.9 1644.08 14
-3 8 -6 17108.1 1593.37 12
-3 8 -7 41084.4 2339.27 12
-3 8 -7 36788.9 2347 14
-3 8 -8 44059.5 2300.47 14
-3 9 6 331.186 310.574 10
3 9 -6 118.809 336.83 12
-3 9 5 12450.3 1353.26 10
-3 9 4 56886.4 3338.1 10
-3 9 3 113866 4817.91 10
-3 9 2 97002 4211.93 10
-3 9 1 41662.7 2514.39 10
-3 9 0 13352.9 1301.39 14
-3 9 0 13702.2 1377.17 10
-3 9 -1 2466.29 629.667 14
-3 9 -1 2368.23 651.907 10
-3 9 -2 17433.5 1444.03 14
-3 9 -3 26218.7 1769.1 14
-4 -9 5 13370.5 1336.87 16
-4 -9 4 1048.03 469.534 16
-4 -9 3 4741.18 863.647 16
-4 -9 2 28863 2123.75 16
-4 -9 1 71272 3540.24 16
-4 -9 0 56062.4 3169.39 16
-4 -9 -1 38656.3 2659.21 16
-4 -8 10 34205.2 1955.31 9
-4 -8 9 12238.8 1260.29 9
-4 -8 8 13349.6 1276.96 13
-4 -8 7 2071.82 566.904 13
-4 -8 7 2740.08 816.391 16
-4 -8 6 4053.35 946.964 16
-4 -8 6 3411.91 715.988 13
-4 -8 5 56076.6 3365.6 16
-4 -8 5 53663.7 2693.21 13
-4 -8 4 40892.6 2849.27 16
-4 -8 3 81077.2 4146.52 16
-4 -8 2 35202.1 2708.54 16
-4 -8 1 14070.6 1740.1 16
-4 -8 0 13359.6 1747.36 16
-4 -8 -1 34531.7 2805.67 16
-4 -8 -2 48845.5 3475.58 16
-4 -8 -3 64825.3 4118.16 16
-4 -8 -4 33539.1 2790.91 16
-4 -8 -5 11677.2 1574.41 16
-4 -8 -5 13953.3 1126.34 17
-4 -8 -6 4280.93 934.29 16
4 -8 6 4884.8 630.824 13
-4 -8 -6 4728.42 635.529 17
-4 -7 13 25022.6 1562.36 9
-4 -7 12 8610.86 1057.84 9
-4 -7 11 4459.86 868.595 9
-4 -7 10 1986.97 696.343 9
-4 -7 10 2182.66 621.488 13
-4 -7 9 42644.2 2616.22 13
-4 -7 8 64806.2 3977.3 16
-4 -7 8 69948.1 3507.46 13
-4 -7 7 117144 5580.64 16
-4 -7 7 119822 4878.21 13
-4 -7 6 88762.8 4708.47 16
-4 -7 6 83916.4 3969.75 13
-4 -7 5 35589.7 2436.89 13
-4 -7 5 35312 2892.07 16
-4 -7 4 4934.51 1158.89 16
-4 -7 4 5491.94 949.189 13
-4 -7 3 53.3564 530.35 16
-4 -7 2 28002 2553.02 16
-4 -7 1 92715.9 4862.51 16
-4 -7 0 41314.4 3181.4 16
-4 -7 -1 49604 3533.11 16
-4 -7 -2 58573.9 2942.83 17
-4 -7 -2 56114.4 3878.55 16
-4 -7 -3 391.892 643.197 16
-4 -7 -3 1839.18 584.881 17
-4 -7 -4 12264.5 1966.53 16
-4 -7 -4 11947.3 1335.89 17
-4 -7 -5 46281.9 2658.39 17
-4 -7 -5 46135.5 3675.24 16
-4 -7 -6 46000.1 2571.83 17
-4 -7 -6 38165.3 3154.36 16
4 -7 7 53041.7 2477.08 13
-4 -7 -7 56594.6 2769.82 17
-4 -7 -8 12984.6 1624.66 16
-4 -7 -8 16548 1351.83 17
-4 -7 -9 1351.82 592.117 16
-4 -7 -9 1826.27 429.325 17
-4 -6 14 1091.4 420.318 9
-4 -6 13 6838.16 1064.37 9
-4 -6 12 19462.2 1855.81 9
-4 -6 11 34240.2 2654.84 9
-4 -6 11 41282.1 2559.27 13
-4 -6 10 107755 5042.45 9
-4 -6 10 117603 4777.73 13
-4 -6 9 86045 4874.97 16
-4 -6 9 88338.9 4094.94 13
-4 -6 8 9844.18 1544.56 16
-4 -6 8 7301.28 1173.94 13
-4 -6 7 10281.1 1657.64 16
-4 -6 7 9361.96 1331.8 13
-4 -6 6 9717.71 1591.14 16
-4 -6 6 10247.5 1401.74 13
-4 -6 5 90439 4829.19 16
-4 -6 5 91321 4154.55 13
-4 -6 4 78133.1 3717.39 13
-4 -6 4 78231.9 4452.92 16
-4 -6 3 81690.3 4535.82 16
4 -6 -3 95578.8 4363.31 5
-4 -6 2 19292.3 2113.33 16
4 -6 -2 19831 1910.59 5
-4 -6 1 16565.1 1943.11 16
4 -6 -1 17695.8 1786.08 5
4 -6 0 6269.72 1128.53 5
-4 -6 0 4410.91 1039.36 16
-4 -6 -1 32217.8 2763.76 16
-4 -6 -1 35873.1 3312.47 19
-4 -6 -1 36547.3 2286.8 17
-4 -6 -2 88644.3 4823.64 16
-4 -6 -2 100158 6024.03 19
-4 -6 -2 97487.3 4112.69 17
-4 -6 -3 139481 5297.08 17
-4 -6 -3 140328 6392.6 16
-4 -6 -4 112346 4718.08 17
-4 -6 -4 118333 5963.18 16
-4 -6 -5 38018.8 2608.72 17
-4 -6 -5 41463.5 3527.29 16
-4 -6 -5 31919 3661.54 19
-4 -6 -6 6710.83 1088.94 17
-4 -6 -6 5809.11 1348.61 16
-4 -6 -6 2743.07 1169.32 19
-4 -6 -7 9746.02 1293.5 17
-4 -6 -7 9890.13 1778.72 16
-4 -6 -7 9238.75 1650.4 19
-4 -6 -8 27543.5 2659.34 16
-4 -6 -8 35186.4 2321.35 17
-4 -6 -9 52507.2 2705.22 17
-4 -6 -9 47957.7 3313.91 16
-4 -6 -10 33310.6 1956.73 17
-4 -6 -10 32925.2 2465.63 16
-4 -6 -11 22180 1405.43 17
-4 -6 -11 24200.8 1873.58 16
-4 -5 16 11063.4 984.337 9
-4 -5 15 70838 3049.75 9
-4 -5 15 69039.9 2689.66 11
-4 -5 14 130504 4926.3 9
-4 -5 13 82405 4096.92 9
-4 -5 12 39375 2908.54 9
-4 -5 11 32890.5 2374.83 13
-4 -5 11 23542.4 2283.54 9
-4 -5 10 9409.51 1315.9 13
-4 -5 10 8720.16 1408.9 9
-4 -5 9 19377.2 1852.12 13
-4 -5 9 19535.1 2286.14 16
-4 -5 8 56729.8 3749.43 16
4 -5 -8 55641.2 3302.77 5
-4 -5 8 52104.5 3093.2 13
-4 -5 7 39310.1 3043.29 16
4 -5 -7 43758.1 2863.21 5
-4 -5 7 39260.7 2619.55 13
4 -5 -6 99015.7 4372.83 5
-4 -5 6 90676.4 4126.99 13
-4 -5 6 92041.1 4682.02 16
-4 -5 5 46316 3180.13 16
4 -5 -5 49492.9 2917.14 5
-4 -5 5 42604.7 2631.08 13
-4 -5 4 2309.85 753.287 16
-4 -5 4 2132.07 583.347 13
4 -5 -4 673.209 415.529 5
-4 -5 3 12355 1590.4 16
4 -5 -3 13281.8 1435.71 5
4 -5 -2 121532 4733.4 5
-4 -5 2 126656 5401.6 16
-4 -5 1 184553 6721.02 16
-4 -5 1 175918 7090.12 19
4 -5 -1 182017 6018.35 5
-4 -5 0 72266.8 3119.21 17
4 -5 0 65796.9 3292.27 5
-4 -5 0 66233.4 4110.47 19
-4 -5 0 71971.3 3902.46 16
-4 -5 -1 86234.1 3579.78 17
4 -5 1 82418.4 3786.35 5
-4 -5 -1 87206.1 4838.41 19
-4 -5 -1 83307.6 3521.76 6
-4 -5 -1 83905.3 4266.01 16
-4 -5 -2 48829 3259.03 16
-4 -5 -2 47994.3 2666.09 6
-4 -5 -2 56197.8 4041.44 19
-4 -5 -2 49450.4 2757.92 17
-4 -5 -3 8807.15 1441.83 16
-4 -5 -3 10332.1 1971.89 19
-4 -5 -3 8642.32 1165.55 17
-4 -5 -3 7927.94 1088.36 6
-4 -5 -4 43197.2 2742.29 17
-4 -5 -4 45356.3 3329.99 16
-4 -5 -4 48577 2882.26 6
-4 -5 -5 55416.3 3233 6
-4 -5 -5 48523.4 2989.28 17
-4 -5 -5 59770.4 3993.37 16
-4 -5 -6 50806.7 3044.73 17
-4 -5 -6 45010.6 4170.53 19
-4 -5 -6 53357.6 3864.23 16
-4 -5 -7 169298 5914.86 17
-4 -5 -7 150571 6762.62 16
-4 -5 -8 56941.3 3150.72 17
-4 -5 -8 47234.9 3637.85 16
-4 -5 -8 51807.1 3940.76 19
-4 -5 -9 13460.1 1470.76 17
-4 -5 -9 12713.1 1871.28 16
-4 -5 -9 15652.3 1962.99 19
-4 -5 -10 1698.61 595.322 17
-4 -5 -10 1410.33 657.272 16
-4 -5 -11 8355.74 987.65 17
-4 -5 -11 7485.92 1202.38 16
-4 -5 -12 37883.1 2395.93 16
-4 -5 -12 33242.1 1794.33 17
-4 -4 17 35317.5 1834.53 9
-4 -4 16 49781.1 2476.7 9
-4 -4 15 39470.1 2429.9 9
-4 -4 15 42824.1 2174.13 11
-4 -4 14 2171.55 792.429 9
-4 -4 13 30501.5 2525.8 9
-4 -4 12 55194.5 3516.89 9
-4 -4 11 50653.7 3381.16 9
-4 -4 11 59785.7 3236.03 13
-4 -4 10 102132 4878.89 9
4 -4 -10 110403 4843.73 5
-4 -4 10 113464 4635.83 13
-4 -4 9 53770 3662.61 16
4 -4 -9 52670.7 3090.61 5
-4 -4 9 50672.3 2925.18 13
-4 -4 8 7459.96 1274.86 16
4 -4 -8 6875.67 1106.34 5
-4 -4 8 7811.68 1138.12 13
-4 -4 7 5621.8 1131.05 16
-4 -4 7 5954.61 960.678 13
4 -4 -7 4726.21 855.518 5
4 -4 -6 22183.4 1759.84 5
4 -4 -5 110680 4208.52 5
4 -4 -4 152983 5078.99 5
4 -4 -3 224605 6497.42 5
4 -4 -2 171395 5370.34 5
4 -4 -1 54025.8 2650.1 5
-4 -4 1 53016.4 2535.96 6
-4 -4 0 17896 1423.3 6
-4 -4 -1 31604.7 1956.11 6
-4 -4 -2 83854.7 3462.6 6
-4 -4 -3 121616 4463.95 17
-4 -4 -3 124273 5092.54 16
-4 -4 -3 117037 4381.11 6
-4 -4 -4 38129.9 2824.58 16
-4 -4 -4 36353.1 2364.2 6
-4 -4 -5 17601.2 1692.52 6
-4 -4 -5 14441.6 1895.62 16
-4 -4 -6 11155.5 1417.32 6
-4 -4 -6 8885.13 1490.71 16
-4 -4 -7 10097.2 1628.33 16
-4 -4 -7 9312.82 1339.45 6
-4 -4 -8 28211 2203.84 17
-4 -4 -8 23933 2520.57 16
-4 -4 -9 116186 4699.56 17
-4 -4 -9 106493 5453.19 16
-4 -4 -10 110195 4377.19 17
-4 -4 -10 105669 5301.57 16
-4 -4 -11 81132.7 3483.46 17
-4 -4 -11 87146.8 4477.96 16
-4 -4 -12 18066.3 1392.15 17
-4 -4 -12 17716.1 1814.04 16
-4 -4 -13 1426.04 546.658 16
-4 -4 -13 335.408 169.913 17
-4 -3 18 10645.2 981.901 9
-4 -3 17 8886.66 1001.61 9
-4 -3 16 16916.1 1507.18 9
-4 -3 15 33269 2290.23 9
-4 -3 14 60116.3 3331.22 9
-4 -3 14 57914.5 2838.48 11
-4 -3 13 87520.5 4346.63 9
-4 -3 12 44610.1 3020.65 9
-4 -3 11 10665.2 1475.54 9
4 -3 -11 10220.6 1391.64 5
4 -3 -10 10863.1 1383.7 5
-4 -3 10 9286.67 1367.34 9
-4 -3 10 11717.7 1328.64 13
-4 -3 9 85252.1 4396.6 16
4 -3 -9 81013.2 3706.07 5
-4 -3 9 81708.8 3914.14 9
-4 -3 9 83498.1 3715.74 13
4 -3 -8 133774 4740.33 5
4 -3 -7 192052 5796.27 5
4 -3 -6 186786 5518.66 5
4 -3 -5 76503.5 3058.65 5
4 -3 -4 82533.2 3120.05 5
4 -3 -3 32951.6 1821.48 5
4 -3 -2 27216.3 1631.4 5
-4 -3 1 167980 4880.39 6
-4 -3 0 212058 5764.11 6
-4 -3 -1 82013.6 3126.02 6
-4 -3 -2 60867.6 2693.62 6
-4 -3 -3 15711.4 1374.54 6
-4 -3 -4 3705.75 732.867 6
-4 -3 -5 113183 4527.88 6
-4 -3 -5 124834 5270.05 16
-4 -3 -6 151089 5486.31 6
-4 -3 -6 159359 6247.74 16
-4 -3 -7 80959.6 4790.28 14
-4 -3 -7 91148 4722.29 16
-4 -3 -8 49288.8 2870.34 17
-4 -3 -8 51509.2 3577.63 16
-4 -3 -8 53300.9 3867.1 14
-4 -3 -9 8281.61 1143.73 17
-4 -3 -9 7619.73 1477.04 16
-4 -3 -9 8811.12 1624.21 14
-4 -3 -10 10470.7 1214.98 17
-4 -3 -10 10332 1680.07 16
-4 -3 -10 9493.81 1634.01 14
-4 -3 -11 15002.6 1880.78 16
-4 -3 -11 16561.8 1467.06 17
-4 -3 -12 65972.8 2836.91 17
-4 -3 -12 67334.8 3779.03 16
-4 -3 -13 54213.7 3071.7 16
-4 -3 -14 56935.1 2826.49 16
-4 -2 18 62639.5 2724.86 9
-4 -2 17 68205.8 3080.13 9
-4 -2 16 16509.6 1514.04 9
-4 -2 15 23870.5 1919.03 9
-4 -2 14 2648.03 736.207 9
-4 -2 13 782.647 513.718 9
-4 -2 13 110.556 297.05 11
-4 -2 12 48128.5 2958.87 9
4 -2 -12 40724.2 2854.37 5
4 -2 -11 105299 4699.42 5
-4 -2 11 117385 4812.06 9
-4 -2 10 198525 6435.61 9
4 -2 -10 189048 6321.33 5
4 -2 -9 100727 4003.44 5
4 -2 -8 42304.4 2315.15 5
4 -2 -7 12481.6 1155.24 5
4 -2 -6 93088.5 3268.82 5
4 -2 -5 220836 5663.92 5
4 -2 -4 47776.2 2023.07 5
4 -2 -3 57093.5 2208.44 5
4 -2 -2 132149 3803.21 5
-4 -2 2 133268 3937.16 6
4 -2 -1 15157.4 921.749 2
-4 -2 1 13527 1078.23 6
4 -2 0 47101.5 2043.63 2
-4 -2 0 41153.5 1949.6 6
-4 -2 -1 76100.9 2809.79 6
4 -2 1 72839.7 3013.41 2
4 -2 2 149568 5472.95 2
-4 -2 -2 213793 5388.01 6
4 -2 3 305466 8804.73 2
-4 -2 -3 277966 7255.45 6
4 -2 4 411902 11909.4 2
4 -2 5 93890.5 4808.7 2
4 -2 6 34569.2 2723.8 2
-4 -2 -7 42681.1 2447.69 17
4 -2 7 46261.9 3120.84 2
-4 -2 -7 44731.1 3298.65 14
-4 -2 -7 42122.7 2603.89 8
-4 -2 -8 28456.8 2006.63 17
-4 -2 -8 31696.5 2292.22 8
-4 -2 -8 29840.6 2781.88 14
-4 -2 -9 47833.7 2647.68 17
-4 -2 -9 48310.6 3585.33 14
-4 -2 -9 46483.7 2884.32 8
-4 -2 -10 51145.3 2698.71 17
-4 -2 -10 48411.8 3606.95 14
-4 -2 -10 48436.4 2967.61 8
-4 -2 -11 36326 3051.49 14
-4 -2 -11 39330.2 2571 8
-4 -2 -11 41500.7 3104.52 16
-4 -2 -12 14164.8 1838.39 14
-4 -2 -12 11985.9 1298.67 8
-4 -2 -12 13053.9 1687.8 16
-4 -2 -13 1837.06 713.092 16
-4 -2 -13 1096.75 572.814 14
-4 -2 -13 1116.53 391.266 8
-4 -2 -14 7363.2 1074.62 16
-4 -2 -14 5834.13 731.716 8
-4 -2 -15 23374.7 1630.82 16
-4 -1 19 32411 1779 9
-4 -1 18 18014.3 1455.71 9
-4 -1 17 3003.89 676.621 9
-4 -1 16 25847.8 1946.54 9
-4 -1 15 34827.9 2297.05 9
-4 -1 14 114625 4495.3 9
-4 -1 13 58230.5 3043.19 9
4 -1 -13 62073.5 3376.36 5
-4 -1 12 84070.2 3684.03 9
4 -1 -12 82366.4 3873.41 5
-4 -1 12 80486.9 3281.08 11
-4 -1 11 21854.7 1759.08 9
4 -1 -11 21628.6 1815.73 5
-4 -1 11 22282.2 1641.23 11
4 -1 -10 7468.22 1046.1 5
4 -1 -9 37850.9 2182.84 5
-4 -1 8 85569.8 2999.99 1
4 -1 -8 94395.9 3411.56 5
-4 -1 7 160428 4577.44 1
4 -1 -7 182122 4906.87 5
4 -1 -6 169545 4503.49 5
-4 -1 6 155091 4380.67 1
4 -1 -5 136120 3742.97 5
-4 -1 5 130083 3788.4 1
4 -1 -4 4193.9 520.612 5
-4 -1 4 4979.42 627.808 1
4 -1 -3 39544.6 1582.2 5
-4 -1 3 40955.3 1784.7 1
4 -1 -2 104278 2898.09 5
-4 -1 2 99405.6 3154.19 6
-4 -1 1 218886 5367.86 6
-4 -1 0 202113 5073.05 6
-4 -1 -1 82432.1 2907.36 6
4 -1 1 129996 4352.49 2
-4 -1 -2 33517.7 1720.41 6
4 -1 2 45455.5 2475.29 2
4 -1 3 2436.3 652.723 2
4 -1 4 25247.4 1899.98 2
4 -1 5 123156 4671.34 2
4 -1 6 149202 5371.11 2
-4 -1 -7 111574 5005.49 14
4 -1 7 103254 4487.43 2
-4 -1 -8 84869.8 4449.53 14
4 -1 8 79519 3982.09 2
4 -1 9 6634.98 1149.15 2
-4 -1 -9 6710.88 1272.7 14
-4 -1 -10 -123.438 602.253 14
-4 -1 -10 228.528 437.651 8
-4 -1 -11 49208.6 3059.13 8
-4 -1 -11 48494.5 3480.98 14
-4 -1 -12 63741.9 4034.56 14
-4 -1 -12 74968.5 3684.63 8
-4 -1 -13 74315.7 4183.21 14
-4 -1 -13 78405 3581.25 8
-4 -1 -14 59716.9 3168.68 16
-4 -1 -14 54499.5 2688.88 8
-4 -1 -14 51862.6 3212.11 14
-4 -1 -15 18088.7 1489.22 16
-4 -1 -15 17402.8 1605.58 14
-4 -1 -15 17282.9 1259.43 8
-4 0 19 11924.6 1079.72 9
-4 0 19 10935.8 1020.23 10
-4 0 18 19175.6 1531.89 9
-4 0 17 74420.2 3374.13 9
-4 0 16 46666.9 2693.02 9
-4 0 15 45347.3 2651.18 9
-4 0 14 459.587 416.048 9
-4 0 13 4976.15 835.615 9
-4 0 12 100864 3999.62 9
4 0 -12 101508 4027.57 5
-4 0 11 115634 4208.44 9
4 0 -11 113163 4177.39 5
4 0 -10 195032 5698.38 5
-4 0 9 57456.6 2383.7 1
4 0 -9 51192.9 2433.45 5
4 0 -8 4574 681.592 5
-4 0 8 4905.36 660.025 1
4 0 -7 9770.96 889.801 5
-4 0 7 11050.7 942.398 1
4 0 -6 20573 1162.36 5
-4 0 6 20927.5 1255.07 1
4 0 -5 103970 2899.96 5
-4 0 5 110675 3264.49 1
4 0 -4 314562 6595.11 5
-4 0 4 316777 7078.69 1
4 0 -3 212354 4595.83 5
-4 0 3 204670 5044.92 1
4 0 -2 191987 4196.59 5
-4 0 2 188084 4691.7 1
4 0 -1 37217.2 1159.09 3
-4 0 1 37670 1576.37 6
-4 0 1 34977.5 1566.86 1
-4 0 0 130.021 256.808 6
-4 0 0 109.048 246.477 1
4 0 0 413.617 147.858 3
-4 0 -1 92327.4 2866.77 6
4 0 1 98548.5 2356.44 3
-4 0 -2 155518 4287.19 6
4 0 2 168524 3756.69 3
4 0 3 124206 3192.47 3
4 0 4 35983.1 1536.01 3
4 0 5 34349.3 1585.98 3
4 0 5 35418.9 2171.62 2
4 0 6 9660.65 1207.13 2
-4 0 -7 9247.61 1321.36 14
4 0 7 7796.38 1094 2
4 0 8 82924.2 4045.68 2
-4 0 -8 81858.5 4235.84 14
-4 0 -8 78069.9 4327.98 18
4 0 9 103821 4826.35 2
-4 0 -9 105131 5015.33 14
-4 0 -10 197795 7427.5 14
-4 0 -11 72180.8 4252.97 14
-4 0 -12 50249.9 3511.03 14
-4 0 -12 52846.8 3139.04 8
-4 0 -13 701.786 528.12 14
-4 0 -13 306.235 429.837 8
-4 0 -14 13953 1686.85 14
-4 0 -14 16659.2 1489.52 8
-4 0 -15 41537.5 2337.97 16
-4 0 -15 35158.1 2367.2 14
-4 0 -15 37404.7 2017.14 8
-4 1 19 28893.3 1666.35 9
-4 1 19 28874 1605.49 10
-4 1 18 15183.2 1357.1 9
-4 1 18 13340.9 1251.92 10
-4 1 17 4247.87 781.374 9
-4 1 17 3313.25 728.661 10
-4 1 16 25983.1 1991.48 9
-4 1 15 40278.5 2563.12 9
-4 1 14 117466 4702.74 9
-4 1 13 57673.8 3084.88 9
-4 1 12 84307.7 3730.97 9
-4 1 11 30445.4 1844.9 1
-4 1 11 27039.1 1952.38 9
-4 1 10 5956.23 778.281 1
-4 1 9 36497.1 1953.7 1
-4 1 8 103660 3518.18 1
-4 1 7 162427 4598.81 1
-4 1 6 159709 4426.62 1
-4 1 5 126599 3670.48 1
-4 1 4 1922.86 421.299 1
-4 1 3 51948.7 1976.97 1
-4 1 2 113998 3233 1
4 1 -1 211240 4148.61 5
-4 1 1 210649 4828.96 6
4 1 -1 209792 4749.84 3
-4 1 1 209511 5036.41 1
-4 1 0 232359 5454.72 1
4 1 0 225781 5067.04 3
-4 1 0 236927 5212.86 6
4 1 1 115040 2985.33 3
-4 1 -1 111873 3063.54 6
-4 1 -1 118216 3319.14 1
-4 1 -2 45171.7 1765.31 6
4 1 2 48377.3 1714.56 3
4 1 3 2236.56 380.642 3
4 1 4 28911.9 1470.44 3
4 1 5 125070 3809.92 3
4 1 6 138272 4310.21 3
-4 1 -7 115160 5063.94 14
4 1 7 115088 4005.31 3
4 1 7 111433 4684.46 2
-4 1 -8 81882.2 4266.42 14
4 1 8 79495.8 3307.01 3
4 1 8 86873.1 4204.83 2
-4 1 -9 7523.81 1357.87 14
4 1 9 10266.5 1487.13 2
-4 1 -10 -514.496 642.232 14
-4 1 -11 36179.5 2949.91 14
-4 1 -12 58989.4 3754.32 14
-4 1 -12 59688.8 3343.15 8
-4 1 -13 66761.5 3883.25 14
-4 1 -13 68501.4 3454.08 8
-4 1 -14 56860.6 3335.11 14
-4 1 -14 55422.2 2804.92 8
-4 1 -15 14662.3 1488.38 14
-4 1 -15 16189 1314.07 8
-4 2 18 57855.7 2639.08 9
-4 2 18 59887.6 2601.67 10
-4 2 17 62979.5 3043.51 9
-4 2 17 63648.6 3006.18 10
-4 2 16 27045.4 2047.6 9
-4 2 16 29287.2 2176.58 10
-4 2 15 26873.7 2112.21 9
-4 2 15 25142.5 2125 10
-4 2 14 3236.66 853.742 10
-4 2 14 2203.18 717.738 9
-4 2 13 -3.36563 346.595 9
-4 2 12 35577.1 2510.66 9
-4 2 11 89352 4137.7 9
-4 2 11 104195 3914.32 1
-4 2 10 198337 5936.38 1
-4 2 9 124412 4271.33 1
-4 2 8 41864.1 2213.81 1
-4 2 7 11378.9 1100.89 1
-4 2 6 107475 3615.46 1
-4 2 5 196632 5242.26 1
-4 2 4 68865.4 2546.64 1
-4 2 3 66339.7 2415.91 1
-4 2 2 130573 3654.74 1
4 2 -2 127665 3633.16 3
-4 2 1 15115.6 1016.08 1
4 2 -1 15176 994.833 3
4 2 0 39658.2 1658.77 3
-4 2 0 38541.6 1652.78 1
-4 2 -1 52331.6 1980.59 1
4 2 1 53458.7 1984.1 3
-4 2 -2 232336 5497.26 1
4 2 2 224334 5459.62 3
4 2 3 258549 6189.27 3
4 2 4 295052 7082.99 3
4 2 5 58515.3 2528.45 3
4 2 6 28630.4 1835.12 3
-4 2 -6 25167.9 2302.96 14
-4 2 -7 49478.4 3416.83 14
4 2 7 42416.7 2433.6 3
-4 2 -7 44442.2 3085.84 18
-4 2 -8 26716.9 2472.99 14
4 2 8 26491.2 1982.2 3
4 2 8 25494.5 2266.51 2
-4 2 -9 68858.6 4134.09 14
4 2 9 70389.5 3435.08 3
4 2 9 72976.7 4020.22 2
-4 2 -10 47615.2 3402.89 14
-4 2 -11 34437.3 2845.32 14
-4 2 -12 14101.2 1792.84 14
-4 2 -12 14110.2 1579.99 8
-4 2 -13 1681.31 610.08 14
-4 2 -13 2324 630.168 8
-4 2 -14 9481.8 1279.98 14
-4 2 -14 7586.77 958.065 8
-4 2 -15 24722.5 1752.7 14
-4 2 -15 23268.6 1464.35 8
-4 3 18 8230.16 878.292 9
-4 3 18 10409.1 907.044 10
-4 3 17 8024.24 993.291 9
-4 3 17 7478.02 923.442 10
-4 3 16 19461.5 1690.52 9
-4 3 16 17554.1 1588.7 10
-4 3 15 33737.4 2413.45 9
-4 3 15 34190.9 2437.03 10
-4 3 14 58660.7 3429.08 9
-4 3 14 61275.8 3508.7 10
-4 3 13 80446.1 4158.32 9
-4 3 13 84274.6 4383.94 10
-4 3 12 31151.9 2494.56 9
-4 3 12 33608.7 2205.31 1
-4 3 12 33493.8 2742.98 10
-4 3 11 5915.16 1184.02 9
-4 3 11 9869.44 1189.9 1
-4 3 11 8219.16 1434.72 10
-4 3 10 13502.2 1624.06 9
-4 3 10 13402.7 1373.17 1
-4 3 10 11317.7 1594.6 10
-4 3 9 76671.9 3380.76 1
-4 3 9 73163.3 4030.13 10
-4 3 8 158865 5164.01 1
-4 3 7 186638 5623.54 1
-4 3 6 185802 5477.75 1
-4 3 5 76108.7 3002.94 1
-4 3 4 96351.7 3385.66 1
4 3 -3 41635.5 2020.21 3
-4 3 3 41575.2 1976.51 1
4 3 -2 34188.9 1783.5 3
-4 3 2 30387.1 1606.66 1
-4 3 1 148199 4160.01 1
4 3 -1 151624 4372.86 3
4 3 0 199175 5254.21 3
-4 3 0 197810 5040.37 1
-4 3 -1 85339.4 2748.75 1
4 3 1 83343.8 2946.37 3
4 3 2 53542.7 2264.54 3
-4 3 -2 54857.7 2049.29 1
4 3 3 12634.5 1080.56 3
4 3 4 7070.59 852.503 3
4 3 5 103623 3828.59 3
-4 3 -5 110010 4789.66 14
-4 3 -5 108797 4901.27 12
-4 3 -6 137840 5891.9 14
4 3 6 141471 4857.34 3
4 3 7 91096.7 3908.21 3
-4 3 -7 87625.2 4800.89 14
-4 3 -7 97575 4732.64 12
-4 3 -8 66243.9 4255.6 14
4 3 8 62975.5 3302.5 3
-4 3 -9 9445.73 1553.74 14
-4 3 -10 14496.2 1892.07 14
-4 3 -11 15116.3 1859.46 14
-4 3 -11 14547.5 1566.75 8
-4 3 -12 75325.5 3512.89 8
-4 3 -12 73026.8 3915.89 14
-4 3 -13 59211.6 3246.13 14
-4 3 -13 59650.2 2842.69 8
-4 3 -14 60309.5 2963.47 14
-4 3 -14 58111.1 2526.66 8
-4 4 17 32159.5 1804.49 9
-4 4 17 33103.5 1713.88 10
-4 4 16 45391.7 2466.24 9
-4 4 16 47013.8 2414.53 10
-4 4 15 48703.7 2827.17 9
-4 4 15 47861.7 2735.57 10
-4 4 14 894.825 628.568 9
-4 4 14 104.42 412.295 10
-4 4 13 26985.4 2350.01 9
-4 4 13 27619.9 2387.69 10
-4 4 12 43858.2 3101.82 9
-4 4 12 47592 3303.56 10
-4 4 11 45014 3166.48 9
-4 4 11 41099.5 3159.45 10
-4 4 10 104158 5382.81 10
-4 4 10 109720 5042.26 9
-4 4 9 65880.9 3545.27 9
-4 4 9 66395.9 3345.25 1
-4 4 9 66549.9 4041.55 10
-4 4 8 5539.7 933.227 1
-4 4 8 6259.23 1194.75 10
-4 4 7 4902.77 837.541 1
-4 4 7 4973.05 961.586 10
-4 4 6 18163.4 1543.83 1
-4 4 6 18205.8 1641.51 10
-4 4 5 96429 3715.16 1
-4 4 4 163214 5003.4 1
4 4 -4 157447 4995.67 3
4 4 -3 206730 5975.83 3
-4 4 3 218139 5899.9 1
4 4 -2 168886 5131.8 3
-4 4 2 170316 4861.2 1
-4 4 1 44843.6 2053.7 1
4 4 -1 46714.1 2316.15 3
-4 4 0 15309.7 1122.58 1
4 4 0 14934.7 1281.99 3
4 4 1 33935.5 1960 3
4 4 2 107976 3841.65 3
4 4 3 115323 4123.9 3
-4 4 -3 121471 4668.66 14
-4 4 -3 122331 5328.65 12
4 4 4 37734.3 2204.96 3
-4 4 -4 41391.6 2666.97 14
-4 4 -4 40592.4 2998.28 12
-4 4 -4 41954.7 2626.99 18
-4 4 -4 36817.7 2201.01 10
4 4 5 10690 1224.02 3
-4 4 -5 7530.27 1212.94 14
-4 4 -5 10633.9 1584.77 12
-4 4 -5 9133.84 1137.53 10
4 4 6 13989.9 1471.72 3
-4 4 -6 13672.6 1754.66 14
-4 4 -6 13780.3 1842.49 12
4 4 7 9140.58 1209.83 3
-4 4 -7 6891.67 1342.73 14
-4 4 -7 8093.71 1384.87 12
-4 4 -8 31798.4 2693.66 12
-4 4 -8 27277.6 2679.01 14
-4 4 -9 109973 5490.22 14
-4 4 -9 112281 4606.27 8
-4 4 -10 117805 4613.04 8
-4 4 -10 113074 5356.74 14
-4 4 -11 82233 4163.01 14
-4 4 -11 76361.8 3434.59 8
-4 4 -12 18151 1735.04 14
-4 4 -12 19642 1514.72 8
-4 4 -13 281.825 319.865 14
-4 4 -13 872.666 294.086 8
-4 5 16 12107.3 994.604 10
-4 5 16 10494.9 995.884 9
-4 5 15 66369.3 3010.59 9
-4 5 15 63494.3 2885.83 10
-4 5 14 111231 4488.91 9
-4 5 14 113276 4465 10
-4 5 13 74884.8 3859.89 9
-4 5 13 78072.3 3917.08 10
-4 5 12 37314.2 2772.99 9
-4 5 12 43322.7 3044.31 10
-4 5 11 25261.7 2332.49 9
-4 5 11 19215 2152.16 10
-4 5 10 7611.02 1331.14 9
-4 5 10 5891.03 1320.62 10
-4 5 9 15433.3 1689.34 9
-4 5 9 17069.7 2106.71 10
-4 5 8 74840.7 3701.73 1
4 5 -8 73107 3857.83 3
-4 5 8 77661.7 4328.15 10
-4 5 7 47181.6 2822.49 1
4 5 -7 50547.6 2986.68 3
-4 5 7 44868.3 3018.96 10
-4 5 6 79601.1 3654.53 1
4 5 -6 77227.7 3655.07 3
-4 5 6 79307.9 3855.8 10
-4 5 5 40248.5 2434 1
-4 5 5 40863.1 2565.39 10
4 5 -5 40242.8 2448.96 3
-4 5 4 1284.38 496.854 1
4 5 -4 1478.9 548.554 3
-4 5 4 1368.28 504.509 10
4 5 -3 15349.5 1425.32 3
-4 5 3 15151.8 1479.92 10
-4 5 3 16601 1384.74 1
-4 5 3 15692.7 1531.54 15
-4 5 2 121406 4619.16 15
-4 5 2 124949 4707.29 10
4 5 -2 122218 4461.05 3
-4 5 2 132695 4260.65 1
-4 5 1 173956 4941.67 1
-4 5 1 153032 5394.61 15
-4 5 1 169662 5617.32 10
4 5 -1 163858 5336.81 3
4 5 0 61712.7 2981.16 3
-4 5 0 63802.2 3132.5 10
4 5 1 90172 3760.86 3
-4 5 -1 93405.8 4615.32 12
-4 5 -1 101389 4044.26 10
-4 5 -2 48118.6 3334.49 12
4 5 2 51093.2 2717.01 3
-4 5 -2 48989.2 2722.2 10
4 5 3 9919.3 1186.11 3
-4 5 -3 9732.92 1294.78 14
-4 5 -3 12312.8 1689.51 12
-4 5 -3 9158.4 1194.93 10
4 5 4 51087.1 2837.47 3
-4 5 -4 46030.8 2964.96 14
-4 5 -4 46835.5 3407.22 12
-4 5 -4 46257.6 2726.07 10
4 5 4 47257.6 2797.55 9
-4 5 -4 50707.4 2977.57 18
-4 5 -5 62803.8 4003.7 12
-4 5 -5 63273.4 3279.91 10
4 5 5 62725.2 3327.24 9
-4 5 -5 62566.4 3637.63 14
-4 5 -6 54183.2 3516.46 14
-4 5 -6 56314.5 3760.99 12
4 5 6 55517.2 3173.39 9
-4 5 -7 153940 6584.01 14
-4 5 -7 173895 6899.03 12
4 5 7 168882 6001.19 9
-4 5 -8 51468.1 3652.82 14
-4 5 -8 60040.7 3709.88 12
4 5 8 63431.1 3341.07 9
4 5 9 11905.6 1342.8 9
-4 5 -9 9713.93 1566.65 14
-4 5 -10 2889.95 888.71 14
-4 5 -11 4548.33 891.531 14
-4 5 -12 28205.2 1918.96 14
-4 6 14 1523.66 479.066 10
-4 6 14 913.291 390.314 9
-4 6 13 5514.84 866.597 9
4 6 -13 4903.94 846.013 12
-4 6 13 5370.71 896.968 10
-4 6 12 15466.7 1583.92 9
4 6 -12 17275.5 1734.28 12
-4 6 12 15315.6 1661.09 10
-4 6 11 40132.2 2921.1 10
-4 6 11 49137.2 3052.61 9
-4 6 10 119802 4962.09 9
-4 6 10 93130.8 4991.77 10
-4 6 9 86387.5 4109.06 9
-4 6 9 101815 5472.27 10
-4 6 8 12467 1892.92 10
-4 6 7 13484.3 1779.38 10
-4 6 6 16979.1 1831.57 10
-4 6 5 91502.4 4270.27 10
-4 6 4 83138.7 3934.9 10
-4 6 4 84702.5 3714.49 1
-4 6 3 87177.9 4041.45 10
4 6 -3 94390.9 3988.95 3
-4 6 2 17132.1 1705.15 10
4 6 -2 18804.5 1657.49 3
4 6 -1 19286.7 1695.51 3
-4 6 1 16446.6 1671.61 10
4 6 0 3780.68 806.387 3
-4 6 0 2868.07 759.322 10
-4 6 -1 21650 1888.92 10
-4 6 -2 105473 5161.74 12
-4 6 -2 103714 4473.29 10
-4 6 -3 133905 5414.33 14
-4 6 -3 139004 6108.53 12
-4 6 -3 136717 5326.16 10
-4 6 -4 105566 4815.66 14
-4 6 -4 106708 5269.05 12
-4 6 -4 102700 4526.52 10
-4 6 -5 33116.2 2642.11 14
-4 6 -5 30540 2703 12
-4 6 -5 31775.9 2397.18 10
-4 6 -6 8292.1 1375.58 14
-4 6 -6 5719 1222.69 12
-4 6 -7 10383.3 1603.14 14
-4 6 -7 11701.5 1565.79 12
-4 6 -8 37265 2843.61 14
-4 6 -8 36572 2702.31 12
-4 6 -9 56359.7 3317.08 14
-4 6 -10 28364.6 2083.89 14
-4 6 -11 25057.6 1729.02 14
-4 7 13 22907.6 1370.91 10
4 7 -12 5479.62 851.977 12
-4 7 12 5007.66 767.341 10
-4 7 11 4729.16 867.044 10
4 7 -11 4076.54 851.821 12
-4 7 10 2065.01 684.522 10
-4 7 9 41349.7 3034.52 10
-4 7 8 87633.4 5011.06 10
-4 7 7 144649 6431.11 10
-4 7 6 112814 5275.08 10
-4 7 5 41499.4 2900.59 10
-4 7 4 5825.94 1101.79 10
-4 7 3 2968.39 825.461 10
-4 7 2 26575 2139.95 10
-4 7 1 94764.4 4231.72 10
-4 7 0 57015.1 3192.42 10
-4 7 -1 50978.4 3031.51 10
-4 7 -2 49559.8 3109.92 14
-4 7 -2 46632.9 2909.58 10
-4 7 -3 1443.14 658.871 14
-4 7 -3 597.675 450.437 12
-4 7 -3 806.224 548.416 10
-4 7 -4 13752.6 1717.08 14
-4 7 -4 8950.07 1356.81 12
-4 7 -4 10375.5 1367.92 10
-4 7 -5 40599.7 2888.08 14
-4 7 -5 38530.7 2758.19 12
-4 7 -6 48497.1 3135.9 14
-4 7 -6 50115.9 3042.1 12
-4 7 -7 41695.8 2811.36 14
-4 7 -8 15786.4 1627.07 14
-4 7 -9 3068.48 676.553 14
4 8 -10 33631.5 2062.02 12
-4 8 10 35757.2 1931.98 10
-4 8 9 13658.9 1348.82 10
-4 8 8 13695.6 1498.77 10
-4 8 7 2135.72 840.287 10
-4 8 6 3376.83 902.607 10
-4 8 5 67606.1 3710.62 10
-4 8 4 42304.6 2756.91 10
-4 8 3 89613.5 4050.02 10
-4 8 2 37339.7 2448.86 10
-4 8 1 13177.4 1443.84 10
-4 8 0 13702.9 1439.67 10
-4 8 -1 46519.9 2806.13 14
-4 8 -1 39515.7 2492.54 10
-4 8 -2 53959.9 3059.13 14
-4 8 -2 50726 2841.09 10
-4 8 -3 63080.4 3326.13 14
-4 8 -3 58604.1 3032.32 10
-4 8 -4 38294.7 2551.21 14
-4 8 -5 19485.6 1778.97 14
-4 8 -6 4348.68 774.157 14
-4 9 5 19529.5 1686.15 10
-4 9 4 982.703 441.594 10
-4 9 3 7464.86 1038.8 10
-4 9 2 28000.1 1825.67 14
-4 9 2 28752 1933.35 10
-4 9 1 65725.6 2925.27 14
-4 9 1 65170.3 2937.64 10
-4 9 0 55012.9 2653.3 14
-4 9 0 55931.9 2610.81 10
-4 9 -1 33307.8 2006.78 14
-4 9 -1 34574.6 1962.09 10
-5 -8 9 16470.1 1306.38 9
-5 -8 8 25388.4 1732.89 9
-5 -8 7 41945.3 2671.37 16
-5 -8 6 26962.2 2189.74 16
-5 -8 6 32774 1736.53 7
-5 -8 5 7891.21 1174.18 16
-5 -8 4 6960.28 1143.02 16
-5 -8 3 34753.5 2539.42 16
-5 -8 2 53166.3 3207.14 16
-5 -8 1 49205.4 3120.38 16
-5 -8 0 39296.1 2806.26 16
-5 -8 -1 9184.78 1398.65 16
-5 -8 -2 967.525 633.508 16
-5 -8 -3 6723.95 1194.96 16
-5 -8 -4 11619.8 1421.82 16
-5 -7 12 30496.5 1817.07 9
-5 -7 11 63497 2957.57 9
-5 -7 10 52731.1 2862.56 9
-5 -7 9 13463.4 1473.98 9
-5 -7 8 2339.59 853.782 16
-5 -7 7 17331.7 1975.58 16
-5 -7 7 15680 1530.5 13
-5 -7 7 19270.9 1469.29 7
-5 -7 6 25003.9 2385.54 16
-5 -7 6 26434.1 1970.72 13
-5 -7 5 38100.7 2951.55 16
-5 -7 4 36402.6 2881.73 16
-5 -7 3 23349.8 2318.57 16
-5 -7 2 731.528 652.783 16
-5 -7 1 1185.83 744.164 16
-5 -7 0 11803.1 1739.84 16
-5 -7 -1 73597.9 4306.97 16
-5 -7 -2 104500 5317.55 16
-5 -7 -2 122149 4417.67 17
-5 -7 -3 85425.9 4771.12 16
-5 -7 -3 80015.4 3502.37 17
-5 -7 -4 31051.4 2783.67 16
-5 -7 -4 29186.5 2007.55 17
-5 -7 -5 15796.9 1862.72 16
-5 -7 -5 15341.8 1400.39 17
-5 -7 -6 5794.21 841.481 17
-5 -7 -6 4799.68 1107.05 16
-5 -7 -7 18234.3 1363.43 17
-5 -7 -7 16334.4 1708.91 16
-5 -7 -8 28591.1 1572.56 17
-5 -7 -8 27509.2 1999.99 16
-5 -6 14 24943.8 1584.94 9
-5 -6 14 26945.3 1529.05 11
-5 -6 13 31007.7 2048.06 9
-5 -6 12 10366.1 1264.8 9
-5 -6 11 1689.76 655.448 9
-5 -6 10 8210.12 1226.08 9
-5 -6 9 91000.6 4927.04 16
-5 -6 9 97490 4308.85 13
-5 -6 8 100306 5118.43 16
-5 -6 8 90331 4243.65 13
-5 -6 7 80109 4527.36 16
-5 -6 7 79899.5 3885.84 13
-5 -6 6 37540.6 2994.69 16
-5 -6 6 36022 2474.64 13
-5 -6 5 9684.35 1562.29 16
-5 -6 5 13276.9 1454.46 13
-5 -6 4 5715.49 1262.15 16
-5 -6 3 39832.1 3078.05 16
-5 -6 2 37300.9 2985.83 16
-5 -6 1 47415.1 3381.25 16
-5 -6 0 129546 4676.21 17
-5 -6 0 118720 5656.96 16
-5 -6 -1 29239.8 2696.41 16
-5 -6 -1 29840 3266.76 19
-5 -6 -1 31815 2212.21 17
-5 -6 -2 4392.53 1175.46 16
-5 -6 -2 5524.41 1826.62 19
-5 -6 -2 4723.03 905.044 17
-5 -6 -3 5936.67 1004.89 17
-5 -6 -3 6857.84 1398.95 16
-5 -6 -3 5082.67 1771.85 19
-5 -6 -4 38490.7 3243.3 16
-5 -6 -4 38406.8 4100.62 19
-5 -6 -4 33797.3 2425.62 17
-5 -6 -5 107692 4448.7 17
-5 -6 -5 113208 5646.16 16
-5 -6 -6 54327.7 3030.28 17
-5 -6 -6 51619.1 3667.27 16
-5 -6 -6 43741.3 3720.79 19
-5 -6 -7 20472.7 1727.77 17
-5 -6 -7 18300.7 2051.31 16
-5 -6 -7 20676.1 2347.97 19
-5 -6 -8 783.118 370.845 17
-5 -6 -8 1591.16 775.541 16
-5 -6 -9 1246.95 444.79 17
-5 -6 -9 1112.86 529.784 16
-5 -6 -10 15351.9 1130.78 17
-5 -6 -10 17664.9 1542.28 16
-5 -5 16 15206.9 1084.64 9
-5 -5 16 15034.4 934.578 11
-5 -5 15 1012.27 328.385 9
-5 -5 15 1440.66 403.017 11
-5 -5 14 8761.72 1087.34 9
-5 -5 14 8159.56 966.742 11
-5 -5 13 31425.5 2334.37 9
-5 -5 12 95246.9 4415.58 9
-5 -5 11 53669.2 3316.2 9
-5 -5 10 50370.7 3286.13 9
-5 -5 10 58495 3280.15 13
-5 -5 9 8143.24 1556.48 16
-5 -5 9 8337.88 1273.8 13
-5 -5 8 8282.92 1457.1 16
-5 -5 8 8961.02 1319.76 13
-5 -5 7 35717.7 2896.47 16
-5 -5 7 34922.6 2505.77 13
-5 -5 6 60786.3 3763.55 16
5 -5 -6 68028.3 3652.2 5
-5 -5 6 63285.3 3347.03 13
-5 -5 5 96609.2 4816.35 16
5 -5 -5 103104 4558.74 5
-5 -5 5 98333.7 4194.3 13
-5 -5 4 106820 5069.27 16
5 -5 -4 113872 4773.54 5
-5 -5 3 145964 6040.93 16
5 -5 -3 146251 5507.95 5
-5 -5 2 10788.4 1567.3 16
5 -5 -2 11308.1 1370.67 5
-5 -5 2 8900.68 1546.34 19
-5 -5 1 2604.97 916.059 16
5 -5 -1 2321.26 656.272 5
-5 -5 1 3547.3 716.409 17
-5 -5 1 3016.19 1129.38 19
-5 -5 0 21083.7 1704.79 17
-5 -5 0 20780.3 2138.56 16
5 -5 0 21101.7 1880.21 5
-5 -5 0 19984.1 2373.08 19
-5 -5 -1 86604.3 3789.72 17
5 -5 1 86018.2 4063.6 5
-5 -5 -1 86334.9 4504.42 16
-5 -5 -1 82199.5 3812.45 6
-5 -5 -1 89371.3 5227.93 19
5 -5 2 102181 4574.51 5
-5 -5 -2 98381.3 4956.38 16
-5 -5 -2 102995 4412.17 6
-5 -5 -2 98878.4 4265.84 17
-5 -5 -2 116235 6317.34 19
-5 -5 -3 69951 3553.36 17
-5 -5 -3 63681.6 4014.9 16
-5 -5 -4 15474.5 1649.75 17
-5 -5 -4 15401.2 1979.6 16
-5 -5 -4 17975.1 2821.65 19
-5 -5 -5 22334.7 2005.62 17
-5 -5 -5 23753.6 2493.95 16
-5 -5 -5 21125 2833.74 19
-5 -5 -6 11449 1426.67 17
-5 -5 -6 8025.97 1480.38 16
-5 -5 -6 7794.02 1742.48 19
-5 -5 -7 34673.9 2435.02 17
-5 -5 -7 27955.8 2956.46 19
-5 -5 -7 31868.7 2855.09 16
-5 -5 -8 51964.5 2875.9 17
-5 -5 -8 42735.5 3225.69 16
-5 -5 -9 82867.7 3572.06 17
-5 -5 -9 78249.8 4242.05 16
-5 -5 -9 82948.9 4463.59 19
-5 -5 -10 61069.3 2773.05 17
-5 -5 -10 58578.9 3354.1 16
-5 -5 -10 63670 3415.56 19
-5 -5 -11 25351.5 1516.13 17
-5 -5 -11 26149.7 1962.67 16
-5 -4 17 9260.73 863.839 9
-5 -4 16 41517.2 2135.45 9
-5 -4 16 43985 1928.32 11
-5 -4 15 85617.2 3527.48 9
-5 -4 15 88013.8 3309.47 11
-5 -4 14 108491 4375.62 9
-5 -4 14 100860 3932.81 11
-5 -4 13 38821.2 2743.39 9
-5 -4 12 11294.4 1526.82 9
-5 -4 11 1486.92 729.666 9
-5 -4 10 19033.3 1997.79 9
-5 -4 9 37316.8 3035.29 16
5 -4 -9 39664.5 2699.85 5
-5 -4 9 36205.7 2534.39 13
-5 -4 8 90611.6 4562.35 16
5 -4 -8 88495.7 4105.57 5
-5 -4 8 85459.8 4003.9 13
-5 -4 7 72336.2 3950.45 16
5 -4 -7 72965.1 3581.27 5
-5 -4 7 70633 3532.17 13
-5 -4 6 46398.2 3021.73 16
5 -4 -6 49458.4 2820.19 5
-5 -4 6 49928.1 2805.1 13
-5 -4 5 17645.3 1774.23 16
5 -4 -5 17326.9 1618 5
-5 -4 5 16724 1535.37 13
-5 -4 4 5612.47 1027.49 16
5 -4 -4 5860.48 954.395 5
5 -4 -3 125427 4647.64 5
-5 -4 3 114875 5456.02 19
5 -4 -2 198567 6173.69 5
-5 -4 2 195204 7297.45 19
-5 -4 1 173631 5351.07 17
5 -4 -1 173896 5672.5 5
-5 -4 1 186004 6396.05 16
5 -4 0 82050.8 3652.75 5
-5 -4 0 90342.5 4187.43 16
-5 -4 0 78196.8 3366.91 17
-5 -4 0 89380.9 4610.85 19
-5 -4 0 87697.4 3691.34 6
-5 -4 -1 53401.5 2757.55 17
-5 -4 -1 54323.9 3233.37 16
-5 -4 -1 58661.2 3762.13 19
-5 -4 -1 53938 2880.73 6
-5 -4 -2 5080.21 904.282 17
-5 -4 -2 4906.4 864.172 6
-5 -4 -2 5636.7 1101.73 16
-5 -4 -2 4148.69 1177.74 19
-5 -4 -3 2060.76 562.62 17
-5 -4 -3 3084.71 740.091 6
-5 -4 -3 2286.76 841.433 16
-5 -4 -4 36066.3 2457.95 17
-5 -4 -4 34719.2 2771.72 16
-5 -4 -4 34744.7 2499.97 6
-5 -4 -5 97020.1 4313.6 17
-5 -4 -5 103011 5152.63 16
-5 -4 -5 102276 4623.97 6
-5 -4 -6 88898.7 4131.69 17
-5 -4 -6 80716.5 4593.74 16
-5 -4 -7 65848 3463.3 17
-5 -4 -7 61355.4 3978.37 16
-5 -4 -8 37487.3 2502.7 17
-5 -4 -8 33796 2899.03 16
-5 -4 -9 1319.45 558.911 17
-5 -4 -9 717.4 639.833 16
-5 -4 -10 16093 1461.8 17
-5 -4 -10 18936.4 2001.55 16
-5 -4 -11 62389.8 2713.93 17
-5 -4 -11 60135.4 3312 16
-5 -4 -11 65644.3 3505.02 19
-5 -4 -12 32763.9 2132.26 16
-5 -4 -12 31260.1 1587.55 17
-5 -4 -12 33401.9 2093.36 19
-5 -3 18 59163.3 2324.33 9
-5 -3 17 62699.6 2671.02 9
-5 -3 16 7757.53 963.544 9
-5 -3 15 2350.7 626.378 9
-5 -3 15 4028.36 671.048 11
-5 -3 14 3651.34 839.167 9
-5 -3 14 2476.69 568.584 11
-5 -3 13 37183.8 2608.73 9
-5 -3 12 114437 4973.42 9
-5 -3 11 123568 5143.08 9
5 -3 -11 113676 5008.96 5
-5 -3 10 81199 4017.14 9
5 -3 -10 86044.9 4049.4 5
-5 -3 9 35820.8 2519.37 9
5 -3 -9 42886.5 2634.91 5
-5 -3 8 7094.91 1069.14 13
5 -3 -8 4620.42 847.815 5
5 -3 -7 29128.9 2010.8 5
-5 -3 7 36529.9 2343.72 13
5 -3 -6 66701.7 3032.63 5
5 -3 -5 127221 4383.1 5
5 -3 -4 157585 4952.38 5
5 -3 -3 49216.5 2443.19 5
5 -3 -2 25182.4 1668.37 5
5 -3 -1 17418.5 1385.21 5
-5 -3 1 17865.4 1459.77 6
-5 -3 0 59154.6 2803.65 6
-5 -3 -1 158048 5163.8 6
-5 -3 -2 178480 5696.35 6
-5 -3 -3 99197.1 4050.59 6
-5 -3 -3 99271.1 4005.26 17
-5 -3 -3 97060.8 4320.8 16
-5 -3 -4 108557 4529.38 6
-5 -3 -4 113594 4454.26 17
-5 -3 -4 117288 5009.63 16
-5 -3 -5 7784.69 1134.14 17
-5 -3 -5 8104.02 1176.42 6
-5 -3 -5 8291.8 1349.73 16
-5 -3 -6 29278.6 2162.63 17
-5 -3 -6 27665 2262.68 6
-5 -3 -6 26369.9 2444.37 16
-5 -3 -6 20880.9 2326.94 14
-5 -3 -7 36550.6 2432.56 17
-5 -3 -7 36230.8 2946.7 16
-5 -3 -7 32263.3 2945.31 14
-5 -3 -8 43350.8 2648.34 17
-5 -3 -8 42299.8 3188.54 16
-5 -3 -8 42889.3 3377.74 14
-5 -3 -9 76793.5 3523.24 17
-5 -3 -9 73982.2 4254.71 16
-5 -3 -9 72011.8 4379.3 14
-5 -3 -10 24099.5 1812.06 17
-5 -3 -10 27529.6 2437.72 16
-5 -3 -11 16581.7 1786.55 16
-5 -3 -11 18808.1 1424.79 17
-5 -3 -12 1778.65 610.906 16
-5 -3 -13 8112.17 1010.45 16
-5 -2 18 86.1912 245.31 9
-5 -2 17 14937.1 1291.32 9
-5 -2 16 19070 1570.15 9
-5 -2 15 44236.7 2531.08 9
-5 -2 14 40947.4 2484.9 9
-5 -2 14 40733.4 2287.69 11
-5 -2 13 44841.6 2661.7 9
-5 -2 13 36857.6 2303.73 11
-5 -2 12 11847.6 1418.18 9
5 -2 -12 10059.7 1382.58 5
-5 -2 12 12129.4 1312.99 11
-5 -2 11 3345.41 802.126 9
5 -2 -11 3413.83 839.208 5
-5 -2 10 79173.7 3666.81 9
5 -2 -10 66501.3 3407.48 5
5 -2 -9 136878 4880.01 5
5 -2 -8 274269 7459.52 5
5 -2 -7 241346 6588.39 5
5 -2 -6 81392.1 3122.23 5
5 -2 -5 1481.04 412.54 5
5 -2 -4 3635.32 580.172 5
5 -2 -3 55221.6 2304.08 5
5 -2 -2 145309 4237.42 5
-5 -2 2 140743 4490.36 6
-5 -2 1 65186.4 2757.66 6
5 -2 0 91782.5 3387.24 2
-5 -2 0 88789.3 3361.85 6
5 -2 1 75453.9 3441.52 2
-5 -2 -1 93829.4 3415.4 6
-5 -2 -2 5382.07 813.81 6
5 -2 2 5588.53 1035.46 2
-5 -2 -3 20918.6 1658.84 6
5 -2 3 28094.8 2474.78 2
-5 -2 -4 96229.5 4044.39 6
5 -2 4 127707 5529.75 2
-5 -2 -5 139932 5001.76 17
-5 -2 -5 138576 5202.08 6
5 -2 5 158313 6234.13 2
-5 -2 -5 147487 5733.8 16
-5 -2 -5 148065 5279.5 8
-5 -2 -6 148245 5205.42 17
-5 -2 -6 152709 5606.76 6
5 -2 6 154048 6121.74 2
-5 -2 -6 157693 6121.89 16
-5 -2 -6 133502 6066.22 14
-5 -2 -6 147061 5451.2 8
-5 -2 -7 42481.5 2562.5 17
-5 -2 -7 47081.5 2991.46 6
-5 -2 -7 45117.2 3169.7 16
5 -2 7 44026.4 3078.03 2
-5 -2 -7 48077.4 3465.63 14
-5 -2 -7 42156.2 2783.73 8
-5 -2 -8 1926.62 646.761 17
-5 -2 -8 1140.93 757.383 14
-5 -2 -8 2429.67 677.413 8
-5 -2 -8 1402.48 626.989 16
-5 -2 -9 1093.96 447.652 17
-5 -2 -9 1618.52 689.602 16
-5 -2 -9 2492.93 954.405 14
-5 -2 -9 1966.5 775.794 8
-5 -2 -10 29705.1 1933.38 17
-5 -2 -10 30325.8 2590.6 16
-5 -2 -10 29356.2 2673.11 14
-5 -2 -10 31916.8 2303.29 8
-5 -2 -11 36857.2 2717.76 16
-5 -2 -11 33797.2 2782.57 14
-5 -2 -11 38855.4 2417.63 8
-5 -2 -12 60611.7 3305.48 16
-5 -2 -12 59284.5 3460.59 14
-5 -2 -12 59672.5 2823.58 8
-5 -2 -13 52711.2 2777.9 16
-5 -2 -13 52636.9 2342.35 8
-5 -2 -14 57969.5 2594.1 16
-5 -1 18 43501.3 2205.9 9
-5 -1 17 46533.9 2458.96 9
-5 -1 16 15001.8 1389.41 9
-5 -1 15 6398.18 939.667 9
-5 -1 14 6440.14 956.249 9
-5 -1 13 42658.1 2489.33 9
-5 -1 13 44022.8 2375.25 11
-5 -1 12 116995 4382.29 9
-5 -1 12 116552 4269.52 11
-5 -1 11 72882.9 3282.67 9
5 -1 -11 63025.9 3248.31 5
-5 -1 11 73590 3255.91 11
5 -1 -10 95400.3 3968.67 5
-5 -1 10 113504 4165.28 11
5 -1 -9 45281.6 2400.49 5
5 -1 -8 1272.92 459.648 5
-5 -1 8 1288.3 451.385 1
5 -1 -7 47847.8 2190.37 5
-5 -1 7 41707.3 2168.14 1
-5 -1 6 164240 4933.31 1
5 -1 -6 171094 4716.25 5
5 -1 -5 121522 3587.08 5
-5 -1 5 119035 3917.65 1
5 -1 -4 274030 6403.46 5
-5 -1 4 272409 6884.89 1
5 -1 -3 151028 4039.3 5
5 -1 -2 56120.7 2088.78 5
-5 -1 2 56338.6 2388.37 6
-5 -1 1 12563.2 1084.65 6
5 -1 0 111880 3929.31 2
-5 -1 0 86550.3 3202.85 6
5 -1 1 92489.3 3620.87 2
-5 -1 -1 77421.7 2977.17 6
-5 -1 -2 207119 5834.52 6
5 -1 2 228641 6545.23 2
-5 -1 -3 91026.1 3496.85 6
5 -1 3 93994.2 3898.44 2
-5 -1 -4 102454 3924.13 6
5 -1 4 103539 4247.33 2
-5 -1 -5 4283.17 797.958 6
5 -1 5 5135.07 925.658 2
-5 -1 -5 3495.47 738.478 8
-5 -1 -5 3934.02 1023.28 18
-5 -1 -6 19189.4 1584.45 17
-5 -1 -6 20022.5 2016.24 14
-5 -1 -6 18685 1761.55 8
-5 -1 -6 19950.1 2228.78 18
5 -1 6 18825.4 1795.5 2
5 -1 7 51065.4 3162.38 2
-5 -1 -7 54078.5 3506.87 14
-5 -1 -7 52768.7 3120.63 8
-5 -1 -7 54164.1 2766.54 17
-5 -1 -8 47104.6 3372.82 14
-5 -1 -8 48709.5 3043.56 8
5 -1 8 51431.5 3226.3 2
-5 -1 -9 145527 6293.32 14
-5 -1 -9 146987 5737.49 8
-5 -1 -10 49373.2 3471.23 14
-5 -1 -10 53416.2 3195.01 8
-5 -1 -11 27755.6 2531.51 14
-5 -1 -11 32963.3 2378.26 8
-5 -1 -12 1974.2 697.815 16
-5 -1 -12 1663.85 698.548 14
-5 -1 -12 1519.08 517.995 8
-5 -1 -13 8074.46 1104.57 16
-5 -1 -13 9442.77 1317.78 14
-5 -1 -13 8137.83 975.595 8
-5 -1 -14 26551.1 1739.91 16
-5 -1 -14 23598.2 1837.11 14
-5 -1 -14 24648.4 1505.55 8
-5 0 19 11824.2 994.286 9
-5 0 19 12314.5 1066.37 10
-5 0 18 144.723 251.982 9
-5 0 18 -396.375 278.762 15
-5 0 18 438.501 393.37 10
-5 0 17 28291.8 1913.92 9
-5 0 16 52873.6 2766.55 9
-5 0 15 117460 4494.22 9
-5 0 14 141412 5037.51 9
-5 0 13 61143.9 3059.32 9
-5 0 12 2423.48 586.767 9
-5 0 12 2436.61 546.595 11
-5 0 11 1109.63 321.999 9
-5 0 11 564.903 314.276 11
-5 0 10 14108.4 1325.52 11
-5 0 10 16668.8 1343.78 1
-5 0 9 29915.7 1825.7 1
-5 0 8 97548.4 3550.09 1
-5 0 7 98465.5 3497.44 1
5 0 -6 80661.7 2593.85 5
-5 0 6 84302.7 3094.72 1
5 0 -5 16253.7 945.023 5
-5 0 5 16291.7 1221.87 1
-5 0 4 9015.78 907.169 1
5 0 -4 7912.14 604.286 5
5 0 -3 115345 2977.13 5
-5 0 3 110685 3542.49 1
5 0 -2 403731 8062.21 5
-5 0 2 380463 8786.25 1
5 0 -2 388751 7793.44 3
-5 0 1 294837 7227.63 1
-5 0 1 316178 7192.63 6
-5 0 0 156239 4341.43 6
-5 0 -1 43584.3 1971.73 6
-5 0 -2 3282.42 552.256 6
-5 0 -3 5569.93 747.002 6
-5 0 -4 51989.2 2492.81 6
-5 0 -5 82747.2 4430.63 18
5 0 5 80649.8 3708.81 2
-5 0 -6 162537 6045.06 14
-5 0 -6 156717 5636.03 8
-5 0 -6 146393 6347.4 18
5 0 6 153130 5638.57 2
-5 0 -7 68966.7 3830.33 14
-5 0 -7 62885.9 3446.46 8
5 0 7 66196.5 3606.14 2
-5 0 -7 64353.6 4082.42 18
5 0 8 55331 3376.93 2
-5 0 -8 44880.9 3167.64 14
-5 0 -8 50158.8 3136.82 8
-5 0 -9 1671.75 757.975 14
-5 0 -9 3689.76 892.65 8
-5 0 -10 9068.1 1525.54 14
-5 0 -10 9174.83 1342.16 8
-5 0 -11 56911.6 3649.87 14
-5 0 -11 59305.5 3342.95 8
-5 0 -12 41941.7 3012.59 14
-5 0 -12 43797.3 2693.8 8
-5 0 -13 20963.4 1766.32 16
-5 0 -13 20031.4 1924.28 14
-5 0 -13 20061 1637.64 8
-5 0 -14 5783.3 811.737 16
-5 0 -14 4914.82 923.339 14
-5 0 -14 4280.01 703.482 8
-5 1 18 44547.8 2312.01 10
-5 1 18 44029.4 2236.54 9
-5 1 17 40099.5 2310.31 9
-5 1 17 40149.6 2076.47 15
-5 1 17 38966.3 2377.98 10
-5 1 16 15755.5 1492.18 9
-5 1 16 15771.6 1423.08 15
-5 1 15 6359.67 982.893 9
-5 1 14 6015.6 1033.41 9
-5 1 13 39117.1 2490.13 9
-5 1 12 126537 4762.06 9
-5 1 11 83826.9 3678.02 9
-5 1 11 92462.9 3660.05 1
-5 1 11 88129.5 3588.28 11
-5 1 10 120103 4252.44 1
-5 1 10 111595 4188.21 11
-5 1 9 52430 2601.33 1
-5 1 8 1316.34 473.446 1
-5 1 7 47113.2 2315.3 1
-5 1 6 189640 5343.71 1
-5 1 5 113981 3711.96 1
-5 1 4 246143 6203.44 1
5 1 -3 140055 3686.63 3
-5 1 3 131594 3976.43 1
-5 1 2 64447.4 2501.7 1
5 1 -2 68696.2 2197.51 3
-5 1 1 9325.92 902.14 1
5 1 -1 10656.9 738.132 3
-5 1 0 77225.4 2832.96 1
5 1 0 81774.1 2404.96 3
-5 1 0 78811.5 2605.33 6
5 1 1 75253.2 2326.31 3
-5 1 -1 71713.5 2497.56 6
-5 1 -2 196772 5102.82 6
5 1 2 200173 4808.8 3
-5 1 -3 98457.2 3329.1 6
5 1 3 106573 3176.34 3
-5 1 -4 107042 3647.02 6
-5 1 -5 2346.74 518.734 6
-5 1 -5 758.415 401.422 18
-5 1 -5 1959.33 566.595 8
-5 1 -6 26760.2 2497.65 18
-5 1 -6 24481.8 2205.85 14
-5 1 -6 26052.2 2092.16 8
-5 1 -7 56842.8 3523.33 14
-5 1 -7 59758.1 3322 8
5 1 7 54990.7 3364.94 2
-5 1 -7 62777.6 3977.96 18
-5 1 -8 53260.9 3434.08 14
-5 1 -8 52743.9 3215.23 8
5 1 8 53935.5 3428.29 2
-5 1 -8 54874.5 3725.7 18
-5 1 -9 136636 5931.36 14
-5 1 -9 144379 5691.16 8
-5 1 -10 51618.9 3475.56 14
-5 1 -10 52799 3219.83 8
-5 1 -11 32431.9 2672.65 14
-5 1 -11 30511.5 2341.74 8
-5 1 -12 2052.03 831.157 14
-5 1 -12 1634.68 624.13 8
-5 1 -13 6797.02 1157.65 14
-5 1 -13 7936.71 1017.32 8
-5 1 -14 23528.4 1564.87 16
-5 1 -14 22589.8 1806.18 14
-5 1 -14 23430.7 1547.37 8
-5 2 18 174.66 216.005 9
-5 2 18 217.855 221.196 10
-5 2 17 16748.9 1419.92 9
-5 2 17 16841.1 1494.6 10
-5 2 16 23660.6 1840.22 9
-5 2 16 21330.9 1857.89 10
-5 2 15 40065.5 2601.08 9
-5 2 15 42831.9 2848.35 10
-5 2 14 42340.3 2741.55 9
-5 2 14 50969.1 3221.41 10
-5 2 14 47354.2 2763.42 15
-5 2 13 35469.8 2463.53 15
-5 2 13 35895.6 2775.27 10
-5 2 13 35158.8 2491.53 9
-5 2 12 13106.8 1525.7 9
-5 2 12 14767.4 1423.58 1
-5 2 12 12537.6 1689.66 10
-5 2 12 11587.8 1463.26 15
-5 2 11 1416.04 506.922 15
-5 2 11 3913.8 745.655 1
-5 2 11 3006.13 976.413 10
-5 2 10 69262.1 3221.29 1
-5 2 10 69963.5 3824.04 10
-5 2 10 66151.3 3510.77 15
-5 2 9 135231 4652.89 1
-5 2 9 134523 5018.09 15
-5 2 9 116947 4464.31 7
-5 2 9 141491 5328.32 10
-5 2 9 123029 4667.58 11
-5 2 8 257266 7089.57 1
-5 2 7 231208 6450.09 1
-5 2 6 77261.1 3105.11 1
-5 2 5 446.713 378.307 1
-5 2 4 6381.31 829.038 1
-5 2 3 39925.2 1977.1 1
5 2 -3 40902.7 1880.22 3
-5 2 2 160079 4550.86 1
5 2 -2 158815 4355.46 3
5 2 -1 77071.1 2623.11 3
-5 2 1 80034 2859.65 1
-5 2 0 78748.7 2875.32 1
5 2 0 80535.3 2663.33 3
5 2 1 92557 2977.86 3
-5 2 -1 98923 3289.26 1
5 2 2 5826.76 672.229 3
5 2 3 19035.8 1275.17 3
5 2 4 120589 3922.94 3
5 2 5 134274 4399.3 3
-5 2 -5 127995 5611.59 14
-5 2 -5 138638 5068.74 8
-5 2 -5 135518 5732.1 18
-5 2 -6 140176 6075.28 14
5 2 6 134694 4661.85 3
-5 2 -6 136175 5210.83 8
-5 2 -6 134855 5962.9 18
-5 2 -7 43753.1 3205.48 14
-5 2 -7 37669.8 2623.64 8
-5 2 -7 35735.2 2953.63 18
-5 2 -8 3421.99 1053.74 14
-5 2 -8 3098.14 873.591 8
-5 2 -8 3460.55 919.654 18
-5 2 -9 1719.45 788.659 14
-5 2 -9 2070.64 659.216 8
-5 2 -10 31325.6 2683.28 14
-5 2 -10 32288.8 2412.25 8
-5 2 -11 39848.9 2963.37 14
-5 2 -11 38696.2 2561.73 8
-5 2 -12 58007.8 3379.27 14
-5 2 -12 55667.6 2930.35 8
-5 2 -13 53633 2984.09 14
-5 2 -13 50785.8 2544.48 8
-5 2 -14 64046.3 2925.94 14
-5 2 -14 62971.7 2528.16 8
-5 3 18 54080.3 2170.39 9
-5 3 18 60189.3 2357.71 10
-5 3 17 69961.6 2907.84 9
-5 3 17 75275.9 3106.13 10
-5 3 16 4956.67 814.14 9
-5 3 16 4784.7 871.876 10
-5 3 15 3726.07 800.194 9
-5 3 15 2182.4 680.757 10
-5 3 14 3040.4 787.772 9
-5 3 14 5429.6 1125.25 10
-5 3 13 32850.6 2495.42 9
-5 3 13 34999.7 2749.76 10
-5 3 12 113008 4871.63 9
-5 3 12 98089.4 4935.43 10
-5 3 11 94582.8 4400.79 15
-5 3 11 104903 5125.4 10
-5 3 10 83440.3 4130.38 15
-5 3 10 92650.1 3949.2 1
-5 3 10 86540.8 4476.62 10
-5 3 9 41408 2750.41 15
-5 3 9 42681.3 2893.51 10
-5 3 9 41689.6 2506.57 1
-5 3 8 6083.13 998.284 15
-5 3 8 5420.82 912.501 1
-5 3 8 5652.3 1032.79 10
-5 3 7 27998.7 1935.98 1
-5 3 7 27450.3 2044.43 10
-5 3 6 54155.1 2682.75 1
-5 3 5 132895 4443.82 1
-5 3 4 169047 5058.48 1
5 3 -4 161167 4922.54 3
-5 3 3 39415.8 2069.74 1
5 3 -3 38710.9 2057.83 3
-5 3 2 27175.9 1652.98 1
5 3 -2 29969.7 1724.82 3
-5 3 1 20877 1405.06 1
5 3 -1 21764 1443.69 3
5 3 0 65193.7 2639.41 3
-5 3 0 70740.3 2704.03 1
5 3 1 168785 4855.14 3
-5 3 -1 173656 4812.58 1
5 3 2 188996 5270.63 3
5 3 3 95455.5 3478.05 3
-5 3 -3 106498 4519.23 14
-5 3 -3 93072.4 4396.71 12
-5 3 -3 106655 4632.26 18
-5 3 -4 122134 5134.35 18
5 3 4 111918 3963 3
-5 3 -4 118125 5093.45 14
5 3 5 11725 1202.37 3
-5 3 -5 11449.3 1662.04 14
-5 3 -5 10965.6 1301.13 8
-5 3 -5 11039 1509.76 18
5 3 6 24937.2 1856.15 3
-5 3 -6 22342.1 2368.02 14
-5 3 -6 23412 1982.68 8
-5 3 -6 23939.7 2286.53 18
-5 3 -7 23340.6 2263.97 18
-5 3 -7 28903.5 2785.63 14
-5 3 -7 26193.4 2147.92 8
-5 3 -8 51167.5 3598.47 14
-5 3 -8 50261.8 3056.4 8
-5 3 -9 60325.8 3850.08 14
-5 3 -9 59131.9 3303.26 8
-5 3 -10 29615.9 2567.33 14
-5 3 -10 26876.1 2103.83 8
-5 3 -11 14947.6 1725.29 14
-5 3 -11 16352.9 1553.63 8
-5 3 -12 1189.67 508.206 14
-5 3 -12 830.813 353.213 8
-5 3 -13 10906.6 1221.01 14
-5 3 -13 10859.2 1002.2 8
-5 4 17 6590.53 709.174 9
-5 4 17 7479.6 794.086 10
-5 4 16 37969 2058.67 9
-5 4 16 40304.7 2224.28 10
-5 4 15 82717.9 3565.55 9
-5 4 15 87717.4 3819.43 10
-5 4 14 96252.4 4157.33 9
-5 4 14 92813 4331.57 10
-5 4 13 24687.2 2104.53 9
-5 4 13 27251.1 2366.75 10
-5 4 12 9626.14 1498.68 10
-5 4 11 2055.28 764.974 10
-5 4 10 29428.5 2646.23 10
-5 4 9 48981.3 3261.29 10
-5 4 9 55952.3 3082.22 1
-5 4 8 72722.7 3804.88 10
-5 4 8 72986.3 3574.6 1
-5 4 7 84520 3796.58 1
-5 4 7 85770.7 3984.9 10
-5 4 6 67678.9 3387.4 15
5 4 -6 57434.4 2959.41 3
-5 4 6 60304.2 3151.73 10
-5 4 6 59816.9 3023.74 1
-5 4 5 20149.8 1711.83 15
5 4 -5 19228.3 1600.82 3
-5 4 5 19946 1698.76 10
-5 4 5 18737.2 1589.52 1
-5 4 4 8118.08 1010.95 1
-5 4 4 6753.37 969.684 15
-5 4 4 7659.53 1029.15 10
5 4 -4 8903.15 1054.16 3
-5 4 3 117707 4123.51 1
-5 4 3 111379 4287.97 15
-5 4 3 119444 4395.08 10
5 4 -3 115081 4159.57 3
-5 4 2 195271 6103.16 15
-5 4 2 203268 5746.35 1
5 4 -2 195516 5896.78 3
-5 4 1 155290 5355.48 15
-5 4 1 171403 4967.7 1
5 4 -1 162797 5130.73 3
-5 4 0 90197.3 3888.63 15
5 4 0 93385.7 3608.32 3
-5 4 0 93964.1 3627.66 10
-5 4 0 96568.7 3365.31 1
5 4 1 52574.7 2573.79 3
-5 4 -1 52204.3 2900.11 15
-5 4 -1 49867.8 3038.69 12
-5 4 -1 49830.9 2500.78 10
-5 4 -2 5130.64 904.823 14
-5 4 -2 4123.36 945.094 12
5 4 2 4478.66 756.14 3
-5 4 -3 2648.69 704.535 14
-5 4 -3 2781.82 830.78 12
5 4 3 3008.65 630.283 3
-5 4 -3 1258.01 473.353 18
5 4 4 27999.3 1952.43 3
-5 4 -4 31114 2536.94 14
-5 4 -4 27708.1 2479.82 12
-5 4 -4 28632.9 2351.69 18
5 4 5 82270.6 3646.35 3
-5 4 -5 82951.3 4463.82 14
-5 4 -5 78073.8 4328.86 12
-5 4 -5 77770.5 4082.44 18
-5 4 -6 93487 4995.9 14
-5 4 -6 93023.4 4529.08 18
-5 4 -7 54952.3 3834.95 14
-5 4 -8 37510.1 3040.93 14
-5 4 -8 37411 2439.82 8
-5 4 -9 576.232 716.044 14
-5 4 -9 271.559 384.631 8
-5 4 -10 19345.4 1956.35 14
-5 4 -10 20422.3 1628 8
-5 4 -11 63104.9 3306.35 14
-5 4 -11 63379.7 2761.95 8
-5 4 -12 33535.1 2122.21 14
-5 4 -12 31834.7 1655.95 8
-5 5 16 11690.8 986.343 10
-5 5 15 568.109 417.891 10
-5 5 14 9876.24 1243.96 10
-5 5 13 21936.2 2013.18 10
-5 5 12 82983.2 4329.58 10
-5 5 11 48094.4 3366.83 10
-5 5 10 68877.2 4190.29 10
-5 5 9 15899.6 1926.31 10
-5 5 8 8996.5 1350.19 10
-5 5 7 36224.6 2605.09 10
-5 5 6 68726.9 3635.29 10
5 5 -6 76571.2 3700.76 3
-5 5 6 79695.3 3705.52 1
-5 5 5 98469.7 4148.82 1
-5 5 5 97036.4 4268.21 10
5 5 -5 101859 4248.65 3
-5 5 4 116439 4439.45 1
-5 5 4 126765 5062.87 15
-5 5 4 118775 4694.74 10
5 5 -4 117254 4530.04 3
-5 5 3 132245 5098.85 15
-5 5 3 127581 4578.13 1
5 5 -3 131901 4815.45 3
-5 5 3 134675 5002.14 10
-5 5 2 18192.7 1683.54 15
-5 5 2 16058.7 1382.07 1
-5 5 2 16100.9 1576.67 10
5 5 -2 16703.1 1530.19 3
-5 5 1 2066.45 624.705 10
-5 5 1 2495.51 712.387 15
5 5 -1 2439.44 617.16 3
5 5 0 20028.1 1677.84 3
-5 5 0 18283.8 1645.15 10
5 5 1 84691.7 3673.51 3
-5 5 -1 85933.4 3733.14 10
5 5 2 98011.8 4019.04 3
-5 5 -2 92741 4320.27 14
-5 5 -2 96404.9 4676.4 12
-5 5 -2 90188.8 3879.99 10
-5 5 -3 83270.3 4164.68 14
-5 5 -3 81935.5 4350.48 12
-5 5 -3 78442.3 3584.82 10
-5 5 -3 81533.1 4127.93 18
-5 5 -4 11781 1599.68 14
-5 5 -4 9700.62 1517.09 12
-5 5 -4 11270.2 1302.57 10
-5 5 -4 11358.3 1465.62 18
-5 5 -5 21264.6 2220.39 14
-5 5 -5 22831.5 2267.6 12
-5 5 -5 23376.5 1884.86 10
-5 5 -5 21227.2 1986.3 18
-5 5 -6 8747.45 1530.17 14
-5 5 -7 31806.9 2770.5 14
-5 5 -8 56955.6 3586.52 14
-5 5 -9 77905.4 3978.93 14
-5 5 -10 55305.8 3015.13 14
-5 5 -11 24101.7 1742.75 14
-5 6 14 30593.9 1804.45 10
-5 6 13 32024.1 2113.86 10
5 6 -12 11079.3 1322.01 12
-5 6 12 12770.2 1447.73 10
-5 6 11 1366.98 643.204 10
-5 6 10 13600.4 1815.28 10
-5 6 9 93169.1 4824.2 10
-5 6 8 94074.4 4674.96 10
-5 6 7 92025.5 4457.55 10
-5 6 6 32679.1 2459.72 10
-5 6 5 11549 1436.2 10
-5 6 4 9480.91 1249.1 10
-5 6 3 36403.5 2485.12 10
-5 6 2 48506.5 2898.94 10
-5 6 1 59463.1 3224.09 10
-5 6 0 114852 4708.55 10
-5 6 -1 28131.8 2251.99 14
-5 6 -1 27200.6 2111.58 10
-5 6 -2 5443.19 1129.46 14
-5 6 -2 5317.27 1060.94 12
-5 6 -2 5976.1 1034.8 10
-5 6 -3 7858.08 1282.42 14
-5 6 -3 5132.48 1036.43 12
-5 6 -3 5939.53 1015.78 10
-5 6 -3 8167.73 1213.08 18
-5 6 -4 38708.9 2868.31 14
-5 6 -4 35578.8 2744.74 12
-5 6 -4 39512 2550.43 10
-5 6 -4 38096.6 2626.2 18
-5 6 -5 106920 5066.23 14
-5 6 -6 51763.3 3418.29 14
-5 6 -7 17553.2 1917.1 14
-5 6 -8 773.409 465.174 14
-5 6 -9 1046.89 513.382 14
-5 6 -10 13697.4 1233.42 14
5 7 -12 30528 1811.83 12
-5 7 12 32889.1 1904.13 10
-5 7 11 65356.6 3136.04 10
-5 7 10 46795.7 2835.51 10
-5 7 9 16627.8 1793.02 10
-5 7 8 2782.11 859.579 10
-5 7 7 18374.8 1896.68 10
-5 7 6 28532.5 2278.52 10
-5 7 5 42263.5 2702.41 10
-5 7 4 42155.8 2702.64 10
-5 7 3 34388.5 2366.86 10
-5 7 2 5675.53 1009.78 10
-5 7 1 1776.27 700.801 10
-5 7 0 17685.3 1707.21 10
-5 7 -1 72953 3787.98 14
-5 7 -1 70100.5 3506.71 10
-5 7 -2 111779 4856.33 14
-5 7 -2 109619 4546.13 10
-5 7 -2 120363 4838.71 18
-5 7 -3 79180.9 4036.02 14
-5 7 -3 80310.4 3714 10
-5 7 -4 38431.8 2720.05 14
-5 7 -5 13106.8 1586.09 14
-5 7 -6 3506.85 832.036 14
-5 7 -7 16135.5 1606.66 14
-5 7 -8 24537.7 1724.92 14
-5 8 9 17221.8 1430.12 10
-5 8 8 37334.6 2351.43 10
-5 8 7 50167 2876.12 10
-5 8 6 38175.7 2462.22 10
-5 8 5 9580.93 1200.52 10
-5 8 4 4550.72 824.189 10
-5 8 3 37733.7 2314.24 10
-5 8 2 60951.5 3000.44 10
-5 8 1 65281.2 3263.11 14
-5 8 1 60135.8 2972.61 10
-5 8 0 37557.9 2428.15 14
-5 8 0 33667.3 2162.68 10
-5 8 -1 8274.26 1142.59 14
-5 8 -1 7251.86 989.96 10
-5 8 -1 7577.41 953.708 18
-5 8 -2 626.47 362.421 14
-5 8 -2 1036.73 434.897 10
-5 8 -3 7744.02 1100.09 14
-5 8 -4 18721.3 1631.92 14
-6 -8 7 18086.4 1310.73 9
-6 -8 7 23611.8 1299.58 11
-6 -8 6 38408 2345.95 16
-6 -8 6 39037.4 1767.49 7
-6 -8 5 50915.8 2845.5 16
-6 -8 5 55402.9 2375.21 7
-6 -8 4 38925.1 2469.37 16
-6 -8 4 41727.7 2130.53 7
-6 -8 3 18765.5 1686.35 16
-6 -8 3 20632.1 1508 7
-6 -8 2 3139.72 761.686 16
-6 -8 1 21135 1833.81 16
-6 -8 0 41129.1 2595.89 16
-6 -8 -1 27229.3 2077.11 16
-6 -8 -2 29001.5 2085.65 16
-6 -8 -2 34525.8 1733.94 7
-6 -7 11 19600.5 1363.7 9
-6 -7 11 21423.6 1435.44 11
-6 -7 10 46806.7 2344.9 9
-6 -7 9 46168 2495.65 9
-6 -7 8 82122.1 3991.85 16
-6 -7 8 66872.9 3201.21 9
-6 -7 7 26410.2 2245.86 16
-6 -7 7 28871.6 1774.82 7
-6 -7 6 17335.6 1837.42 16
-6 -7 6 20567.8 1597.51 7
-6 -7 5 7184.25 1243.39 16
-6 -7 4 4211.57 924.17 16
-6 -7 3 44458.4 3032.18 16
-6 -7 2 26263.3 2333.41 16
-6 -7 1 47823.9 3190.85 16
-6 -7 0 11413.1 1565.54 16
-6 -7 -1 3877.93 936.499 16
-6 -7 -2 10444.7 1543.04 16
-6 -7 -3 28773.4 2419.51 16
-6 -7 -4 57945.9 3419.84 16
-6 -7 -4 65358 2622.36 7
-6 -7 -5 50592.2 3004.29 16
-6 -7 -6 24874.5 1909.11 16
-6 -6 13 31669.1 1753.16 9
-6 -6 13 31724.5 1775.38 11
-6 -6 12 54190.7 2665.9 9
-6 -6 12 52541.3 2573.89 11
-6 -6 11 75689.6 3435.8 9
-6 -6 10 17831.7 1645.71 9
-6 -6 9 1023.31 591.489 16
-6 -6 9 -211.665 391.803 9
-6 -6 8 5439.2 1264.65 16
-6 -6 8 7823.54 983.851 7
-6 -6 7 55847.1 3567.29 16
-6 -6 7 58392.5 2904.56 7
-6 -6 6 76202.5 4232.52 16
-6 -6 5 84869.7 4503.18 16
-6 -6 4 5456.59 1198.27 16
-6 -6 3 4557.62 1071.71 16
-6 -6 2 6925.78 1268.96 16
-6 -6 1 10401.9 1524.89 16
-6 -6 0 82078.9 4526.68 16
-6 -6 -1 58817 3787.97 16
-6 -6 -1 58406.1 4601.26 19
-6 -6 -2 77767.5 3687.41 17
-6 -6 -2 75969.6 4430.2 16
-6 -6 -3 52279 2945.69 17
-6 -6 -3 56228.3 3756.89 16
-6 -6 -3 53272.7 4477.08 19
-6 -6 -4 14501 1505.78 17
-6 -6 -4 12810.9 1786.23 16
-6 -6 -4 12740.6 2169.66 19
-6 -6 -5 8433.53 1142.21 17
-6 -6 -5 7461.3 1324.14 16
-6 -6 -5 6892.32 1625.64 19
-6 -6 -5 8295.33 897.643 7
-6 -6 -6 24593.8 1851.16 17
-6 -6 -6 21417.4 2136.92 16
-6 -6 -6 22271.5 2447.58 19
-6 -6 -7 35291 2075.32 17
-6 -6 -7 34308.7 2522.15 16
-6 -6 -7 38452.7 2825.85 19
-6 -6 -8 33718.9 2272.98 16
-6 -6 -8 30404.4 2216.7 19
-6 -5 15 47857.3 2072.71 9
-6 -5 15 53458.7 2159.75 11
-6 -5 14 29785.9 1780.33 9
-6 -5 14 30603.9 1784.53 11
-6 -5 13 18471 1560.48 9
-6 -5 13 18252 1508.28 11
-6 -5 12 2578.49 605.541 9
-6 -5 11 30742.8 2265.45 9
-6 -5 10 35339.2 2521.49 9
-6 -5 9 36417 2871.1 16
-6 -5 9 30001.4 2378.2 9
-6 -5 8 49446.9 3357.45 16
-6 -5 8 50188.1 2675.18 7
-6 -5 7 60851.6 3712.01 16
-6 -5 7 56724.2 2982.52 7
-6 -5 6 9226.1 1421.12 16
-6 -5 5 12546.8 1634.63 16
-6 -5 4 52825.9 3421.33 16
-6 -5 3 103627 4970.75 16
-6 -5 2 109436 5132.23 16
-6 -5 2 98280.1 5524.57 19
-6 -5 1 126171 5592.72 16
-6 -5 1 111346 5941.01 19
-6 -5 0 24622.8 2360.39 16
-6 -5 0 25206.7 1976.78 17
-6 -5 0 24853.2 2771.75 19
-6 -5 -1 1666.45 526.624 17
-6 -5 -1 938.879 637.266 16
-6 -5 -1 3000.47 1172.39 19
-6 -5 -2 5254.75 1006.83 17
-6 -5 -2 5771.82 1240.53 16
-6 -5 -2 8465.2 1759.09 19
-6 -5 -3 35957.2 2558.26 17
-6 -5 -3 38110.2 3039.66 16
-6 -5 -3 43211.6 3972.78 19
-6 -5 -4 58500.1 3860.82 16
-6 -5 -4 53843.8 4418.31 19
-6 -5 -4 54937.4 3162.06 17
-6 -5 -5 74014.3 3678.14 17
-6 -5 -5 73586.2 4304.65 16
-6 -5 -6 45650.9 3271.42 16
-6 -5 -6 38166.8 3480.67 19
-6 -5 -7 19041.7 1716.06 17
-6 -5 -7 18482.5 2006.43 16
-6 -5 -7 19294.6 2315.14 19
-6 -5 -8 -16.6599 319.322 17
-6 -5 -8 -152.426 438.596 16
-6 -5 -8 -452.26 565.966 19
-6 -5 -9 6502.74 1045.41 16
-6 -5 -9 5935.14 1123.23 19
-6 -5 -9 6141.66 808.155 17
-6 -5 -10 22307 1672.63 16
-6 -5 -10 20574.3 1620.56 19
-6 -4 16 3516.7 537.41 9
-6 -4 16 4659.68 576.423 11
-6 -4 15 14589.4 1227.68 9
-6 -4 15 14353.2 1198.56 11
-6 -4 14 36556.2 2160.4 9
-6 -4 14 38065.1 2174.24 11
-6 -4 13 61142.1 3099.96 9
-6 -4 13 59701.9 2996.16 11
-6 -4 12 79233.5 3836.75 9
-6 -4 11 56406.6 3232.33 9
-6 -4 10 9968.96 1349.4 9
-6 -4 9 406.562 426.9 9
6 -4 -8 14775.7 1642.39 5
-6 -4 8 14310.3 1441.11 7
6 -4 -7 38769.4 2618.55 5
-6 -4 7 37203 2326.28 7
6 -4 -6 122831 4928.17 5
-6 -4 5 175624 6431.66 16
6 -4 -5 184029 6201.36 5
-6 -4 4 90258.1 4301.12 16
6 -4 -4 94223.7 4097.84 5
-6 -4 4 84819.1 4840.73 19
-6 -4 3 44216.5 2926.09 16
6 -4 -3 41990.1 2614.74 5
-6 -4 3 39451.8 3244.72 19
-6 -4 2 457.151 369.611 16
6 -4 -2 375.111 318.512 5
-6 -4 2 104.171 526.093 19
-6 -4 1 18454.9 1912 16
6 -4 -1 19054.2 1716.51 5
-6 -4 1 18897.1 2206.35 19
-6 -4 0 106024 4283.51 17
6 -4 0 114788 4636.29 5
-6 -4 0 116019 5060.05 16
-6 -4 0 116217 4696.92 6
-6 -4 0 113785 5611.85 19
-6 -4 -1 60801.1 3232.01 17
6 -4 1 69617.5 3519.79 5
-6 -4 -1 74604.6 3950.61 16
-6 -4 -1 73578.8 3684.23 6
-6 -4 -1 69212 4462.79 19
-6 -4 -2 58478.2 3206.62 17
-6 -4 -2 60725.4 3649.18 16
-6 -4 -2 61756.1 3411.73 6
-6 -4 -2 62623.8 4370.84 19
-6 -4 -3 25107.9 2080.88 17
-6 -4 -3 25791.9 2387.09 16
-6 -4 -3 29239.7 3122.16 19
-6 -4 -4 15499.1 1693.8 17
-6 -4 -4 16905.7 2049.34 16
-6 -4 -5 8669.52 1287.01 17
-6 -4 -5 10052.4 1529.74 16
-6 -4 -6 13179.5 1486.44 17
-6 -4 -6 11990.3 1778.69 16
-6 -4 -7 82534.6 3848.65 17
-6 -4 -7 82338.6 4453.58 16
-6 -4 -8 85780.1 3799.92 17
-6 -4 -8 84905.6 4395.3 16
-6 -4 -8 92476.8 5165.09 19
-6 -4 -9 81676.8 3427.1 17
-6 -4 -9 81764.4 4074.79 16
-6 -4 -9 91563.8 4728.73 19
-6 -4 -10 22010.7 1869.45 16
-6 -4 -10 23791.5 2103.39 19
-6 -4 -11 6721.17 924.515 16
-6 -4 -11 7362.78 1029.72 19
-6 -3 17 15215.3 1120.27 9
-6 -3 16 26032.6 1639.82 9
-6 -3 16 27835.9 1571.42 11
-6 -3 15 60124.9 2764.84 9
-6 -3 15 59790.1 2682.11 11
-6 -3 14 28480.1 1927.92 9
-6 -3 14 29167.9 1961.96 11
-6 -3 13 14782.5 1462.1 9
-6 -3 13 14367.1 1431.36 11
-6 -3 12 17322 1679.33 9
-6 -3 12 13546.1 1471.85 11
-6 -3 11 22578.9 1962.46 9
-6 -3 10 67950.1 3509.79 9
6 -3 -10 64808.5 3504.4 5
6 -3 -9 145346 5430.91 5
6 -3 -8 116143 4614.72 5
-6 -3 8 118975 4390.02 7
6 -3 -7 63272.4 3158.5 5
-6 -3 7 62841.3 3024.67 7
6 -3 -6 22552.8 1776.41 5
-6 -3 6 22883.8 1765.47 7
6 -3 -5 20714.4 1665.25 5
-6 -3 5 22537.7 1760.54 7
6 -3 -4 31618.3 2041.26 5
-6 -3 4 29044.4 2064.32 8
-6 -3 4 33914.2 2717.12 19
6 -3 -3 94093.4 3724.13 5
-6 -3 3 93533 4680.26 19
-6 -3 3 87576.9 3750.4 8
6 -3 -2 119676 4329.06 5
-6 -3 2 113197 4332.31 8
-6 -3 2 123513 5427.83 19
6 -3 -1 92259 3760.06 5
-6 -3 1 92409.8 3810.13 8
-6 -3 1 104962 4922.19 19
-6 -3 1 99427.4 4061.85 6
-6 -3 0 15837.6 1436.99 17
-6 -3 0 16164.5 1492.78 8
-6 -3 0 14838.6 1478.21 6
-6 -3 -1 21778.9 1753.27 17
-6 -3 -1 20845.1 1859.87 16
-6 -3 -1 18619.3 1621 8
-6 -3 -1 21014.3 1806.75 6
-6 -3 -2 5109.05 929.221 17
-6 -3 -2 5235.31 941.29 6
-6 -3 -2 5063.33 931.77 16
-6 -3 -2 3836.27 746.045 8
-6 -3 -3 56141.1 3094.2 17
-6 -3 -3 58232.7 3380.86 16
-6 -3 -3 58357.1 3104.64 8
-6 -3 -3 59493 3278.78 6
-6 -3 -4 178422 6255.49 17
-6 -3 -4 200410 7073.6 16
-6 -3 -4 184991 6289.68 8
-6 -3 -4 197183 6741.06 6
-6 -3 -5 50115.2 3006.65 17
-6 -3 -5 55050.8 3511.39 16
-6 -3 -5 53912.4 3066.46 8
-6 -3 -6 71762.9 3629.66 17
-6 -3 -6 73933 4155.27 16
-6 -3 -6 72129.5 3611.79 8
-6 -3 -7 16418.4 1630.57 17
-6 -3 -7 13228.9 1741.8 16
-6 -3 -7 16752.1 1635.54 8
-6 -3 -8 356.734 389.247 17
-6 -3 -8 307.658 505.114 16
-6 -3 -8 130.32 349.667 8
-6 -3 -9 21680.5 1686.1 17
-6 -3 -9 18357 1918.97 16
-6 -3 -10 40737.8 2687.24 16
-6 -3 -11 57765.4 2969.96 16
-6 -3 -12 48256 2387.12 16
-6 -3 -12 51427.4 2675.82 19
-6 -2 18 16435.5 1119.25 9
-6 -2 17 23366.3 1508.19 9
-6 -2 16 4094.74 680.331 9
-6 -2 15 586.783 313.359 9
-6 -2 15 681.88 344.32 11
-6 -2 14 21661.6 1682.49 9
-6 -2 14 23992.4 1754.21 11
-6 -2 13 29177 2022.13 9
-6 -2 13 30733.5 2104.22 11
-6 -2 12 101634 4087.79 9
-6 -2 12 92713.3 3997.01 11
-6 -2 11 88114.9 3960.53 11
-6 -2 11 101917 4107.6 9
6 -2 -10 48455.2 2857.3 5
-6 -2 10 49885.3 2872.44 11
6 -2 -9 1437.79 501.85 5
-6 -2 9 1853.72 613.635 11
-6 -2 9 1547.1 606.276 7
6 -2 -8 21508.8 1682.66 5
-6 -2 8 18179.2 1532.82 7
6 -2 -7 143441 4756.24 5
-6 -2 7 142147 4780.7 7
6 -2 -6 121566 4184.26 5
6 -2 -5 49387.8 2400.67 5
6 -2 -4 70063.1 2878.19 5
6 -2 -3 10430.1 1029.02 5
6 -2 -2 2833.35 554.625 5
6 -2 -1 54120.7 2497.89 5
-6 -2 1 56064.3 2769.86 6
-6 -2 0 82322.7 3484.11 6
-6 -2 -1 220065 6446.53 17
-6 -2 -1 208412 6372.74 6
-6 -2 -2 284256 7903.56 17
-6 -2 -2 283632 7922.01 8
-6 -2 -2 272545 9660.74 18
-6 -2 -2 286550 7959.1 6
-6 -2 -3 136057 4994.78 17
6 -2 3 147949 5813.69 2
-6 -2 -3 129172 4936.35 8
-6 -2 -3 131137 4957.23 6
-6 -2 -4 13146 1461.6 6
-6 -2 -4 13513.4 1462.54 17
6 -2 4 12957.5 1571.28 2
-6 -2 -4 11238.8 1413.78 16
-6 -2 -4 13207.2 1489.22 8
-6 -2 -5 1870.31 586.205 17
-6 -2 -5 2888.76 756.818 6
-6 -2 -5 2195.02 852.41 16
6 -2 5 1911.19 680.294 2
-6 -2 -5 2398.21 683.368 8
-6 -2 -6 32545.3 2292.04 17
-6 -2 -6 36181.4 2727.23 16
6 -2 6 31353.2 2546.66 2
-6 -2 -6 34013.2 2471.98 8
-6 -2 -7 33019.9 2276.41 17
-6 -2 -7 32758.7 2655.04 16
-6 -2 -7 34384.2 2880.81 14
-6 -2 -7 36094.6 2570.41 8
-6 -2 -8 71224.6 3294.32 17
-6 -2 -8 65687.6 3797.41 16
-6 -2 -8 69942 4134.44 14
-6 -2 -8 68128.6 3571.68 8
-6 -2 -9 19767.3 1981.15 16
-6 -2 -9 16364 1941.6 14
-6 -2 -9 21644.6 1897.88 8
-6 -2 -10 11229.4 1414.47 16
-6 -2 -10 10370.9 1471.09 14
-6 -2 -10 11478.5 1276.49 8
-6 -2 -11 3190.34 728.476 16
-6 -2 -11 3412.22 641.035 8
-6 -2 -12 1486.57 490.668 16
-6 -2 -12 984.952 350.62 8
-6 -1 18 2805.45 489.671 9
-6 -1 18 3632.02 601.616 15
-6 -1 17 19579.3 1440.62 9
-6 -1 16 69483.9 3024.54 9
-6 -1 15 89844 3650.44 9
-6 -1 15 92453.3 3471.37 11
-6 -1 14 18411.9 1572.98 9
-6 -1 14 20253.2 1605.45 11
-6 -1 13 22291.3 1707.86 9
-6 -1 13 25941.8 1862.29 11
-6 -1 12 3804.18 772.41 11
-6 -1 11 21765.1 1798.93 11
-6 -1 10 89564 3891.49 11
-6 -1 9 119697 4549.05 11
-6 -1 9 109928 4112.3 7
-6 -1 8 74318.9 3347.4 1
-6 -1 8 86144.3 3710.35 11
-6 -1 7 54195.6 2754.61 1
-6 -1 6 28625.4 1927.85 1
6 -1 -5 13277.2 1047.12 5
6 -1 -4 156481 4359.71 5
6 -1 -3 142884 4061.65 5
6 -1 -2 226735 5644.31 5
6 -1 -1 113342 3482 5
-6 -1 1 106845 3890.44 6
6 -1 0 85823.1 3551.37 2
-6 -1 0 80012.6 3266.08 6
-6 -1 -1 2183.37 533.274 6
6 -1 1 1391.91 538.233 2
6 -1 2 7853.31 1078.22 2
-6 -1 -2 8023.38 996.721 6
-6 -1 -3 67090.7 3164.45 6
-6 -1 -3 74267.7 3453.45 8
-6 -1 -3 71471.9 4279.2 18
6 -1 3 66869.3 3382.21 2
-6 -1 -3 70171.7 3272.32 17
-6 -1 -4 125860 4712.91 6
-6 -1 -4 136606 5099.39 8
-6 -1 -4 119882 5862.5 18
6 -1 4 119113 4860.57 2
-6 -1 -4 131819 4782.95 17
-6 -1 -5 69280.8 3466.87 6
-6 -1 -5 72736.2 3688.42 8
6 -1 5 65897.3 3551.57 2
-6 -1 -5 70309.5 4403.96 18
-6 -1 -5 70971.1 3358.82 17
-6 -1 -6 83816.4 3956.01 6
-6 -1 -6 83028.6 4149.27 16
-6 -1 -6 77313.5 4233.63 14
-6 -1 -6 81076.9 4016.81 8
6 -1 6 76016.2 3936.65 2
-6 -1 -6 77002.2 3525 17
-6 -1 -7 41053.5 2897.42 16
-6 -1 -7 39706.8 3012.54 14
-6 -1 -7 41866.5 2840.17 8
-6 -1 -8 1157.49 684.084 16
-6 -1 -8 1643.44 706.53 14
-6 -1 -8 891.128 643.045 8
-6 -1 -9 27249.8 2302.46 16
-6 -1 -9 30091.6 2584.65 14
-6 -1 -9 30979.2 2376.86 8
-6 -1 -10 39923.6 2686.55 16
-6 -1 -10 38567.7 2524.4 8
-6 -1 -11 60784.3 3146.22 16
-6 -1 -11 54795.8 3239.49 14
-6 -1 -11 56661.6 2941.83 8
-6 -1 -12 58805.4 2839.47 16
-6 -1 -12 55528.4 3041.84 14
-6 -1 -12 63368.7 2814.13 8
-6 -1 -13 22773.2 1469.25 16
-6 -1 -13 26941.5 1517.68 8
-6 0 18 15013.4 1150.88 9
-6 0 18 15647.4 1182.29 15
-6 0 18 15826.1 1316.41 10
-6 0 17 25449.9 1679.39 9
-6 0 17 26994.3 1783.48 15
-6 0 17 26341.7 1901.78 10
-6 0 16 799.58 414.945 9
-6 0 15 1648.32 559.439 9
-6 0 14 97603.5 3978.9 9
-6 0 14 104191 3851.38 11
-6 0 13 36843.4 2236.01 11
-6 0 12 126330 4599.6 11
-6 0 11 66402 3193.96 11
-6 0 10 37756.6 2293.42 1
-6 0 10 39705.7 2412.78 11
-6 0 9 448.57 340.25 1
-6 0 9 334.912 336.609 11
-6 0 9 760.487 354.586 7
-6 0 8 759.69 405.207 1
-6 0 8 1835.09 559.821 11
-6 0 7 81862.3 3420.07 1
-6 0 6 124953 4326.52 1
-6 0 5 209200 5976.81 1
-6 0 4 146619 4658.73 1
-6 0 3 40324.1 2143.13 1
-6 0 2 59.5196 249.311 1
-6 0 1 32164.2 1810.84 6
-6 0 0 62653.8 2652.94 6
-6 0 -1 115941 3925.24 6
-6 0 -2 61932.1 2759.78 6
-6 0 -3 9654.22 1064.44 6
-6 0 -3 9521.71 1182.63 8
-6 0 -3 8730.8 1447.5 18
-6 0 -4 1975.18 527.919 6
6 0 4 1063.3 446.062 2
-6 0 -4 618.083 304.996 8
-6 0 -4 763.725 516.808 18
-6 0 -5 1454.02 483.099 6
6 0 5 1146.27 552.614 2
-6 0 -5 701.621 445.067 14
-6 0 -5 1139.05 546.962 8
-6 0 -5 677.149 624.961 18
-6 0 -6 43796.8 2656.9 6
-6 0 -6 42594.3 2963.88 14
-6 0 -6 40474 2771.99 8
6 0 6 43812.3 2936.83 2
-6 0 -6 41887.1 3394.73 18
-6 0 -7 88762.7 5110.18 18
-6 0 -7 94334.4 4627.38 14
-6 0 -7 88981.6 4332.43 8
-6 0 -8 156862 6332.63 14
-6 0 -8 158900 6081.21 8
-6 0 -9 77356.7 4203.33 14
-6 0 -9 83280.9 4111.64 8
-6 0 -10 58766.8 3262.05 16
-6 0 -10 64114.8 3716.54 14
-6 0 -10 64975.5 3495.52 8
-6 0 -11 5462.76 898.601 16
-6 0 -11 4552.72 977.08 14
-6 0 -11 5164.83 881.757 8
-6 0 -12 9588.71 1069.43 16
-6 0 -12 8480.61 1192.6 14
-6 0 -12 9538.09 1102.12 8
-6 0 -13 21516.8 1389.58 16
-6 0 -13 24346.2 1782.8 14
-6 0 -13 24909 1541.4 8
-6 1 18 4901.56 629.512 9
-6 1 18 6369.19 840.125 10
-6 1 17 23000.2 1589.02 9
-6 1 17 22777.6 1539.86 15
-6 1 17 24943.4 1816.73 10
-6 1 16 74864.8 3280.59 9
-6 1 16 78954.4 3383.24 15
-6 1 16 75305.3 3630.21 10
-6 1 15 89295.1 3782.49 9
-6 1 15 87781.2 3929.9 15
-6 1 15 94194.5 4349.57 10
-6 1 14 23250.1 2012.99 15
-6 1 13 32188.6 2067.46 11
-6 1 12 3286.95 680.337 11
-6 1 11 14706.4 1508.09 11
-6 1 11 17187.3 1558.3 1
-6 1 10 85426.7 3780.33 11
-6 1 10 92265.2 3825.5 1
-6 1 9 92523 4212.19 15
-6 1 9 98838.8 3959.29 1
-6 1 9 95078.2 4012.72 11
-6 1 9 89724.4 3796.69 7
-6 1 8 80521.9 3673.86 15
-6 1 8 78928.2 3425.98 1
-6 1 8 75474.6 3522.69 11
-6 1 8 75073.9 3404.32 7
-6 1 7 53045.8 2681.21 1
-6 1 6 23052.9 1684.59 1
-6 1 5 15221.7 1330.03 1
-6 1 4 146734 4666.84 1
6 1 -4 149583 4123.03 3
-6 1 3 133779 4334.88 1
6 1 -3 130181 3637.89 3
-6 1 2 201243 5691.82 1
-6 1 1 125798 4182.06 1
-6 1 0 89902.3 3111.58 6
-6 1 -1 3890.87 594.954 6
-6 1 -2 9785.02 1413.2 18
-6 1 -2 11460.4 1053.11 6
-6 1 -3 65927.9 3217.44 8
-6 1 -3 64317.4 3818.55 18
-6 1 -4 143272 5649.43 14
-6 1 -4 140230 5238.09 8
-6 1 -4 143241 6250.11 18
-6 1 -5 78560.5 4089.69 14
-6 1 -5 79622.6 3869.09 8
-6 1 -5 82953.1 4731.37 18
-6 1 -6 82115.2 4279.86 14
-6 1 -6 87828.4 4195.04 8
6 1 6 89196.5 4429.49 2
-6 1 -6 84578.8 4905.86 18
-6 1 -7 37776.3 2852.01 14
-6 1 -7 37461.8 2703.75 8
-6 1 -7 33251.9 3029.23 18
-6 1 -8 -48.6562 542.668 14
-6 1 -8 953.389 716.412 8
-6 1 -9 28146.8 2451.69 14
-6 1 -9 28751.6 2328.03 8
-6 1 -10 30639.9 2500.49 14
-6 1 -10 34320.2 2471.2 8
-6 1 -11 50007.9 3102.91 14
-6 1 -11 53427.1 2919.8 8
-6 1 -12 52068.4 2967.92 14
-6 1 -12 54533.3 2680.91 8
-6 1 -13 22602 1686.82 14
-6 1 -13 23320 1484.65 8
-6 2 18 18932.3 1351.31 10
-6 2 17 20623.9 1597.3 10
-6 2 16 5853.33 771.225 15
-6 2 16 5355.37 946.427 10
-6 2 15 468.556 344.315 15
-6 2 15 770.947 539.663 10
-6 2 14 20943.2 1825.04 15
-6 2 14 19053.4 1968.77 10
-6 2 13 26984.4 2389.21 10
-6 2 13 24030.3 2087.07 15
-6 2 12 94310.5 4492.01 15
-6 2 12 98760.8 4832.85 10
-6 2 11 101228 4205.44 1
-6 2 11 93428.9 4652.38 10
-6 2 10 42554.4 2855.49 15
-6 2 10 45700.7 2702.16 1
-6 2 10 45886.9 3022.68 10
-6 2 9 1233.74 476.559 15
-6 2 9 1589.14 597.902 7
-6 2 9 1231.37 467.592 1
-6 2 9 916.019 488.24 10
-6 2 8 22306.8 1913.34 15
-6 2 8 23477 1846.61 1
-6 2 8 20146.9 1808.15 7
-6 2 8 23886.8 1929.36 10
-6 2 7 139940 5044.2 15
-6 2 7 138666 4874.09 1
-6 2 7 131279 5096.25 7
-6 2 6 148075 5113.87 15
-6 2 6 146722 4965.51 1
-6 2 6 147770 5444.6 7
-6 2 5 47286 2479.14 1
6 2 -5 47338.3 2296.78 3
-6 2 4 65021.9 2910.28 1
6 2 -4 69325.9 2745.97 3
-6 2 3 11143.9 1119.23 1
6 2 -3 11295.6 1005.08 3
-6 2 2 2045.4 507.721 1
6 2 -2 2228.12 468.139 3
6 2 -1 53870.7 2178.36 3
-6 2 1 50967.3 2472.65 1
6 2 0 90666.2 2986.86 3
-6 2 0 87321.6 3387.05 1
6 2 1 214048 5526.11 3
-6 2 -1 225213 7390.52 18
-6 2 -2 283974 7931.39 15
-6 2 -2 285527 7874.42 8
-6 2 -3 115537 5153.97 14
-6 2 -3 121657 4633.09 8
-6 2 -4 13769 1785.74 14
-6 2 -4 14217.2 1498.01 8
-6 2 -4 15855 1922.09 18
-6 2 -5 789.496 490.581 14
-6 2 -5 2584.51 760.571 8
-6 2 -5 1974.41 725.463 18
-6 2 -6 35341.2 3046.45 18
-6 2 -6 34591.4 2806.06 14
-6 2 -6 34516 2522.81 8
-6 2 -7 42349.9 3090.8 14
-6 2 -7 43970.2 2890.55 8
-6 2 -7 42799.1 3343.11 18
-6 2 -8 56248.5 3571.5 14
-6 2 -8 57578.1 3341.39 8
-6 2 -8 62006.4 3900.4 18
-6 2 -9 26002.9 2347.34 14
-6 2 -9 27777.7 2208.22 8
-6 2 -10 13903.4 1628.74 14
-6 2 -10 11609.5 1388.74 8
-6 2 -11 4174.17 864.925 14
-6 2 -11 3875.08 777.795 8
-6 2 -12 554.626 391.214 14
-6 2 -12 1311.43 446.215 8
-6 3 17 17573.2 1360.53 10
-6 3 16 28928.5 1984.69 10
-6 3 15 56871.3 3150 10
-6 3 14 26252.9 2233.62 10
-6 3 13 11950 1394.23 15
-6 3 13 14284 1762.84 10
-6 3 12 13655.4 1546.33 15
-6 3 12 10876.9 1601.26 10
-6 3 11 26885 2245.82 15
-6 3 11 27233.4 2459.57 10
-6 3 10 70588.1 3516.56 1
-6 3 10 60402.6 3508.79 15
-6 3 10 65011.7 3731.66 10
-6 3 9 152077 5483.58 1
-6 3 9 139978 5528.25 15
-6 3 9 144845 5680.45 10
-6 3 8 131420 4974.41 1
-6 3 8 129529 5104.59 15
-6 3 8 127328 5065.59 10
-6 3 7 79415.6 3701.96 15
-6 3 7 75647 3558 1
-6 3 7 74362.4 3559.53 10
-6 3 6 30785.2 2170.94 15
-6 3 6 26930.6 1986.77 1
-6 3 6 26438.9 2352.1 7
6 3 -6 25573.5 1824.96 3
-6 3 6 29213.9 2054.75 10
-6 3 5 19300.4 1666.73 15
-6 3 5 19039.8 1603.54 1
-6 3 5 17546.7 1966.2 7
6 3 -5 18498.3 1525.83 3
-6 3 5 20521.5 1637.08 10
-6 3 4 35022.7 2231.24 15
-6 3 4 34685.2 2144.6 1
-6 3 4 29317.2 2527.67 7
6 3 -4 33689.7 2023.83 3
-6 3 3 76938.8 3425.07 15
-6 3 3 76674.5 3222.6 1
6 3 -3 81731.4 3179.48 3
-6 3 2 131418 4783.11 15
6 3 -2 132045 4295.82 3
-6 3 2 128528 4430.44 1
-6 3 2 133861 6072.91 7
-6 3 1 90677.8 3559.13 1
-6 3 1 96531.9 4034.31 15
6 3 -1 92323.1 3420.34 3
6 3 0 13216.3 1144.44 3
-6 3 0 13696.1 1435.39 15
-6 3 0 14473.8 1671.11 7
-6 3 0 11899.3 1157.79 1
6 3 1 15734.8 1254.07 3
-6 3 -1 13794.3 1461.97 15
-6 3 -1 17055 1682.79 14
-6 3 -1 14047.1 1230.12 1
-6 3 -1 17628 1910.14 18
6 3 2 7955.25 934.199 3
-6 3 -2 7071.72 1147.69 14
-6 3 -2 8597.37 1342.03 18
6 3 3 46766.3 2379.56 3
-6 3 -3 46248 3153.35 14
-6 3 -3 44914.5 2576.22 8
-6 3 -3 46419.9 3221.37 18
-6 3 -4 168141 6838.01 14
-6 3 -4 178333 5948.14 8
-6 3 -4 175929 6944.13 18
-6 3 -5 54146.9 3675.35 14
-6 3 -5 55203.5 3096.76 8
-6 3 -5 53540 3636.57 18
-6 3 -6 83246.1 4700.88 14
-6 3 -6 79608.8 3883.77 8
-6 3 -6 76659.8 4440.04 18
-6 3 -7 13515.6 1793.66 14
-6 3 -7 12411.1 1470.34 8
-6 3 -7 13055.9 1732.16 18
-6 3 -8 320.504 426.685 14
-6 3 -8 1047.72 503.696 8
-6 3 -8 98.018 544.973 18
-6 3 -9 12059 1577.96 14
-6 3 -9 17447.6 1631.77 8
-6 3 -10 44452.8 2862.12 14
-6 3 -10 41687 2406.38 8
-6 3 -11 72403.4 3419.1 14
-6 3 -11 64176.9 2843.8 8
-6 3 -12 55555.7 2674.32 14
-6 3 -12 50069.1 2162.73 8
-6 4 16 4710.57 726.926 10
-6 4 15 15189 1456.56 10
-6 4 14 33607.1 2439.32 10
-6 4 13 51795.8 3267.81 10
-6 4 12 61102.3 3705.85 10
-6 4 11 48638.7 2939.83 15
-6 4 11 51629.9 3424.91 10
-6 4 10 8153.41 1232.92 15
-6 4 10 7172.47 1290.51 10
-6 4 9 -30.6199 372.031 15
-6 4 9 399.835 464.005 10
-6 4 8 11562.5 1376.07 1
-6 4 8 10359 1413.88 15
6 4 -8 10640.7 1392.98 3
-6 4 8 9842.75 1357.18 10
-6 4 7 37323.6 2505.05 1
-6 4 7 33371.7 2463.72 15
6 4 -7 40866.1 2544.8 3
-6 4 7 30108.4 2306.1 10
-6 4 6 113050 4724.44 15
6 4 -6 111877 4480.22 3
-6 4 6 114651 4667.17 10
-6 4 5 165869 5861.4 15
-6 4 5 183844 5958.42 1
-6 4 5 171741 5851.19 10
6 4 -5 176136 5768.74 3
-6 4 4 84593.6 3849.05 15
-6 4 4 91406 3832.1 1
-6 4 4 89569.8 3840.24 10
6 4 -4 87488.5 3685.33 3
-6 4 3 41592.5 2589.95 15
-6 4 3 42962.8 2451.12 1
-6 4 3 43477.3 2503.1 10
6 4 -3 43150.2 2450.73 3
-6 4 2 1124.63 400.635 1
-6 4 2 629.316 421.696 15
6 4 -2 563.97 302.409 3
-6 4 2 1007.72 429.11 10
6 4 -1 17276.6 1459.64 3
-6 4 1 17797.5 1472.83 1
-6 4 1 15427.5 1588.14 15
-6 4 1 17811 1493.28 10
6 4 0 118715 4314.98 3
-6 4 0 119734 4865.03 15
-6 4 0 133617 5057.66 14
6 4 1 80869.9 3404.84 3
-6 4 -1 85626.7 4110.78 14
6 4 2 61097.1 2917.57 3
-6 4 -2 59773.6 3666.21 18
-6 4 -2 62053.8 3597.9 14
6 4 3 18013.4 1554.27 3
-6 4 -3 17578.7 1967.74 14
-6 4 -3 16526 1913.72 18
-6 4 -4 21397.6 2244.87 14
-6 4 -4 21686.2 2203.71 18
-6 4 -5 9188.48 1550.2 14
-6 4 -5 10031.6 1466.99 18
-6 4 -6 18179.3 2194.62 14
-6 4 -6 20569.8 2093.28 18
-6 4 -7 74110 4293.84 14
-6 4 -8 75526.5 4087.15 14
-6 4 -9 86579.9 4111.73 14
-6 4 -10 20759.6 1778.8 14
-6 4 -11 6427.41 895.808 14
-6 5 15 51508.7 2441.5 10
-6 5 14 32593.3 2142.98 10
-6 5 13 17118.6 1712.9 10
-6 5 12 2990.81 891.694 10
-6 5 11 24471.1 2297.76 10
-6 5 10 48888.9 3236.41 10
-6 5 9 31993.4 2545.89 10
-6 5 8 49400.6 3340.11 15
-6 5 8 47450 3029.32 10
-6 5 7 59526.2 3685.71 15
-6 5 7 50899.5 3135.29 10
-6 5 6 11185.9 1514.69 15
-6 5 6 9544.46 1339 10
-6 5 5 16494.7 1765.61 15
-6 5 5 11673.7 1402.65 10
-6 5 4 61134.7 3430.17 15
-6 5 4 65583.1 3356.47 10
-6 5 3 88040.2 4167.53 15
-6 5 3 96447.7 4124.02 10
-6 5 2 95351.8 4350.82 15
-6 5 2 109174 4356.02 10
-6 5 1 130748 4834.49 10
-6 5 0 29128.7 2305.91 14
-6 5 0 31115.2 2131.92 10
-6 5 -1 2106.13 712.309 14
-6 5 -1 2342.83 651.496 10
-6 5 -2 7904.31 1313.93 14
-6 5 -2 10396.4 1490.45 18
-6 5 -3 32946.5 2661.22 14
-6 5 -3 29895.7 2525.34 18
-6 5 -4 58021.3 3696.82 14
-6 5 -4 61091.1 3601.04 18
-6 5 -5 72268.6 4237.75 14
-6 5 -5 80869 4110.84 18
-6 5 -6 55598.5 3628.28 14
-6 5 -7 19097 1964.02 14
-6 5 -8 3.26026 374.875 14
-6 5 -9 5168.83 850.505 14
-6 5 -10 16308.4 1362.12 14
-6 6 13 30014.8 1921.97 10
-6 6 12 52175.5 2865.77 10
-6 6 11 64999.7 3472.58 10
-6 6 10 18764.1 1914.78 10
-6 6 9 492.98 634.998 10
-6 6 8 8171.2 1340.13 10
-6 6 7 56000.2 3240.22 10
-6 6 6 84036 3974.22 10
-6 6 5 87803.1 4047.79 10
-6 6 4 4683.51 897.624 10
-6 6 3 5767.02 992.726 10
-6 6 2 4967.08 946.852 10
-6 6 1 9768.17 1361.41 14
-6 6 1 11332.7 1335.69 10
-6 6 0 79771.1 3977.24 14
-6 6 0 81456.9 3703.26 10
-6 6 -1 68435.7 3706.14 14
-6 6 -1 68481.2 3330.28 10
-6 6 -1 70405.5 3909.38 18
-6 6 -2 80913.5 4164.54 14
-6 6 -2 75917.6 3517.91 10
-6 6 -2 80500.9 4107.43 18
-6 6 -3 51213.7 3293.08 14
-6 6 -3 57046.9 2901.84 10
-6 6 -3 50684.7 3132.67 18
-6 6 -4 11111.4 1560.34 14
-6 6 -4 12589.6 1515.02 18
-6 6 -5 6438.08 1142.74 14
-6 6 -6 29988.8 2408.58 14
-6 6 -7 42253.4 2620.89 14
-6 6 -8 33774 2117.49 14
-6 7 11 19827 1537.65 10
-6 7 10 45004.5 2568.74 10
-6 7 9 58504.3 3110.91 10
-6 7 8 82675.6 3804.71 10
-6 7 7 26475 2041.53 10
-6 7 6 19854.5 1758.59 10
-6 7 5 6769.16 1031.84 10
-6 7 4 9562.72 1218.64 10
-6 7 3 53581.2 2880.92 10
-6 7 2 36635.6 2475.98 14
-6 7 2 36881.1 2357.57 10
-6 7 1 54484.7 3113.23 14
-6 7 1 54681.5 2898.04 10
-6 7 0 12048.1 1416.01 14
-6 7 0 12987.5 1342.16 10
-6 7 -1 3834.08 815.801 14
-6 7 -1 2863.56 623.205 10
-6 7 -1 4093.75 847.89 18
-6 7 -2 11441 1428.53 14
-6 7 -2 11005.5 1195.7 10
-6 7 -2 10002.8 1257.48 18
-6 7 -3 28845.7 2273.37 14
-6 7 -4 55706.5 3145.36 14
-6 7 -5 55343.5 3032.71 14
-6 7 -6 29222.7 1964.7 14
-6 8 7 27364.9 1797.97 10
-6 8 6 38765.6 2170.02 10
-6 8 5 51078.5 2519.84 14
-6 8 5 51956.2 2540.97 10
-6 8 4 39897.5 2266.6 14
-6 8 4 40536.9 2225.95 10
-6 8 3 18860.6 1544.39 14
-6 8 3 16638.9 1389.58 10
-6 8 2 4963.24 789.65 14
-6 8 2 4700.41 741.471 10
-6 8 1 25737.5 1866.9 14
-6 8 1 26065.7 1703.63 10
-6 8 1 27051.2 1899.26 18
-6 8 0 47225.6 2625.24 14
-6 8 0 50573.7 2416.55 10
-6 8 0 46731.5 2451.27 18
-6 8 -1 38948.7 2312.15 14
-6 8 -1 35747.9 1961.32 10
-6 8 -2 35048.9 2173.04 14
-7 -7 10 4001.53 578.633 11
-7 -7 9 11859.4 1022.34 11
-7 -7 8 29908.6 1696.8 11
-7 -7 7 50783.6 2840.79 16
-7 -7 7 52188.2 2303.2 11
-7 -7 7 56406.2 2412.3 7
-7 -7 6 45073.3 2709.34 16
-7 -7 6 47539.3 2344.78 7
-7 -7 5 30192.5 2191.31 16
-7 -7 5 29577.6 1899.21 7
-7 -7 4 4954.23 907.046 16
-7 -7 4 6295.79 915.095 7
-7 -7 3 1082.53 531.374 16
-7 -7 3 1277.05 519.066 7
-7 -7 2 10322.5 1299.43 16
-7 -7 2 13144 1321.07 7
-7 -7 1 19674.5 1824.94 16
-7 -7 1 26675.4 1878.11 7
-7 -7 0 62524 3420.29 16
-7 -7 0 79678.6 3262.6 7
-7 -7 -1 80719.1 3855.41 16
-7 -7 -1 90009.8 3397.67 7
-7 -7 -2 29237.6 2141.22 16
-7 -7 -2 30171.6 1712.67 7
-7 -7 -3 10692.1 1226.55 16
-7 -7 -3 13213.8 999.595 7
-7 -6 12 10744 1005.4 11
-7 -6 11 47746.6 2392.14 11
-7 -6 10 63687.1 2949.67 11
-7 -6 9 67883 3146.53 11
-7 -6 8 17011.7 1758.39 16
-7 -6 8 19059.3 1631.11 11
-7 -6 8 20402.4 1538.48 7
-7 -6 7 5452.39 1059.51 16
-7 -6 7 5199.26 900.629 11
-7 -6 7 4444.69 781.683 7
-7 -6 6 7005.27 1197.03 16
-7 -6 6 8526.15 1057.48 11
-7 -6 6 9844.7 1216.49 7
-7 -6 5 25430.6 2216.99 16
-7 -6 5 23222.5 1860.29 7
-7 -6 4 14759.6 1707.2 16
-7 -6 4 30120.1 2177.27 7
-7 -6 3 42087.2 2915.71 16
-7 -6 2 38073.3 2757.87 16
-7 -6 1 27284.3 2367.31 16
-7 -6 0 7990.86 1329.22 16
-7 -6 -1 5595.36 1117.43 16
-7 -6 -1 4841.44 898.73 7
-7 -6 -2 26842.1 2333.24 16
-7 -6 -2 28528.5 1939.81 7
-7 -6 -2 23170.4 2763.36 19
-7 -6 -3 73370.4 3927.63 16
-7 -6 -3 78952.3 3158.71 7
-7 -6 -4 57836.2 3336.32 16
-7 -6 -4 60398.8 2479.25 7
-7 -6 -4 50298.2 3770.07 19
-7 -6 -5 41082.8 2624.02 16
-7 -6 -5 41286 3137.5 19
-7 -6 -6 4843.67 848.332 16
-7 -6 -6 4960.27 1017.04 19
-7 -5 14 54083 2293.14 11
-7 -5 13 51886 2206.1 9
-7 -5 13 54703 2516.11 11
-7 -5 12 50382.4 2401.43 9
-7 -5 12 50595.8 2602.62 11
-7 -5 11 21046.2 1755.05 11
-7 -5 10 2076.13 598.116 11
-7 -5 9 3787.37 834.145 11
-7 -5 9 2179.77 535.191 7
-7 -5 8 44290.6 2729.85 11
-7 -5 8 44255.1 2520.43 7
-7 -5 7 63350.4 3325.84 11
-7 -5 7 67346.5 3258.83 7
-7 -5 6 70695.3 3457.79 11
-7 -5 6 65115.2 3315.26 7
-7 -5 5 69971.8 3849.25 16
-7 -5 5 71372.3 3380.34 11
-7 -5 5 73646.8 3593.56 7
-7 -5 4 28736.2 2433.35 16
-7 -5 4 34713 2453.91 7
-7 -5 3 4676.13 1068.02 16
-7 -5 2 18102.9 1915.94 16
-7 -5 2 12873.5 2101.24 19
-7 -5 1 57714.8 3521.94 16
-7 -5 1 51303.8 4008.84 19
-7 -5 0 34809.3 2760.31 16
-7 -5 0 31699 3227.92 19
-7 -5 -1 72504.5 4105.86 16
-7 -5 -1 75528.7 5013.68 19
-7 -5 -2 11155.9 1624.45 16
-7 -5 -2 13026.1 2217.99 19
-7 -5 -2 9920.25 1202.69 7
-7 -5 -3 909.823 778.603 16
-7 -5 -3 1991.42 581.347 7
-7 -5 -3 1412.05 983.649 19
-7 -5 -4 10409.7 1496.51 16
-7 -5 -4 8631.02 992.473 7
-7 -5 -4 6718.69 1562.88 19
-7 -5 -5 27808 2383.64 16
-7 -5 -5 25606.9 2762.48 19
-7 -5 -6 53817.9 3191.91 16
-7 -5 -6 55317.2 3789.51 19
-7 -5 -7 58132.7 3127.47 16
-7 -5 -7 62653.3 3717.86 19
-7 -5 -8 52883.8 2683.4 16
-7 -5 -8 57201.3 3165.39 19
-7 -4 16 58212.6 2132.51 11
-7 -4 15 44288.9 2059.99 11
-7 -4 14 13613.1 1080.49 9
-7 -4 14 14849.4 1266.35 11
-7 -4 13 294.623 435.38 11
-7 -4 12 15111.2 1485.7 11
-7 -4 11 15157.1 1566.17 11
-7 -4 10 49224.1 2939.3 11
-7 -4 9 35074.4 2467.85 11
-7 -4 9 35327.9 2280.48 7
-7 -4 8 35146.3 2502.07 11
-7 -4 8 34826 2296.03 7
-7 -4 7 9627.29 1284.48 11
-7 -4 7 8323.73 1139.87 7
-7 -4 6 532.434 460.218 11
-7 -4 6 2.96042 338.43 7
-7 -4 5 41977.8 2572.25 11
-7 -4 5 42804 2702.12 7
7 -4 -4 135599 5211.63 5
-7 -4 4 127545 4678.26 11
-7 -4 4 135811 5220.98 7
7 -4 -3 183720 6238.05 5
-7 -4 3 176396 6230.77 7
-7 -4 3 166938 7343.26 19
7 -4 -2 81007.1 3841.06 5
-7 -4 2 80812 4844.87 19
-7 -4 1 49499.3 3776.34 19
-7 -4 0 -1621.9 611.784 16
-7 -4 0 554.269 742.337 19
-7 -4 -1 18387.2 1923.91 16
-7 -4 -1 17475.8 1676.67 7
-7 -4 -1 19649 2460.39 19
-7 -4 -2 28173.6 2430.25 16
-7 -4 -2 30102.8 2163.89 7
-7 -4 -2 33026.5 3247.64 19
-7 -4 -3 45931.4 3167.52 16
-7 -4 -3 43121.2 2494.2 7
-7 -4 -3 47719.5 3957.65 19
-7 -4 -3 45655.9 2852.69 17
-7 -4 -4 39706.5 2939.19 16
-7 -4 -4 36234.3 3473.49 19
-7 -4 -4 35935.1 2527.56 17
-7 -4 -5 61894.6 3673.92 16
-7 -4 -5 57085.3 4305.4 19
-7 -4 -5 60001.4 3235.29 17
-7 -4 -6 23092.3 2119.64 16
-7 -4 -6 22528.5 2605.79 19
-7 -4 -7 1282.31 497.218 16
-7 -4 -7 2265.34 1017.9 19
-7 -4 -8 3140 751.487 16
-7 -4 -8 3302.3 947.486 19
-7 -4 -9 39459.8 2295.36 16
-7 -4 -9 43982 2786.38 19
-7 -3 17 1814.02 436.255 15
-7 -3 16 1011.58 302.923 11
-7 -3 15 9127.02 957 11
-7 -3 14 48686.4 2506.64 11
-7 -3 13 83515.1 3616.58 11
-7 -3 12 38343.3 2450.26 11
-7 -3 11 30918.3 2247.28 11
-7 -3 10 3758.95 883.717 11
-7 -3 9 12884.2 1564.15 11
-7 -3 9 12376.8 1347.33 7
-7 -3 8 73757.8 3676.8 11
-7 -3 8 71586.5 3437.46 7
7 -3 -7 86094.8 3867.22 5
-7 -3 7 89620 4028.63 11
-7 -3 7 88923.2 3888.31 7
7 -3 -6 76067.4 3529.34 5
-7 -3 6 75104.7 3583.75 11
-7 -3 6 79438.7 3663.95 7
7 -3 -5 49052.6 2710.35 5
-7 -3 5 44573.4 2604.28 11
-7 -3 5 50259 2872.58 7
7 -3 -4 20126.7 1694.62 5
-7 -3 4 22234.3 2307.96 19
-7 -3 4 19696.3 1838.66 8
-7 -3 4 19414.7 1600.79 11
-7 -3 4 20284.6 1803.77 7
7 -3 -3 1927.68 538.442 5
-7 -3 3 2633.23 680.591 8
-7 -3 3 1737.35 660.053 7
-7 -3 3 363.071 496.246 19
7 -3 -2 20282.3 1669.82 5
-7 -3 2 19638.1 2184.76 19
-7 -3 2 18183.6 1728.16 8
-7 -3 2 21822.7 1905.17 7
7 -3 -1 80950.5 3567.92 5
-7 -3 1 80646.9 3812.76 8
-7 -3 1 80874.7 3826.27 7
-7 -3 1 82305.2 4634.8 19
7 -3 0 105017 4189.55 5
-7 -3 0 106090 4530.08 6
-7 -3 0 99466.9 4334.96 8
-7 -3 0 98638.5 5253.14 19
-7 -3 0 102963 4364.87 7
7 -3 1 121717 4722 5
-7 -3 -1 119451 4867.13 8
-7 -3 -1 121215 4728.89 7
-7 -3 -1 125920 5106.72 6
-7 -3 -2 100122 4405.71 8
-7 -3 -2 96176 4030.2 7
-7 -3 -3 12466.1 1506.56 8
-7 -3 -3 11859.8 1248.59 7
-7 -3 -4 1029.81 622.041 16
-7 -3 -4 639.864 493.316 8
-7 -3 -5 33879.6 2640.29 16
-7 -3 -5 37817.2 2566.24 8
-7 -3 -6 46530.7 3059.55 16
-7 -3 -6 48860.1 2906.83 8
-7 -3 -7 51346.3 3161.87 16
-7 -3 -7 52383.1 2876.73 8
-7 -3 -8 30920.6 2285.99 16
-7 -3 -8 31276.5 2027.08 8
-7 -3 -9 18447.5 1656.44 16
-7 -3 -10 294.906 238.87 16
-7 -3 -10 971.179 595.081 19
-7 -2 17 34248.8 1913.17 15
-7 -2 16 20413.6 1355.47 11
-7 -2 15 20932.7 1527.06 11
-7 -2 14 11423.9 1183.28 11
-7 -2 13 1037.27 487.389 11
-7 -2 12 43055.7 2619.62 11
-7 -2 11 73106.3 3575.44 11
-7 -2 10 164606 5867.94 11
-7 -2 10 159721 5423.72 7
-7 -2 9 145630 5423.24 11
-7 -2 9 139176 5020.25 7
-7 -2 8 114688 4664.99 11
-7 -2 8 114704 4464.65 7
-7 -2 7 7278.4 1098.6 11
-7 -2 7 6466.93 980.016 7
-7 -2 6 2674.54 648.91 15
-7 -2 6 3704.66 749.914 11
-7 -2 6 2021.11 617.206 7
-7 -2 5 19634 1839.6 8
-7 -2 5 18934.6 1591.74 11
-7 -2 5 19346.4 1721.31 7
-7 -2 4 61558.9 3269.09 8
-7 -2 4 54763.3 2738.36 11
-7 -2 4 57248.6 3114.5 7
-7 -2 3 69868 3523.6 8
-7 -2 3 74319.2 3112.71 11
-7 -2 3 74274.9 3644.24 7
-7 -2 3 75960.6 4054.26 19
7 -2 -2 48561.1 2420.14 5
-7 -2 2 51007.5 2914.13 8
-7 -2 2 49312.4 2892.7 7
-7 -2 2 52181.7 3346.23 19
7 -2 -1 40156.7 2176.13 5
-7 -2 1 41463 2597.32 8
-7 -2 1 46100.9 2694.35 7
7 -2 0 8342.86 975.792 5
-7 -2 0 8632.08 1178.8 8
-7 -2 0 8396.95 1135.66 7
-7 -2 0 8582.55 1160.74 6
-7 -2 0 7542.69 1525.05 18
-7 -2 -1 8398.26 1200.64 8
-7 -2 -1 8217.99 1096.29 7
-7 -2 -1 8342.09 1157.46 6
-7 -2 -1 8511.67 1650.58 18
-7 -2 -2 85724.3 4009.94 8
-7 -2 -2 86787.9 3708.59 7
-7 -2 -2 94856.7 4186.12 6
-7 -2 -3 72933.6 3760.51 8
-7 -2 -3 78312.6 3878.73 6
-7 -2 -4 115127 4892.09 8
-7 -2 -5 49871.6 3092.88 8
-7 -2 -6 15591.4 1695.49 8
-7 -2 -7 2480.66 740.144 16
-7 -2 -7 4344.44 947.507 8
-7 -2 -8 8601.93 1179.69 16
-7 -2 -8 9389.01 1198.98 8
-7 -2 -9 38051.9 2410.75 16
-7 -2 -9 39157.3 2343.83 8
-7 -2 -10 36051.1 2149.14 16
-7 -2 -10 39364.6 2128.56 8
-7 -2 -11 45865.3 2040.71 8
-7 -1 18 45351.6 2011.7 15
-7 -1 18 40643.1 1919.12 10
-7 -1 17 4242.8 706.144 15
-7 -1 17 4321.91 691.145 10
-7 -1 16 4287.74 776.344 15
-7 -1 15 20158.2 1497.63 11
-7 -1 14 45538.6 2473.45 11
-7 -1 13 87873.8 3769.64 11
-7 -1 12 57695.6 3038.6 11
-7 -1 11 38573.7 2490.78 11
-7 -1 10 14965.2 1589.31 11
-7 -1 10 12006.5 1375.05 7
-7 -1 9 10633.8 1314.23 11
-7 -1 9 12380.6 1335.32 7
-7 -1 8 89055.8 3955.05 11
-7 -1 8 84578.6 3755.49 7
-7 -1 7 60739.8 3094.38 15
-7 -1 7 62643 3158.25 11
-7 -1 7 60672.2 3078.96 7
-7 -1 6 135196 4832.44 15
-7 -1 6 136899 5351.49 8
-7 -1 6 145041 5033.89 11
-7 -1 6 147767 5214.32 7
-7 -1 5 128834 4521.95 15
-7 -1 5 124412 5025.2 8
-7 -1 5 138965 4741.13 11
-7 -1 5 132363 4961.54 7
-7 -1 4 6275.39 1032.5 8
-7 -1 4 6427.43 899.766 11
-7 -1 4 7022.92 1041.28 7
-7 -1 3 1083.25 399.693 8
-7 -1 3 1128.04 600.961 7
-7 -1 2 26313.7 2009.18 8
-7 -1 2 23285.6 1934.59 7
-7 -1 1 60026.6 3121 8
-7 -1 1 59461.5 3118.45 7
-7 -1 1 58966.6 3942.11 18
-7 -1 0 148671 5372.51 8
-7 -1 0 158506 5404.07 7
-7 -1 0 152943 5202.37 6
-7 -1 0 147626 6664.92 18
-7 -1 -1 77609.5 3678.38 8
-7 -1 -1 75985.9 3434.99 7
-7 -1 -1 77424.3 4697.42 18
-7 -1 -1 75373.3 3483.5 6
-7 -1 -2 63584.3 3316.92 8
-7 -1 -2 57757.5 3045.58 6
-7 -1 -3 10038.5 1375.88 8
-7 -1 -3 11219.5 1355.4 6
-7 -1 -3 9559.48 1738.11 18
-7 -1 -4 11547.6 1459.65 8
7 -1 4 10521.8 1382.1 2
-7 -1 -4 11461.7 1415.29 6
-7 -1 -4 10628 1859 18
-7 -1 -5 38294.5 2730.08 8
-7 -1 -6 44054.7 2922.76 8
-7 -1 -7 81612.1 4049.54 8
-7 -1 -8 41487.6 2901.28 14
-7 -1 -8 59389.9 3245.32 8
-7 -1 -9 18866.1 1824.88 14
-7 -1 -9 19115.9 1729.83 8
-7 -1 -10 4223.08 806.349 14
-7 -1 -10 6015.26 917.33 8
-7 -1 -11 6548.86 882.569 14
-7 -1 -11 8403.89 939.643 8
-7 0 18 29445.2 1557.42 15
-7 0 18 27857 1604.24 10
-7 0 17 71007 2946.26 15
-7 0 17 68480.6 3001.1 10
-7 0 16 77683.2 3476.07 15
-7 0 16 84524.5 3619.87 10
-7 0 15 79345.2 3727.67 15
-7 0 15 75275.3 3064.89 11
-7 0 15 74014.3 3667.43 10
-7 0 14 8279.81 1285.73 15
-7 0 14 9997.91 1138.46 11
-7 0 13 -100.089 288.326 11
-7 0 12 38880 2464.53 11
-7 0 11 6619.14 1058.72 11
-7 0 11 5343.52 899.693 7
-7 0 10 58721.7 3386.79 15
-7 0 10 65429 3341.84 11
-7 0 10 55809.7 3011.07 7
-7 0 10 62539.4 3214.08 1
-7 0 9 40256.6 2683.99 15
-7 0 9 41153 2633.63 11
-7 0 9 36242.7 2343.86 7
-7 0 9 38432.6 2497.05 1
-7 0 8 28228.6 2145.77 15
-7 0 8 26497.6 2054.65 11
-7 0 8 27649.5 2019.46 7
-7 0 8 25308 2013.29 1
-7 0 7 3554.49 816.262 1
-7 0 7 3734.81 759.205 15
-7 0 7 4237.96 819.61 11
-7 0 7 4046.98 806.801 7
-7 0 6 568.856 447.115 1
-7 0 6 -736.948 379.998 15
-7 0 6 15.6773 381.831 8
-7 0 6 -253.913 322.217 11
-7 0 6 647.915 388.274 7
-7 0 5 31316.5 2080.45 15
-7 0 5 34920.1 2248.61 1
-7 0 5 32989.8 2333.84 8
-7 0 5 34102.9 2159.61 11
-7 0 5 31549.2 2249.86 7
-7 0 4 164148 5676.43 8
-7 0 4 166752 5303.75 11
-7 0 4 161521 5770.8 7
-7 0 4 167895 5499.38 1
-7 0 3 227621 6915.48 8
-7 0 3 226457 7131.22 7
-7 0 2 97815.9 4041.86 8
-7 0 2 93335.7 4162.59 7
-7 0 1 29056.9 2091.46 8
-7 0 1 27970.9 2097.29 7
-7 0 1 29932.7 2611.88 18
-7 0 0 1829.99 496.465 6
-7 0 0 1731.09 567.242 8
-7 0 0 1795.06 510.815 7
-7 0 0 1140.68 513.85 18
-7 0 -1 20654.2 1787.58 8
-7 0 -1 18953.1 2185.63 18
-7 0 -1 20183.2 1650.07 7
-7 0 -1 20387.3 1617.64 6
-7 0 -2 59438.3 4011.47 18
-7 0 -2 62039.1 3235.58 8
7 0 2 58137 3182.65 2
-7 0 -2 58563.1 2936.24 6
-7 0 -3 62653.9 3341.34 8
7 0 3 59662 3348.32 2
-7 0 -3 57779.7 4035.26 18
-7 0 -3 62949.1 3131.07 6
-7 0 -4 74225.1 3790.9 8
7 0 4 79392.3 4012.34 2
-7 0 -4 75625 4680.62 18
-7 0 -5 73687.1 3859.99 8
-7 0 -5 68818.5 4532.07 18
-7 0 -6 58715.1 3470.59 14
-7 0 -6 58613.2 3422.42 8
-7 0 -7 263.507 572.021 14
-7 0 -7 -89.1757 458.682 8
-7 0 -8 2025.02 854.311 14
-7 0 -8 1831.36 753.242 8
-7 0 -9 44520.5 2914.52 14
-7 0 -9 52515.9 2980.16 8
-7 0 -10 74283.1 3623.69 14
-7 0 -10 81294.2 3558.91 8
-7 0 -11 32571.8 2105.13 14
-7 0 -11 36028.5 2079.23 8
-7 1 18 36539.7 1607.73 15
-7 1 18 37082.9 1845.44 10
-7 1 17 2884.52 556.398 15
-7 1 17 2426.93 552.103 10
-7 1 16 5242.09 822.019 15
-7 1 16 5202.96 867.317 10
-7 1 15 15918.4 1549.07 15
-7 1 15 17006.7 1668.46 10
-7 1 14 51802.2 3102.35 15
-7 1 14 57002.1 3312.55 10
-7 1 13 99343 4605.98 15
-7 1 13 100556 4744.99 10
-7 1 12 53729.8 3378.46 15
-7 1 12 57862.2 3045.5 11
-7 1 12 60210.7 3521.44 10
-7 1 11 38616.8 2802.29 15
-7 1 11 43413.7 2678.98 11
-7 1 11 37572.3 2464.39 7
-7 1 11 41319.7 2808.73 10
-7 1 10 16486.1 1654.77 1
-7 1 10 15111.8 1699.55 15
-7 1 10 14267.9 1578.43 11
-7 1 10 16363.7 1582.53 7
-7 1 10 17260.3 1714.91 10
-7 1 9 13101 1455.18 1
-7 1 9 12287 1513.16 15
-7 1 9 13693.6 1554.61 11
-7 1 9 12552.8 1397.84 7
-7 1 9 15129.8 1532.68 10
-7 1 8 107876 4442.94 1
-7 1 8 111804 4641.55 15
-7 1 8 105184 4509.33 11
-7 1 8 104680 4394.39 7
-7 1 7 67378.8 3345.53 1
-7 1 7 70892.8 3502.37 15
-7 1 7 67775.1 3449.14 11
-7 1 7 70771 3543.52 7
-7 1 6 131216 4877.23 15
-7 1 6 123420 4972.28 8
-7 1 6 134045 4856.62 1
-7 1 6 126264 4794.09 11
-7 1 6 126370 5040.1 7
-7 1 5 147240 5075.23 15
-7 1 5 133574 5119.2 8
-7 1 5 146261 5046.88 1
-7 1 5 140102 4998.12 11
-7 1 5 136921 5341.31 7
-7 1 4 8878.97 1068.13 15
-7 1 4 9460.37 1170.98 8
-7 1 4 8122.11 1043.18 11
-7 1 4 7881.25 1209.18 7
-7 1 4 7530.75 1018.98 1
-7 1 3 1117.84 510.581 15
-7 1 3 557.555 313.188 8
-7 1 3 386.654 391.092 7
-7 1 3 253.378 377.337 1
-7 1 3 1715.41 689.176 18
-7 1 2 22361.5 1703.75 15
-7 1 2 20391.4 1725.58 8
-7 1 2 21115.4 1682.84 1
-7 1 2 22541 2002.58 7
-7 1 2 18837.7 1946.81 18
-7 1 1 51335.3 2635.06 15
-7 1 1 46867.8 2671.36 8
-7 1 1 51169.8 2946.75 7
-7 1 1 55682.7 3432.15 18
-7 1 0 130747 4589 15
-7 1 0 134310 4892.74 8
-7 1 0 132436 4900.19 7
-7 1 0 136940 5844.28 18
-7 1 -1 72027.7 3205.1 15
-7 1 -1 71592.1 3418.15 8
-7 1 -1 70694.5 4128.25 18
-7 1 -2 61937.4 2964.19 15
-7 1 -2 58131.1 3140.92 8
-7 1 -2 60067.4 3916.5 18
-7 1 -3 7865.01 1190.74 8
-7 1 -3 8469.15 1585.75 18
-7 1 -4 10266.9 1365.15 8
7 1 4 12749.9 1621.96 2
-7 1 -4 11215.3 1772.01 18
-7 1 -5 45891 3009.42 14
-7 1 -5 42195.6 2837.5 8
-7 1 -5 43055 3568.43 18
-7 1 -6 43513.2 3539.42 18
-7 1 -6 47532.3 3090.47 14
-7 1 -6 45022.4 2948.78 8
-7 1 -7 83957.5 4197.59 14
-7 1 -7 78837.9 3994.41 8
-7 1 -7 81266.3 4757.13 18
-7 1 -8 60362.9 3442.83 14
-7 1 -8 58827.3 3321.15 8
-7 1 -9 18078.4 1779.79 14
-7 1 -9 17667.3 1698.66 8
-7 1 -10 5809.6 968.605 14
-7 1 -10 6390.75 950.948 8
-7 1 -11 6803.52 953.879 14
-7 1 -11 6607.66 856.885 8
-7 2 17 34185.4 1957.85 10
-7 2 16 24712.3 1620.42 15
-7 2 16 26154 1884.36 10
-7 2 15 27764.4 1926.35 15
-7 2 15 28241.6 2128.87 10
-7 2 14 10392.4 1281.87 15
-7 2 14 13815.6 1597.43 10
-7 2 13 986.964 530.331 15
-7 2 13 528.08 442.548 10
-7 2 12 44456.6 2983.28 15
-7 2 12 41452.3 2964.69 10
-7 2 11 59758.9 3565.86 15
-7 2 11 67833.7 3719.95 10
-7 2 10 170416 6333.79 15
-7 2 10 156991 5793.64 7
-7 2 9 143182 5589.92 15
-7 2 9 128096 5212.5 7
-7 2 9 148224 5462.64 1
-7 2 9 144810 5429.01 10
-7 2 8 121660 4997.45 15
-7 2 8 112906 4840.83 7
-7 2 8 116557 4780.19 1
-7 2 8 124514 4735.36 10
-7 2 7 8769.74 1224.55 15
7 2 -7 7239.99 947.963 3
-7 2 7 7787.51 1211.67 7
-7 2 7 7775.5 1165.54 1
-7 2 6 3280.61 768.354 1
-7 2 6 3038.78 758.563 15
-7 2 6 4095.71 1034.2 7
-7 2 5 13916.5 1433.84 1
-7 2 5 15680.3 1555.96 15
-7 2 5 14084.7 1511.4 8
-7 2 5 15841.4 1810.5 7
-7 2 4 63637.6 3205.69 15
-7 2 4 64139.7 3129.9 1
-7 2 4 61248.6 3142.44 8
-7 2 4 55120.2 3495.43 7
-7 2 3 74965.4 3466.43 15
-7 2 3 70562.2 3335.31 8
-7 2 3 72613.2 3317.34 1
-7 2 3 81095.3 4126.61 18
-7 2 2 64521.5 3169.66 15
-7 2 2 54344.1 2898.88 8
-7 2 2 59855.2 3621.17 7
-7 2 2 61872.9 3625.64 18
-7 2 2 62568.2 3034.94 1
-7 2 1 40946.8 2511.96 15
-7 2 1 37749.9 2363.09 8
-7 2 1 39506.9 2371.08 1
-7 2 1 39406.7 2732.46 7
-7 2 1 43328.1 3046.4 18
-7 2 0 10578.3 1271.61 15
-7 2 0 9752.86 1222.14 8
-7 2 0 8713.59 1174.33 7
-7 2 0 9063.38 1470.06 18
-7 2 -1 4996.52 894.224 15
-7 2 -1 4978.83 923.594 8
-7 2 -1 4566.08 1077.4 18
-7 2 -2 76318.3 3604.02 8
-7 2 -2 80780.8 4588.55 18
-7 2 -3 75915.6 3676.64 8
-7 2 -3 76805.1 4582.37 18
-7 2 -4 106455 4922.88 14
-7 2 -4 100182 4437.14 8
-7 2 -4 97721.8 5379.2 18
-7 2 -5 45187.9 3060.05 14
-7 2 -5 41344.1 2746.71 8
-7 2 -5 38377.7 3273.17 18
-7 2 -6 12087.1 1624.79 14
-7 2 -6 12499.7 1519.28 8
-7 2 -6 13084.6 1901.82 18
-7 2 -7 4039.77 978.092 14
-7 2 -7 3712.86 879.442 8
-7 2 -7 3457.35 1052.77 18
-7 2 -8 11769.4 1493.49 14
-7 2 -8 8981.79 1265.37 8
-7 2 -8 13295.7 1686.02 18
-7 2 -9 43765.9 2762.35 14
-7 2 -9 42576.7 2544.18 8
-7 2 -10 29223.6 2108.88 14
-7 2 -10 32867.7 2030.23 8
-7 2 -11 40022.4 2261.64 14
-7 2 -11 44426.2 2136.22 8
-7 3 17 2025.79 439.587 10
-7 3 16 968.254 449.169 10
-7 3 15 6066.28 790.741 15
-7 3 15 5913.59 964.253 10
-7 3 14 55927.3 2800.43 15
-7 3 14 52833.2 3084.77 10
-7 3 13 84853.9 3847.95 15
-7 3 13 84105.1 4206.82 10
-7 3 12 30752.9 2363.85 15
-7 3 12 30556.3 2484.44 10
-7 3 11 23309.3 2165.57 15
-7 3 11 25038 2251.99 10
-7 3 10 7853.99 1269.34 15
-7 3 10 6329.8 1173.23 10
-7 3 9 9723.69 1421.74 15
-7 3 9 9368.31 1393.24 10
-7 3 8 67125.4 3630.22 15
7 3 -8 70047 3440.19 3
-7 3 8 69857.1 3544.3 10
-7 3 7 81515.3 3986.2 15
-7 3 7 90294.7 4101.48 1
7 3 -7 85831.8 3742.54 3
-7 3 7 85648.4 3838.72 10
-7 3 6 80988.3 3861.23 15
-7 3 6 75054.7 4220.75 7
-7 3 6 87038.9 3962.25 1
-7 3 6 80362.5 3580.74 10
7 3 -6 81333.6 3543.77 3
-7 3 5 44653 2751.17 15
-7 3 5 44559.3 3218.26 7
7 3 -5 45152.7 2477.61 3
-7 3 5 47731 2784.03 1
-7 3 4 22692.7 1860.93 1
-7 3 4 20819.4 1830.01 15
-7 3 4 16153.9 2021.79 7
7 3 -4 21149.5 1623.27 3
-7 3 3 1737.1 580.237 15
-7 3 3 2041.32 600.038 1
7 3 -3 1988.19 490.353 3
-7 3 3 1676.72 894.724 7
-7 3 2 22561.2 1932.8 15
-7 3 2 24199 2489.53 7
-7 3 2 21942.2 1752.24 1
-7 3 1 93374.6 3862.27 1
-7 3 1 94501.9 4180.7 15
-7 3 1 92922.8 4565.77 7
-7 3 1 97271.5 4862.59 18
-7 3 0 102077 4459.71 15
-7 3 0 108469 5228.49 18
-7 3 -1 112446 4733.27 15
-7 3 -1 113903 5443.9 18
-7 3 -2 89186 4589.79 14
-7 3 -2 94672.3 4004.52 8
-7 3 -2 95497.2 5025.81 18
-7 3 -3 15500.4 1869.5 14
-7 3 -3 14894.4 1539.31 8
-7 3 -3 13871.5 1938.56 18
-7 3 -4 698.882 496.265 14
-7 3 -4 1026.82 508.231 8
-7 3 -4 1482.35 823.547 18
-7 3 -5 28574.7 2509.77 14
-7 3 -5 26489.5 2096.47 8
-7 3 -5 24172.5 2508.57 18
-7 3 -6 52777.6 3388.32 14
-7 3 -6 48065.8 2841.37 8
-7 3 -6 50920.6 3528.37 18
-7 3 -7 44678.5 3009.91 14
-7 3 -7 52345.3 2880.36 8
-7 3 -7 47562.7 3214.11 18
-7 3 -8 38176.1 2597.01 14
-7 3 -8 37412.5 2309.01 8
-7 3 -8 35418.2 2519.73 18
-7 3 -9 14346.5 1471.19 14
-7 3 -9 14559.8 1306.62 8
-7 3 -10 368.935 341.001 14
-7 3 -10 1723.15 462.325 8
-7 4 16 59550.8 2491.72 10
-7 4 15 48276.3 2506.62 10
-7 4 14 11704.1 1343.24 10
-7 4 13 656.468 521.125 10
-7 4 12 19944.4 1705.3 15
-7 4 12 11981.2 1509.83 10
-7 4 11 14785.5 1614.39 15
-7 4 11 12360.5 1567.39 10
-7 4 10 38490.9 2779.39 15
-7 4 10 40624.1 2788.56 10
-7 4 9 33935.2 2586.67 15
-7 4 9 30686.3 2429.81 10
-7 4 8 39776.8 2791.31 15
-7 4 8 41961.9 2745.62 10
-7 4 7 11975.9 1513.15 15
-7 4 7 8880.26 1269.2 10
-7 4 6 1008.97 496.491 15
-7 4 6 181.781 319.433 10
-7 4 5 34512.8 2510.39 15
-7 4 5 42351.4 2541.7 10
-7 4 4 143693 4982.31 10
7 4 -4 140395 4950.7 3
-7 4 3 154461 5772.28 15
7 4 -3 163135 5363.8 3
7 4 -2 90372.3 3707.48 3
-7 4 2 84749.3 4075.61 15
-7 4 1 39088.7 2697.82 15
-7 4 0 705.95 556.409 15
-7 4 0 1024.94 488.544 14
-7 4 0 882.333 766.044 18
-7 4 -1 22799.6 2163.36 14
-7 4 -1 24007.6 2381.27 18
-7 4 -2 23862 2289.91 14
-7 4 -2 23224.8 2373.05 18
-7 4 -3 37062.4 2968.14 14
-7 4 -3 45611 3291.92 18
-7 4 -4 42642.2 3210.68 14
-7 4 -4 41851.7 3126.18 18
-7 4 -5 58220.7 3649.31 14
-7 4 -5 58520.2 3708.46 18
-7 4 -6 19736.8 1979.42 14
-7 4 -6 19173.2 1944.79 18
-7 4 -7 3191.98 841.38 14
-7 4 -7 3878.73 811.322 18
-7 4 -8 3352.86 707.425 14
-7 4 -9 44026.1 2417.8 14
-7 5 14 57011.5 2678.61 10
-7 5 13 50640.9 2753.59 10
-7 5 12 55777.8 3118.2 10
-7 5 11 21226.8 1933.12 10
-7 5 10 5612.54 966.026 15
-7 5 10 4322.46 942.452 10
-7 5 9 3315.46 792.628 15
-7 5 9 6153.28 1100.11 10
-7 5 8 41649.4 2936 15
-7 5 8 40479.7 2684.09 10
-7 5 7 70126.1 3811.36 15
-7 5 7 66964.6 3499.45 10
-7 5 6 67509.3 3715.35 15
-7 5 6 67543.2 3441.4 10
-7 5 5 70370.4 3747.81 15
-7 5 5 76422.9 3612.06 10
-7 5 4 26300.9 2166.26 15
-7 5 4 25973 1999.53 10
-7 5 3 9043.44 1296.44 15
-7 5 3 6010.95 945.335 10
-7 5 2 12813.2 1477.6 15
-7 5 2 14883.3 1595.61 14
-7 5 2 12558.4 1293.81 10
-7 5 1 47735.6 3004.7 14
-7 5 0 34077.9 2586.2 14
-7 5 0 37438.3 2924.81 18
-7 5 -1 70846.1 3935.05 14
-7 5 -1 69155.8 4047.6 18
-7 5 -2 14219.5 1741.78 14
-7 5 -2 14706.4 1782.47 18
-7 5 -3 859.682 575.6 14
-7 5 -3 1815.38 623.926 18
-7 5 -4 10561.3 1512.27 14
-7 5 -4 9380.5 1352.28 18
-7 5 -5 28909.7 2383.15 14
-7 5 -5 24380.2 2124.06 18
-7 5 -6 59961.7 3281.52 14
-7 5 -7 57593.3 2966.71 14
-7 5 -8 49172.8 2480.22 14
-7 6 12 8555.41 1012.85 10
-7 6 11 40570.3 2442.06 10
-7 6 10 59061.6 3086.94 10
-7 6 9 67167.2 3370.14 10
-7 6 8 19900.7 1760 10
-7 6 7 4400.09 802.52 10
-7 6 6 11015.3 1297.98 10
-7 6 5 14202.4 1442.33 10
-7 6 4 31205.2 2174.29 14
-7 6 4 24635.9 1914.82 10
-7 6 3 61536.1 3236.87 14
-7 6 3 60021.2 3012.49 10
-7 6 2 50375.4 2947.65 14
-7 6 2 48467.5 2648.27 10
-7 6 1 27879.7 2225.83 14
-7 6 1 27096.8 1904.08 10
-7 6 1 24209 2262.89 18
-7 6 0 10036.2 1356.69 14
-7 6 0 9984.06 1439.34 18
-7 6 -1 3236.76 875.719 14
-7 6 -1 3751.26 953.468 18
-7 6 -2 21643.3 2014.4 14
-7 6 -2 23474 2072.83 18
-7 6 -3 66423.3 3638.7 14
-7 6 -3 74551.5 3708.67 18
-7 6 -4 57352.4 3269.35 14
-7 6 -4 59760.8 3101.34 18
-7 6 -5 39063.4 2472.35 14
-7 6 -6 4514.49 767.645 14
-7 7 10 3126.53 617.589 10
-7 7 9 11933.8 1179.32 10
-7 7 8 29289.4 1894.21 10
-7 7 7 56184.5 2738.97 10
-7 7 6 46891.3 2485.41 10
-7 7 5 32490.6 2035.96 14
-7 7 5 33293.3 2045.45 10
-7 7 4 7273.15 977.198 14
-7 7 4 8389.22 1017.24 10
-7 7 3 1140.3 406.39 14
-7 7 3 1077.09 350.801 10
-7 7 2 16158.8 1530.36 14
-7 7 2 17345.3 1417.84 10
-7 7 2 16922.2 1722.97 18
-7 7 1 26662.5 2026.71 14
-7 7 1 29694.4 1848.09 10
-7 7 1 33435.4 2365.14 18
-7 7 0 74534.4 3507.79 14
-7 7 0 77875.5 3112.76 10
-7 7 0 79084.9 3699.76 18
-7 7 -1 79048.4 3635.28 14
-7 7 -1 84675.3 3711.71 18
-7 7 -2 26771.8 1990.32 14
-7 7 -2 30924.6 2008.98 18
-7 7 -3 11311.5 1250.66 14
-8 -7 7 1056.09 305.256 7
-8 -7 6 3263.72 521.121 7
-8 -7 5 17951.1 1318.08 7
-8 -7 4 33457.9 1869.12 7
-8 -7 3 22017.1 1514.66 7
-8 -7 2 5163.11 738.587 7
-8 -7 1 2700.88 539.705 7
-8 -7 0 5022.66 664.629 7
-8 -6 11 6720.17 755.834 11
-8 -6 10 3016.46 552.887 11
-8 -6 9 30967.5 1786.07 11
-8 -6 8 54032.7 2470.35 11
-8 -6 8 58856.4 2545.19 7
-8 -6 7 55485.8 2476.4 11
-8 -6 7 60849.2 2743.47 7
-8 -6 6 21933.9 1664.02 7
-8 -6 5 3870.82 782.732 7
-8 -6 4 1361.83 518.403 7
-8 -6 3 10533.6 1226.15 7
-8 -6 2 34473.1 2232.79 7
-8 -6 1 50326.1 2857.42 16
-8 -6 1 58334.7 2869.81 7
-8 -6 0 47818.1 2790.16 16
-8 -6 0 57418.8 2749.42 7
-8 -6 -1 51441.4 2835.47 16
-8 -6 -1 62702.9 2742.31 7
-8 -6 -2 17531.2 1523.38 16
-8 -6 -2 18318 1321.79 7
-8 -6 -3 3523.48 668.139 16
-8 -6 -3 3481.16 515.772 7
-8 -5 13 13547.4 1080 11
-8 -5 12 24770.7 1617.15 11
-8 -5 11 32160 1979.48 11
-8 -5 10 37209.3 2225.82 11
-8 -5 9 17567.3 1524.14 11
-8 -5 9 17484.4 1418.63 7
-8 -5 8 6226.29 928.463 11
-8 -5 8 6665.81 927.011 7
-8 -5 7 4609.92 795.682 11
-8 -5 7 5171.61 885.632 7
-8 -5 6 17951.5 1482.79 11
-8 -5 6 16504.1 1621.84 7
-8 -5 5 80983.9 3790.22 7
-8 -5 4 65312.9 3399.51 7
-8 -5 3 106560 4527.57 7
-8 -5 2 27077.1 2114.76 7
-8 -5 1 8073.94 1191.96 7
-8 -5 1 6304.98 1535.39 19
-8 -5 0 6816.71 1057.46 7
-8 -5 0 3843 1139.35 19
-8 -5 -1 9436.61 1157.17 7
-8 -5 -1 11582.1 1969.98 19
-8 -5 -2 42658.8 2334.11 7
-8 -5 -2 40234.3 3487.4 19
-8 -5 -3 40531.7 2591.97 16
-8 -5 -3 45003.9 2207.37 7
-8 -5 -3 42693.6 3473.15 19
-8 -5 -4 36335.9 2335.81 16
-8 -5 -4 42914.6 3313.41 19
-8 -5 -5 10613.7 1593.88 19
-8 -5 -6 5630.32 1071.29 19
-8 -4 15 51894 2143.74 15
-8 -4 15 52812 2107.12 11
-8 -4 14 47673.9 2243.09 15
-8 -4 14 48776.9 2217.56 11
-8 -4 13 34402.2 1994.81 15
-8 -4 13 36499.7 2043.79 11
-8 -4 12 18949.4 1494.15 15
-8 -4 12 19851.8 1606.26 11
-8 -4 11 1132 508.031 11
-8 -4 10 2677.23 745.663 11
-8 -4 10 3638.89 702.168 7
-8 -4 9 16009.1 1577.25 11
-8 -4 9 15176 1458.3 7
-8 -4 8 47071.6 2799.51 11
-8 -4 8 49140.7 2751.29 7
-8 -4 7 84826.7 3804.29 11
-8 -4 7 90655.9 3990.67 7
-8 -4 6 81113.6 3632.97 11
-8 -4 6 80339.6 3811.66 7
-8 -4 5 23256.4 1775.62 11
-8 -4 5 24224.4 2052.94 7
-8 -4 4 1227.03 500.442 7
-8 -4 3 10323.1 1400.24 7
-8 -4 3 8054.23 1587.61 19
-8 -4 2 56603.2 3248.67 7
-8 -4 2 55443.7 4031.79 19
-8 -4 1 73206 3721.76 8
-8 -4 1 68371.7 3572.35 7
-8 -4 1 66804 4462.8 19
-8 -4 0 49329.5 2905.89 7
-8 -4 0 52193.7 3957.14 19
-8 -4 -1 25404.8 1954.87 7
-8 -4 -1 25350.2 2795.92 19
-8 -4 -2 9597.3 1156.5 7
-8 -4 -2 9834.92 1824.7 19
-8 -4 -3 1005.7 717.535 19
-8 -4 -3 1912.27 464.733 7
-8 -4 -4 17208.3 2244.29 19
-8 -4 -5 35629.9 3051.39 19
-8 -4 -6 53122.5 3526.03 19
-8 -4 -7 66335.8 3654.45 19
-8 -3 16 25879.2 1518.17 15
-8 -3 16 26683.5 1392.98 11
-8 -3 15 7413.98 917.89 15
-8 -3 15 8309.55 873.44 11
-8 -3 14 7519.51 987.436 15
-8 -3 14 9946.93 1045.66 11
-8 -3 13 16599.6 1542.82 15
-8 -3 13 18313.2 1527.79 11
-8 -3 12 32230.6 2244.25 15
-8 -3 12 30610.7 2099.29 11
-8 -3 11 95061.1 4071.17 15
-8 -3 11 91113.9 4031.76 11
-8 -3 10 92856.8 4040.73 15
-8 -3 10 95397.9 4191.03 11
-8 -3 10 96538.3 3968.85 7
-8 -3 9 45328.2 2640.4 15
-8 -3 9 43616.4 2756.18 11
-8 -3 9 42846.2 2637.61 7
-8 -3 8 22745.5 1948.75 11
-8 -3 8 22280.3 1900.7 7
-8 -3 7 952.605 561.813 11
-8 -3 7 2314.79 670.02 7
-8 -3 6 25064.6 1949.7 11
-8 -3 6 26944.4 2161.3 7
-8 -3 5 54883.6 2869.42 11
-8 -3 5 54436 3192.41 7
-8 -3 4 85658 4193.27 8
-8 -3 4 88597.3 3601.97 11
-8 -3 4 81037 4015.5 7
-8 -3 4 83012.2 4708.58 19
-8 -3 3 82001.4 4102.15 8
-8 -3 3 87071.8 4160.15 7
-8 -3 3 87603.7 4870.68 19
-8 -3 2 27747.7 2275.95 8
-8 -3 2 30055.8 2325.94 7
-8 -3 2 30743.7 2885.13 19
-8 -3 1 5521.77 997.31 8
-8 -3 1 5492.5 1311.96 19
-8 -3 1 5430.42 1028.44 7
-8 -3 0 8293.92 1241.38 8
-8 -3 0 7132.54 1133.4 7
-8 -3 0 5977.69 1405.75 19
-8 -3 -1 33676.5 2517.86 8
-8 -3 -1 31167.1 2230.06 7
-8 -3 -1 32096.8 3041.25 19
-8 -3 -2 115198 4914.75 8
-8 -3 -2 108457 4299.21 7
-8 -3 -2 114444 6126.9 19
-8 -3 -3 64404.7 3509.18 8
-8 -3 -3 62872.8 4401.56 19
-8 -3 -4 47563.3 2910.99 8
-8 -3 -4 46888.2 3758.38 19
-8 -3 -5 14778.3 1562.11 8
-8 -3 -5 16000.3 2199.42 19
-8 -3 -6 7425.4 992.574 8
-8 -3 -6 8781.67 1607.68 19
-8 -3 -7 6544.53 854.381 8
-8 -3 -7 6441.52 1308.45 19
-8 -3 -8 24208.5 2094.85 19
-8 -2 16 4838.51 749.942 15
-8 -2 16 5790.25 686.535 11
-8 -2 15 30997.6 2028.44 15
-8 -2 15 32328.6 1852.15 11
-8 -2 14 28059.4 2062.19 15
-8 -2 14 27965.3 1859.04 11
-8 -2 13 48419.6 2898.07 15
-8 -2 13 55774.9 2848.04 11
-8 -2 12 46816.5 2895 15
-8 -2 12 52341.8 2894.75 11
-8 -2 11 4381.33 960.249 15
-8 -2 11 5384.02 956.877 11
-8 -2 11 3649.72 732.637 7
-8 -2 10 17501 1801 15
-8 -2 10 22755.6 1967.89 11
-8 -2 10 21370.2 1815.14 7
-8 -2 9 48252.7 2885.94 15
-8 -2 9 46099.2 2870.71 11
-8 -2 9 48087.6 2827.85 7
-8 -2 8 96160 4111.29 15
-8 -2 8 89322.3 4110.19 11
-8 -2 8 92298.4 4111.62 7
-8 -2 7 81617.6 3629.58 15
-8 -2 7 76979.3 3681.34 11
-8 -2 7 79577.7 3819.16 7
-8 -2 6 52012.9 2883.05 11
-8 -2 6 51406 3066.24 7
-8 -2 5 2783.1 781.215 8
-8 -2 5 1684.83 537.076 11
-8 -2 5 2565.1 788.9 7
-8 -2 4 284.832 408.92 8
-8 -2 4 1475.15 560.843 11
-8 -2 4 1226.6 667.894 7
-8 -2 3 5997.01 1095.74 8
-8 -2 3 7156.23 1166.11 7
-8 -2 2 48902 3065.25 8
-8 -2 2 53810.8 3195.44 7
-8 -2 2 56128 3645.41 19
-8 -2 1 71376.6 3764.53 8
-8 -2 1 75103.8 3736.57 7
-8 -2 1 75519.6 4376.01 19
-8 -2 0 142019 5617.91 8
-8 -2 0 144272 5390.09 7
-8 -2 0 152472 6602.91 19
-8 -2 -1 96432 4464.85 8
-8 -2 -1 95402.2 4097.11 7
-8 -2 -2 24335.5 2199.75 8
-8 -2 -2 21469.9 1759.36 7
-8 -2 -3 1357.24 646.914 8
-8 -2 -4 28666.6 2290.66 8
-8 -2 -5 44001.4 2847.8 8
-8 -2 -6 49761.2 2922.64 8
-8 -2 -7 20283.7 1730.47 8
-8 -2 -8 8791.28 1032.28 8
-8 -2 -9 1923.19 470.817 8
-8 -1 17 61772.8 2483.06 15
-8 -1 17 49915.9 2099.09 10
-8 -1 16 28292.4 1847.71 15
-8 -1 16 24191.4 1572.95 10
-8 -1 15 16791.7 1568.41 15
-8 -1 15 17516.5 1365.04 11
-8 -1 15 16521.1 1409.38 10
-8 -1 14 1158.88 525.848 15
-8 -1 14 1237.51 443.876 11
-8 -1 14 916.13 373.844 10
-8 -1 13 2548.05 858.534 15
-8 -1 13 3379.66 741.326 11
-8 -1 12 55106.3 3279.32 15
-8 -1 12 59419.1 3130.41 11
-8 -1 11 79924.5 4026.41 15
-8 -1 11 83583.9 3917.15 11
-8 -1 11 85276.4 3765.54 7
-8 -1 10 56637.9 3284.2 15
-8 -1 10 63912.7 3424.06 11
-8 -1 10 60939.7 3175.07 7
-8 -1 9 8815.3 1244.92 15
-8 -1 9 7873.71 1257.43 11
-8 -1 9 8613.41 1212.17 7
-8 -1 8 53958.6 3037.43 15
-8 -1 8 50262 2975.62 11
-8 -1 8 47162.4 2869.2 7
-8 -1 7 5898.51 994.736 15
-8 -1 7 7140.49 1125.65 11
-8 -1 7 7604.66 1199.91 7
-8 -1 6 76720.3 3535.35 15
-8 -1 6 76634.7 4035.01 8
-8 -1 6 75489.8 3582.26 11
-8 -1 6 82102.8 3906.31 7
-8 -1 5 90639.8 3750.97 15
-8 -1 5 87007.4 4260.03 8
-8 -1 5 87712.3 3793.16 11
-8 -1 5 86364.7 4149.27 7
-8 -1 4 77900.3 3958.73 8
-8 -1 4 80443.5 3523.36 11
-8 -1 4 81343.8 4014.13 7
-8 -1 3 92696.5 4281.49 8
-8 -1 3 90531.2 3659.52 11
-8 -1 3 86798.5 4231.36 7
-8 -1 2 113756 4803.83 8
-8 -1 2 118492 4918.4 7
-8 -1 2 102684 5542.66 18
-8 -1 1 6902.67 1165.18 8
-8 -1 1 5742.85 1031.53 7
-8 -1 1 6020.21 1410.15 18
-8 -1 0 17487.9 1760.32 8
-8 -1 0 19489.8 1774.49 7
-8 -1 0 15410.2 2136.02 18
-8 -1 -1 24812 2135.13 8
-8 -1 -1 22867.6 1870.4 7
-8 -1 -1 24887.5 2671.68 18
-8 -1 -2 48316.5 3059.23 8
-8 -1 -2 44954.6 3690.18 18
-8 -1 -3 75162.9 3912.09 8
-8 -1 -3 69039.5 4590.59 18
-8 -1 -4 60394.3 3476.16 8
-8 -1 -5 30012.6 2407.65 8
-8 -1 -6 56.6207 390.677 8
-8 -1 -7 6037.28 1004.79 8
-8 -1 -8 25753 1929.91 8
-8 -1 -9 49129.9 2478.85 8
-8 -1 -10 41696.5 2003.63 8
-8 0 17 3016.41 561.857 15
-8 0 17 2116.59 458.477 10
-8 0 16 53488.2 2613.89 15
-8 0 16 48542.5 2409.64 10
-8 0 15 59648.3 3034.55 15
-8 0 15 54642.6 2783.96 10
-8 0 14 55578.8 3139.08 15
-8 0 14 52060.5 2655.24 11
-8 0 14 52150.8 2884.55 10
-8 0 13 52102.5 3185.24 15
-8 0 13 52625.7 2835.8 11
-8 0 13 51496.5 2946.88 10
-8 0 12 28826 2359.26 15
-8 0 12 29036.8 2174.62 11
-8 0 12 31275.7 2233.95 10
-8 0 11 907.713 522.441 15
-8 0 11 652.067 544.988 11
-8 0 11 228.289 384.849 7
-8 0 10 15407.9 1741.25 15
-8 0 10 17143.6 1775.86 11
-8 0 10 17716.6 1680.8 7
-8 0 9 7444.89 1200.85 15
-8 0 9 8723.55 1277.91 11
-8 0 9 7405.6 1128.46 7
-8 0 8 80711.5 3912.29 15
-8 0 8 77858.5 3860.82 11
-8 0 8 77123.6 3810.05 7
-8 0 8 84190.4 4054.5 1
-8 0 7 234522 7238.4 15
-8 0 7 229741 7236.66 11
-8 0 7 229052 7340.51 7
-8 0 7 220546 7321.9 1
-8 0 6 106927 4339.34 15
-8 0 6 100057 4644.61 8
-8 0 6 101492 4308.68 11
-8 0 6 103528 4558.42 7
-8 0 5 39695.9 2443.26 15
-8 0 5 37575.8 2675.19 8
-8 0 5 38592.7 2456.61 11
-8 0 5 37342.7 2674.84 7
-8 0 4 6255.51 1003.34 15
-8 0 4 5775.98 1062.58 8
-8 0 4 7663.49 1107.68 11
-8 0 4 6397.84 1162.07 7
-8 0 3 9912.47 1197.88 15
-8 0 3 8993.56 1238.38 8
-8 0 3 9185.22 1368.11 7
-8 0 3 8373.42 1546.72 18
-8 0 2 83069 3493.02 15
-8 0 2 79576.2 3875.96 8
-8 0 2 83329.5 4058.62 7
-8 0 2 77387.9 4665.86 18
-8 0 1 71961 3652.36 8
-8 0 1 72719 3670.62 7
-8 0 1 75700.4 4623.05 18
-8 0 0 76366.3 3783.83 8
-8 0 0 76234 3655.49 7
-8 0 0 71562 4587.39 18
-8 0 -1 17345.5 1759.11 8
-8 0 -1 16820 1560.25 7
-8 0 -1 15493.3 2115.26 18
-8 0 -2 558.036 515.768 8
-8 0 -2 -32.7137 675.453 18
-8 0 -3 -506.426 510.518 8
-8 0 -3 -299.569 843.48 18
-8 0 -4 6851.54 1201.98 8
-8 0 -4 7436.14 1489.84 18
-8 0 -5 67588.4 3668.7 8
-8 0 -5 68305.9 4439.22 18
-8 0 -6 113208 4860.26 8
-8 0 -7 32626.8 2378.49 8
-8 0 -8 71634 3426.05 8
-8 0 -9 15687.1 1400.29 8
-8 0 -10 -45.8574 264.097 8
-8 1 17 55603.5 2245.03 15
-8 1 17 47402 2146.63 10
-8 1 16 30924.4 1874.37 15
-8 1 16 27037.9 1761.86 10
-8 1 15 23634.6 1802.59 15
-8 1 15 21801.7 1726.01 10
-8 1 14 1675.24 574.439 15
-8 1 14 1370.17 502.097 10
-8 1 13 4515.7 1028.15 15
-8 1 13 2622.43 776.553 10
-8 1 12 58124.7 3436.21 15
-8 1 12 56296.4 3172.4 10
-8 1 11 83859.9 4207.06 15
-8 1 11 71772.3 3624.13 7
-8 1 11 80824.7 3793.53 10
-8 1 10 58392.8 3454.73 15
-8 1 10 58918.9 3378.28 11
-8 1 10 58982.4 3250.15 7
-8 1 9 11268.7 1483.87 15
-8 1 9 11618.9 1504.25 11
-8 1 9 12249.5 1495.96 7
-8 1 8 47632.4 2955.64 15
-8 1 8 41779.8 2814.02 11
-8 1 8 43767.5 2880.43 7
-8 1 7 11236.2 1441.25 1
-8 1 7 10874.8 1403.76 15
-8 1 7 8300.59 1242.02 7
-8 1 6 79808.5 3868.79 1
-8 1 6 78166.9 3749.46 15
-8 1 6 77749.1 3973.25 8
-8 1 6 79479.1 4076.83 7
-8 1 5 88900.6 3956.12 15
-8 1 5 85936.1 4141.7 8
-8 1 5 95336.1 4208.51 1
-8 1 5 89207 4402.09 7
-8 1 5 84686 4510.12 18
-8 1 4 81715.5 3680.13 15
-8 1 4 77557.1 3830.88 8
-8 1 4 74591.4 4030.28 7
-8 1 4 77430.4 3750.07 1
-8 1 4 76639.1 4343.95 18
-8 1 3 93427 3927.57 15
-8 1 3 87676.5 4060.84 8
-8 1 3 81492.2 4260.33 7
-8 1 3 86930.7 4720.78 18
-8 1 2 112239 4357.46 15
-8 1 2 108033 4572.02 8
-8 1 2 109182 4827.34 7
-8 1 2 109222 5451.44 18
-8 1 1 8726.42 1152.69 15
-8 1 1 8503.09 1221.69 8
-8 1 1 7462.51 1161.71 7
-8 1 1 8057.9 1452.16 18
-8 1 0 15105.1 1461.69 15
-8 1 0 15296 1618.77 8
-8 1 0 14847.9 1546.47 7
-8 1 0 15123.9 2016.71 18
-8 1 -1 20860.1 1730.02 15
-8 1 -1 22902.9 1978.69 8
-8 1 -1 22914.7 2546.08 18
-8 1 -2 49461.7 3003.17 8
-8 1 -2 47652.8 3721.26 18
-8 1 -3 77335.2 3907.98 8
-8 1 -3 74862.8 4746.26 18
-8 1 -4 59969 3400.81 8
-8 1 -4 61276.7 4250.92 18
-8 1 -5 25775.8 2180.68 8
-8 1 -5 27541.8 2802.64 18
-8 1 -6 292.673 454.519 8
-8 1 -6 630.308 555.913 18
-8 1 -7 8031.35 1140.9 8
-8 1 -8 24317.4 1885.4 8
-8 1 -9 39648 2223.39 14
-8 1 -9 40957.5 2287.54 8
-8 1 -10 40864.4 2020.84 8
-8 2 16 4913.38 662.598 15
-8 2 16 3904.98 634.904 10
-8 2 15 34562.5 2068 15
-8 2 15 36150 2192.54 10
-8 2 14 24899.7 1925.13 15
-8 2 14 24519.8 1922.23 10
-8 2 13 60784.3 3312.68 15
-8 2 13 53928.9 3100.84 10
-8 2 12 57524.2 3378.28 15
-8 2 12 50216.7 3030.45 10
-8 2 11 4760.16 1037.13 15
-8 2 11 5265.83 984.044 10
-8 2 10 22021.6 2067.6 15
-8 2 10 22308.6 1895.87 10
-8 2 9 39468.6 2804.78 15
-8 2 9 40725 2775.14 7
-8 2 8 98764.1 4532.4 15
-8 2 8 93682 4551.59 7
-8 2 7 78510.1 3915.87 15
-8 2 7 76874.6 4125.74 7
-8 2 6 48875.2 2974.61 15
-8 2 6 48585.1 3326.63 7
-8 2 6 51082.5 3400.72 18
-8 2 5 934.121 546.458 15
-8 2 5 745.073 570.504 8
-8 2 5 1207.07 750.703 7
-8 2 5 1091.47 506.955 1
-8 2 5 2289.58 787.534 18
-8 2 4 1771.04 708.927 15
-8 2 4 71.4564 283.845 8
-8 2 4 1124.38 516.393 1
-8 2 4 825.199 668.336 7
-8 2 4 637.734 485.119 18
-8 2 3 6723.17 1032.14 1
-8 2 3 3465.49 846.382 15
-8 2 3 4447.51 900.591 8
-8 2 3 4048.61 996.08 7
-8 2 3 6608.26 1334.05 18
-8 2 2 56562.4 3126.28 15
-8 2 2 57867.3 3146.49 8
-8 2 2 54867 3391.86 7
-8 2 2 59214.5 3858.32 18
-8 2 1 65393.9 3354.89 15
-8 2 1 65997.9 3374.06 8
-8 2 1 61685.5 3446.9 7
-8 2 1 66618 4170.26 18
-8 2 0 138401 5160.82 15
-8 2 0 135009 5151.63 8
-8 2 0 135362 5140.25 7
-8 2 0 138410 6328.56 18
-8 2 -1 89974.5 3987.53 15
-8 2 -1 85593.8 3992.9 8
-8 2 -1 90262.2 5075.32 18
-8 2 -2 21090.9 1900.88 8
-8 2 -2 22507.1 2582.09 18
-8 2 -3 1146.68 627.481 8
-8 2 -3 1754.46 838.011 18
-8 2 -4 27307.5 2208.6 8
-8 2 -4 29653.1 2899.59 18
-8 2 -5 41925.4 2715.94 8
-8 2 -5 44699.2 3492.05 18
-8 2 -6 47722.4 2862.56 14
-8 2 -6 51330.6 2935.66 8
-8 2 -6 50123.1 3516.55 18
-8 2 -7 19501.1 1716.2 14
-8 2 -7 19132.4 1689.68 8
-8 2 -7 20675.5 2067.15 18
-8 2 -8 9098.32 1120.62 14
-8 2 -8 8627.35 1045.56 8
-8 2 -9 1592.06 436.551 14
-8 2 -9 876.588 393.939 8
-8 3 16 25561.3 1525.39 10
-8 3 15 6436.84 765.007 15
-8 3 15 6527.41 873.716 10
-8 3 14 9829.35 1092.03 15
-8 3 14 7844.12 1054.21 10
-8 3 13 21450.4 1778.37 15
-8 3 13 22938.9 1885.59 10
-8 3 12 36945.1 2545.76 15
-8 3 12 39067.9 2564.04 10
-8 3 11 88035.8 4233.59 15
-8 3 11 89481.3 4123.83 10
-8 3 10 106099 4783.06 15
-8 3 10 106494 4488.89 10
-8 3 9 48523.1 3107.76 15
-8 3 9 43863.7 2687.61 10
-8 3 8 25065 2198.04 15
-8 3 8 27175.6 2018.15 10
-8 3 7 1495.86 564.975 15
-8 3 6 17068.4 1774.52 15
-8 3 5 54463.7 3205.53 15
-8 3 5 53514 3643.7 7
-8 3 5 60153.9 3807.32 18
-8 3 4 79472 3916.69 15
-8 3 4 87538.3 4685.25 18
-8 3 3 89955.2 4196.04 15
-8 3 3 85770.8 4703.97 7
-8 3 3 92196.4 4901.17 18
-8 3 2 19739.5 1877.92 15
-8 3 2 20467.1 2301.78 18
-8 3 1 2911.21 850.225 15
-8 3 1 2948.34 1002.9 18
-8 3 0 10323.2 1356.8 15
-8 3 0 8476.53 1582.06 18
-8 3 -1 28152 2081.06 8
-8 3 -1 28907 2811.96 18
-8 3 -2 117645 4616.12 8
-8 3 -2 105636 5555.84 18
-8 3 -3 52221.9 2951.14 8
-8 3 -3 55486.9 3864.24 18
-8 3 -4 42289.2 2774.53 14
-8 3 -4 46582.2 2770.84 8
-8 3 -4 46262.3 3463.05 18
-8 3 -5 14348.7 1545.56 14
-8 3 -5 16101.9 1547.02 8
-8 3 -5 16951.2 2032.1 18
-8 3 -6 7985.85 1103.58 14
-8 3 -6 8014.32 1054.4 8
-8 3 -6 6320.61 1162.88 18
-8 3 -7 6496.78 958.742 14
-8 3 -7 6821.14 923.207 8
-8 3 -7 6087.43 1052.04 18
-8 3 -8 24005.7 1684.18 14
-8 3 -8 24284.2 1552.14 8
-8 4 15 52230.2 2305.4 10
-8 4 14 49530.1 2492.68 10
-8 4 13 35629.9 2034.25 15
-8 4 13 35569.7 2256.65 10
-8 4 12 15441 1462.77 15
-8 4 12 15531.1 1538.78 10
-8 4 11 3180.69 838.017 15
-8 4 11 1434.85 481.9 10
-8 4 10 5914.16 1133.11 15
-8 4 10 5689.1 984.59 10
-8 4 9 19216.9 1883.78 15
-8 4 9 17225.7 1650.5 10
-8 4 8 57890.5 3344.31 15
-8 4 8 57834.6 3075.88 10
-8 4 7 84838.7 4142.48 15
-8 4 7 83295.7 3696.42 10
-8 4 6 74362.7 3841.77 15
-8 4 5 28582.4 2303.37 15
-8 4 4 675.21 552.102 15
-8 4 3 11172.9 1457.05 15
-8 4 3 12978.3 1803.46 18
-8 4 2 63527.5 3517.62 15
-8 4 2 65827 4087.91 18
-8 4 1 65493.4 3603.6 15
-8 4 1 67447.1 4172.03 18
-8 4 0 62887.3 4061.84 18
-8 4 -1 26625.2 2553.23 18
-8 4 -2 16776.1 2050.86 18
-8 4 -3 877.41 512.741 14
-8 4 -3 928.854 609.795 18
-8 4 -4 16898.3 1695.21 14
-8 4 -4 15803.4 1898.53 18
-8 4 -5 28694.4 2111.21 14
-8 4 -5 29760.8 2431.89 18
-8 4 -6 48325.4 2609.94 14
-8 4 -6 46602.5 2778.13 18
-8 4 -7 56376.7 2650.45 14
-8 5 13 10716.5 1075.11 10
-8 5 12 25523.1 1796.73 10
-8 5 11 27575.9 1816.49 15
-8 5 11 27953.6 1956.92 10
-8 5 10 39446.1 2410.4 15
-8 5 10 40910.9 2444.2 10
-8 5 9 14933.8 1603.68 15
-8 5 9 17546.8 1602.85 10
-8 5 8 8172 1187.82 15
-8 5 8 5721.69 920.953 10
-8 5 7 3461.57 806.535 15
-8 5 7 3484.12 731.603 10
-8 5 6 16708 1739.4 15
-8 5 6 22779.3 1762.99 10
-8 5 5 76803.7 3793.07 15
-8 5 5 65396 3050.65 10
-8 5 4 63709.1 3454.03 15
-8 5 3 112225 5342.8 18
-8 5 2 35338.6 2899.41 18
-8 5 1 8076.35 1436.49 18
-8 5 0 5827.98 1186.22 18
-8 5 -1 8339.4 1284.88 14
-8 5 -1 9379.82 1421.85 18
-8 5 -2 40142.1 2743.7 14
-8 5 -2 40324.4 2875.53 18
-8 5 -3 49005.4 2885.95 14
-8 5 -3 47608.6 3069.52 18
-8 5 -4 36641.7 2325.03 14
-8 5 -4 35200.1 2483 18
-8 5 -5 9081.68 1061.56 14
-8 5 -5 9675.43 1191.81 18
-8 5 -6 4144.8 661.657 14
-8 6 11 7217.86 853.947 10
-8 6 10 3479.23 636.652 10
-8 6 9 33370.2 1983.81 10
-8 6 8 65096.4 2922.01 10
-8 6 7 57275.1 2721.1 10
-8 6 6 18713.2 1479.97 10
-8 6 5 7125.74 894.159 10
-8 6 4 1596.85 411.798 10
-8 6 4 2141.76 735.165 18
-8 6 3 9535.6 1404.19 18
-8 6 2 33731.8 2577.18 18
-8 6 1 57231.8 3341.95 18
-8 6 0 46800.7 2724.96 14
-8 6 0 51845 3101.8 18
-8 6 -1 49739.6 2799.4 14
-8 6 -1 51976.7 3009.15 18
-8 6 -2 18174.4 1589.86 14
-8 6 -2 18219.3 1674.72 18
-8 6 -3 4963.42 780.255 14
-8 6 -3 3913.35 736.287 18
-8 6 -4 18179.7 1329.1 14
-8 7 7 1201.27 355.698 10
-8 7 7 1022.43 431.059 18
-8 7 6 2185.21 423.815 10
-8 7 6 2038.19 630.032 18
-8 7 5 20843.1 1340.23 10
-8 7 5 23160.9 1855.94 18
-8 7 4 31990.6 1663.22 10
-8 7 4 35586.7 2313.32 18
-8 7 3 23847.4 1880.03 18
-8 7 2 9466.94 1161.65 18
-8 7 1 2157.06 592.465 18
-8 7 0 5902.49 857.839 18
-9 -6 8 3338.47 514.774 7
-9 -6 7 16625.3 1224.25 7
-9 -6 6 23273.9 1544.26 7
-9 -6 5 35523.9 2001.64 7
-9 -6 4 28458.6 1790.79 7
-9 -6 3 16633.9 1350.59 7
-9 -6 2 7314.94 882.9 7
-9 -6 1 3714.69 644.065 7
-9 -6 0 9646.83 899.632 7
-9 -5 11 2172.38 472.585 11
-9 -5 10 16043.9 1246.74 11
-9 -5 9 38584.2 2022.84 11
-9 -5 9 36469.3 1938.66 7
-9 -5 8 36086.5 1965.73 11
-9 -5 8 36346.3 2069.63 7
-9 -5 7 59898.2 2570.38 11
-9 -5 7 61864.4 2883.24 7
-9 -5 6 25568.1 1870.71 7
-9 -5 5 4040.81 842.036 7
-9 -5 4 7720.49 1059.59 7
-9 -5 3 33793.1 2225.69 7
-9 -5 2 32027.8 2122.05 7
-9 -5 1 46132.3 2515.58 7
-9 -5 0 20298.2 1550.7 7
-9 -5 -1 1219.41 376.778 7
-9 -5 -2 1899.07 410.149 7
-9 -5 -2 1281.8 681.324 19
-9 -5 -3 17502.7 1848.02 19
-9 -4 13 21811.7 1403.32 11
-9 -4 12 22277.1 1534.79 11
-9 -4 11 26642 1775.02 11
-9 -4 10 11355.4 1194.94 11
-9 -4 10 12473.1 1173.17 7
-9 -4 9 12162.3 1245.05 11
-9 -4 9 12388.9 1255.12 7
-9 -4 8 1867.23 549.548 11
-9 -4 8 2709.03 698.136 7
-9 -4 7 14620.7 1383.38 11
-9 -4 7 15870.9 1527.11 7
-9 -4 6 56203.8 2677.88 11
-9 -4 6 50957.5 2915.25 7
-9 -4 5 96757.4 4244.55 7
-9 -4 4 90387.5 4119.63 7
-9 -4 3 31397.2 2295.67 7
-9 -4 2 2365.38 710.5 7
-9 -4 2 4587.38 1239.83 19
-9 -4 1 7710.45 1157.67 7
-9 -4 1 6110.22 1331.64 19
-9 -4 0 24932.1 2005.05 8
-9 -4 0 26158.1 1931.03 7
-9 -4 0 25244.8 2634.83 19
-9 -4 -1 35627.7 2139.8 7
-9 -4 -1 40146.2 3312.28 19
-9 -4 -2 27228.1 1701.64 7
-9 -4 -2 30910.3 2793.49 19
-9 -4 -3 28181.4 2604.02 19
-9 -4 -4 19320 2010.18 19
-9 -4 -5 2710.43 785.485 19
-9 -3 14 27025.8 1633.02 15
-9 -3 14 28338.8 1638.95 11
-9 -3 13 27114 1756.1 15
-9 -3 13 28123.3 1769.84 11
-9 -3 12 1067.4 409.868 15
-9 -3 12 1370.64 501.409 11
-9 -3 11 419.851 317.03 15
-9 -3 11 -28.2953 423.283 11
-9 -3 11 589.617 320.65 7
-9 -3 10 41908.1 2530.85 11
-9 -3 10 40323.7 2383.74 7
-9 -3 9 66618.8 3264.11 11
-9 -3 9 61056.4 3091.53 7
-9 -3 8 84519.7 3744.9 11
-9 -3 8 83030.2 3824 7
-9 -3 7 24352 1865.42 11
-9 -3 7 24203.7 2013.47 7
-9 -3 6 24921.8 1876.28 11
-9 -3 6 24270.4 2053.82 7
-9 -3 5 208.578 339.635 11
-9 -3 5 391.713 427.045 7
-9 -3 4 14890.3 1698.8 7
-9 -3 3 54143.9 3267.27 8
-9 -3 3 54174 3211.13 7
-9 -3 3 52131.4 3616.86 19
-9 -3 2 34053.3 2553.92 8
-9 -3 2 31921.7 2370.69 7
-9 -3 2 29410.3 2712.46 19
-9 -3 1 85907.8 4197.88 8
-9 -3 1 81777.6 3887.01 7
-9 -3 1 85008.9 4802.21 19
-9 -3 0 73868.6 3810.37 8
-9 -3 0 66802.7 3335.04 7
-9 -3 0 70979.6 4389.37 19
-9 -3 -1 22232.7 2005.2 8
-9 -3 -1 19754.5 1642.11 7
-9 -3 -2 483.88 326.502 8
-9 -3 -2 687.15 373.138 7
-9 -3 -2 233.57 522.27 19
-9 -3 -3 7378.11 1114.54 8
-9 -3 -3 5870.37 1344.53 19
-9 -3 -4 33375.2 2192.37 8
-9 -3 -4 33704.1 2828.32 19
-9 -3 -5 43797 2329.36 8
-9 -3 -5 42322.1 3010.12 19
-9 -3 -6 36587.8 1902.57 8
-9 -3 -6 40890.4 2716.27 19
-9 -2 15 744.491 368.174 15
-9 -2 15 212.817 259.04 11
-9 -2 14 10486.3 1144.01 15
-9 -2 14 10145 1032.33 11
-9 -2 13 40326.2 2402.82 15
-9 -2 13 42749.7 2357.9 11
-9 -2 12 71418.3 3405.88 15
-9 -2 12 77697.9 3480.5 11
-9 -2 11 66784.9 3295.29 15
-9 -2 11 66416.7 3098.62 7
-9 -2 10 71334.4 3452.49 15
-9 -2 10 69619.5 3496.78 11
-9 -2 10 70003.9 3384.41 7
-9 -2 9 12598.9 1396.23 15
-9 -2 9 9583.26 1300.55 11
-9 -2 9 14113.2 1499.32 7
-9 -2 8 3714.74 773.966 15
-9 -2 8 4857.55 997.312 11
-9 -2 8 5291.17 1001.07 7
-9 -2 7 16687.1 1619.07 11
-9 -2 7 18333.7 1811.51 7
-9 -2 6 20570.2 1754.93 11
-9 -2 6 22399.3 2070.8 7
-9 -2 5 52574.5 2793.63 11
-9 -2 5 52294.8 3259.24 7
-9 -2 4 45109 3095.34 8
-9 -2 4 47914.9 2552.45 11
-9 -2 4 45428.1 3021.04 7
-9 -2 3 22368.4 2143.6 8
-9 -2 3 22730.7 2108.99 7
-9 -2 2 4184.95 978.2 8
-9 -2 2 2798.47 800.253 7
-9 -2 1 881.579 567.259 8
-9 -2 1 -550.357 525.552 7
-9 -2 1 1998.74 838.113 19
-9 -2 0 62627.7 3569.11 8
-9 -2 0 59266.8 3177.81 7
-9 -2 0 68537.9 4166.01 19
-9 -2 -1 74182.8 3922.25 8
-9 -2 -1 68432.5 3288.61 7
-9 -2 -1 79406.5 4560.56 19
-9 -2 -2 100629 4580.74 8
-9 -2 -2 104828 5387.15 19
-9 -2 -3 60872 3376.37 8
-9 -2 -3 56873.4 3890.81 19
-9 -2 -4 25535 2068.2 8
-9 -2 -4 23530.8 2419.97 19
-9 -2 -5 720.341 471.251 8
-9 -2 -5 1828.93 817.583 19
-9 -2 -6 7260.16 1000.08 8
-9 -2 -6 5957.71 1131.56 19
-9 -2 -7 18792.9 1387.58 8
-9 -2 -7 16982.3 1679.28 19
-9 -1 16 25004.3 1532.36 15
-9 -1 15 46954.9 2411.05 15
-9 -1 14 39561.3 2371.05 15
-9 -1 14 39311.4 2157.54 11
-9 -1 13 26543.4 2026.84 15
-9 -1 13 26668.5 1895.26 11
-9 -1 12 1244.97 563.584 15
-9 -1 12 1546.38 598.356 11
-9 -1 12 359.478 346.173 7
-9 -1 11 4424.06 861.07 15
-9 -1 11 5929.31 1058.39 11
-9 -1 11 2568.76 699.09 7
-9 -1 10 30909.9 2295.74 15
-9 -1 10 30026.4 2312.44 11
-9 -1 10 31867.6 2250.94 7
-9 -1 9 46042.8 2830.27 15
-9 -1 9 43644.7 2814.71 11
-9 -1 9 44852.5 2789.86 7
-9 -1 8 94695.5 4106.03 15
-9 -1 8 84850.8 4025.05 11
-9 -1 8 93075.8 4231.94 7
-9 -1 7 39827.3 2492.61 15
-9 -1 7 36008.2 2476.04 11
-9 -1 7 39112.8 2728.88 7
-9 -1 6 28007.3 2012.02 15
-9 -1 6 27367.2 2089.87 11
-9 -1 6 27376.8 2301.29 7
-9 -1 5 129.285 465.795 8
-9 -1 5 325.175 431.879 11
-9 -1 5 -500.68 642.893 7
-9 -1 4 15544.1 1785.13 8
-9 -1 4 15440.9 1770.8 7
-9 -1 3 42850 2941.07 8
-9 -1 3 41780.3 2905.03 7
-9 -1 2 91318.1 4417.75 8
-9 -1 2 95426.4 4410.36 7
-9 -1 2 81715 4962.11 18
-9 -1 1 78741.4 4051.19 8
-9 -1 1 77808.7 3839.49 7
-9 -1 1 73442 4702.96 18
-9 -1 0 43130.8 2923.69 8
-9 -1 0 43716.8 2714.85 7
-9 -1 0 44074.6 3609.47 18
-9 -1 -1 7087.32 1238.5 8
-9 -1 -1 5680.24 896.887 7
-9 -1 -1 6738.7 1456.59 18
-9 -1 -2 3460.84 924.734 8
-9 -1 -3 24666.1 2165.12 8
-9 -1 -4 56611.1 3211.24 8
-9 -1 -5 47535.2 2822.8 8
-9 -1 -6 53906.1 2863.16 8
-9 -1 -7 27466.4 1853.57 8
-9 -1 -8 5629.01 761.513 8
-9 0 16 16390.3 1251.85 15
-9 0 15 851.665 488.51 15
-9 0 14 10548.8 1263.67 15
-9 0 13 27197.9 2114.82 15
-9 0 12 49082.1 2776.43 11
-9 0 12 47992.1 2649.93 7
-9 0 11 25254.3 2132.87 15
-9 0 11 24230.4 2072.73 11
-9 0 11 26107.5 2050.59 7
-9 0 10 22804.7 2013.75 15
-9 0 10 25764.4 2159.72 11
-9 0 10 23677.2 1979.83 7
-9 0 9 17577 1769.12 15
-9 0 9 17790.5 1847.19 11
-9 0 9 18369.4 1852.59 7
-9 0 8 3924.22 882.967 15
-9 0 8 3898.83 927.22 11
-9 0 8 5040.4 1058.6 7
-9 0 7 24179.3 2018.26 15
-9 0 7 22285.1 1970.3 11
-9 0 7 24019 2172.69 7
-9 0 6 23280.8 1914.88 15
-9 0 6 24872.9 2254.75 7
-9 0 5 195975 6284.53 15
-9 0 5 182016 6798.08 8
-9 0 5 198229 7084.59 7
-9 0 4 117247 4469.42 15
-9 0 4 111702 4961.71 8
-9 0 4 109029 5061.14 7
-9 0 3 28120.1 1989.61 15
-9 0 3 30170.2 2405.85 8
-9 0 3 32250.9 2540.09 7
-9 0 3 25845.9 2711.62 18
-9 0 2 1007.4 703.067 8
-9 0 2 1019.01 548.905 7
-9 0 2 255.39 630.392 18
-9 0 1 591.088 587.736 8
-9 0 1 399.396 404.205 7
-9 0 1 450.065 594.694 18
-9 0 0 29836.1 2355.19 8
-9 0 0 31372.1 2267.82 7
-9 0 0 29373.9 2903.77 18
-9 0 -1 46023.4 2971.32 8
-9 0 -1 38178.6 3327.36 18
-9 0 -2 21253.2 2022.77 8
-9 0 -2 23535.6 2593.29 18
-9 0 -3 14747.2 1690.6 8
-9 0 -3 16154.9 2084.84 18
-9 0 -4 43209.5 2791.53 8
-9 0 -5 485 463.481 8
-9 0 -6 2654.79 687.98 8
-9 0 -7 25755.5 1837.03 8
-9 0 -8 75666.3 3008.61 8
-9 1 16 26620.2 1557.85 15
-9 1 15 45619.9 2365.39 15
-9 1 14 41217.6 2446.73 15
-9 1 13 27657.5 2136.81 15
-9 1 12 1398.93 666.25 15
-9 1 11 2603.77 933.425 15
-9 1 11 4177.84 860.792 7
-9 1 10 36117.1 2651.9 15
-9 1 10 37975.9 2625.43 7
-9 1 9 51803 3131.42 15
-9 1 9 48954.5 3034.58 7
-9 1 8 83882.5 4048.77 15
-9 1 8 82600 4215.03 7
-9 1 7 33108.9 2403.72 15
-9 1 7 32113.5 2596.03 7
-9 1 6 35829.6 2456.06 15
-9 1 6 30976.9 2578.82 7
-9 1 5 -211.499 330.876 15
-9 1 5 181.117 511.294 8
-9 1 5 -320.528 608.008 7
-9 1 5 66.6354 652.573 18
-9 1 4 14204.3 1517.66 15
-9 1 4 14012.2 1657.07 8
-9 1 4 14460.1 1784.55 7
-9 1 4 12903.9 1845.92 18
-9 1 3 36296.4 2384.77 15
-9 1 3 35544.9 2582.71 8
-9 1 3 39183 2839.33 7
-9 1 3 35970.2 3148.3 18
-9 1 2 75533.1 3522.7 15
-9 1 2 76027.7 3833.13 8
-9 1 2 76315 3983.82 7
-9 1 2 72079.5 4577.97 18
-9 1 1 77202.9 3518.62 15
-9 1 1 76451.8 3842.17 8
-9 1 1 78606.7 3848.69 7
-9 1 1 71407.5 4623.3 18
-9 1 0 48174.5 2644.62 15
-9 1 0 45977.2 2909.9 8
-9 1 0 44335.4 2710.68 7
-9 1 0 45277.9 3613.37 18
-9 1 -1 5332.33 1056.63 8
-9 1 -1 6626.67 1462.86 18
-9 1 -2 3014.2 777.676 8
-9 1 -2 3107.45 1077.73 18
-9 1 -3 26079.6 2145.25 8
-9 1 -3 25128.9 2685.06 18
-9 1 -4 54291.2 3131.36 8
-9 1 -4 51002.8 3693.38 18
-9 1 -5 47290.1 2795.93 8
-9 1 -5 50388 3456.97 18
-9 1 -6 55454.2 2896 8
-9 1 -7 22834.7 1672.8 8
-9 1 -8 5315.28 718.303 8
-9 2 15 12.8664 221.573 15
-9 2 15 411.967 242.843 10
-9 2 14 8011.44 1024.14 15
-9 2 14 6424.89 803.734 10
-9 2 13 39680.2 2475.34 15
-9 2 13 35656 2084.07 10
-9 2 12 70207 3569.43 15
-9 2 11 59758.3 3335.67 15
-9 2 10 62970.5 3515.34 15
-9 2 9 10559.4 1422.34 15
-9 2 9 11679.8 1553.9 7
-9 2 8 3937.91 972.472 15
-9 2 8 6283 1215.42 7
-9 2 7 18443.2 1828.21 15
-9 2 7 17123.2 1946.54 7
-9 2 6 29206.8 2294.31 15
-9 2 6 26196.1 2432.29 7
-9 2 6 29565 2618.6 18
-9 2 5 45105.4 2864.26 15
-9 2 5 52206.5 3060 8
-9 2 5 45517.5 3278.06 7
-9 2 5 49713.7 3542.13 18
-9 2 4 53714.8 3067.85 15
-9 2 4 52225.9 3062.06 8
-9 2 4 47438.9 3336.86 7
-9 2 4 53100.1 3734.89 18
-9 2 3 17549.1 1688.74 15
-9 2 3 16211.8 1669.58 8
-9 2 3 16818.3 1915.7 7
-9 2 3 18309.5 2216.88 18
-9 2 2 4024.56 841.325 15
-9 2 2 2975.38 764.837 8
-9 2 2 2143.74 741.906 7
-9 2 2 2983.73 1012.5 18
-9 2 1 797.206 488.151 15
-9 2 1 485.583 406.338 8
-9 2 1 332.296 405.568 7
-9 2 1 693.665 734.637 18
-9 2 0 61932.7 3349.8 8
-9 2 0 62318.2 3175.9 7
-9 2 0 62614.5 4217.46 18
-9 2 -1 74495.7 3686.32 8
-9 2 -1 72083.6 4596.45 18
-9 2 -2 99080.5 4293.16 8
-9 2 -2 89864.5 5142.3 18
-9 2 -3 57685.1 3153.43 8
-9 2 -3 48836.1 3619.67 18
-9 2 -4 24973.9 1995.24 8
-9 2 -4 26198.1 2520.16 18
-9 2 -5 -42.3587 346.753 8
-9 2 -5 -390.768 490.206 18
-9 2 -6 5266.36 847.387 8
-9 2 -7 17372.5 1340.35 8
-9 3 14 26454.3 1636.5 15
-9 3 14 26377 1595.23 10
-9 3 13 24414 1765.66 15
-9 3 13 22029.4 1557.17 10
-9 3 12 747.778 380.653 15
-9 3 12 750.796 327.105 10
-9 3 11 248.757 508.563 15
-9 3 10 44047 2812.95 15
-9 3 9 65340.4 3539.57 15
-9 3 8 92066 4308.49 15
-9 3 7 25641.2 2177.79 15
-9 3 7 20674.2 2117.1 18
-9 3 6 31428.3 2389.93 15
-9 3 6 25558.4 2423.19 18
-9 3 5 1097.31 700.126 15
-9 3 5 851.312 466.542 18
-9 3 4 16091.9 1719.81 15
-9 3 4 16170.4 2041.86 18
-9 3 3 50296.3 3039.43 15
-9 3 3 46971.3 3505.66 18
-9 3 2 42952.7 2764.26 15
-9 3 2 40724.5 3300.93 18
-9 3 1 71710.8 3635.09 15
-9 3 1 75623 4536.75 18
-9 3 0 69309.3 4342.85 18
-9 3 -1 17209 1616.74 8
-9 3 -1 15612.8 2069.12 18
-9 3 -2 1018.22 461.813 8
-9 3 -2 19.0514 713.366 18
-9 3 -3 5941.58 930.38 8
-9 3 -3 5082.57 1195.29 18
-9 3 -4 30425.1 1994.28 8
-9 3 -4 29752.6 2546.1 18
-9 3 -5 39224 2144.45 8
-9 3 -5 39064.2 2676.42 18
-9 3 -6 39928.7 1975.13 8
-9 4 13 20613.5 1351.81 15
-9 4 13 20068.7 1342.21 10
-9 4 12 25396.7 1719.82 15
-9 4 12 23544.4 1555.35 10
-9 4 11 25101.1 1895.96 15
-9 4 11 25856 1694.59 10
-9 4 10 14404.3 1486.22 15
-9 4 9 13662 1507.32 15
-9 4 8 1835.54 651.18 15
-9 4 8 2034.26 697.723 18
-9 4 7 11569.5 1424.58 15
-9 4 7 11135.5 1514.65 18
-9 4 6 45536.4 2874.61 15
-9 4 6 54796.4 3515 18
-9 4 5 91473.7 4201.91 15
-9 4 5 79464.1 4441.3 18
-9 4 4 97904.4 4363.86 15
-9 4 4 93521.2 4887.35 18
-9 4 3 27911.7 2227.06 15
-9 4 3 27332.5 2540.81 18
-9 4 2 1659.53 769.309 18
-9 4 1 6141.43 1335.18 18
-9 4 0 26827.6 2530.2 18
-9 4 -1 38970.7 2995.24 18
-9 4 -2 27635.6 2433.33 18
-9 4 -3 28168.6 2389.77 18
-9 4 -4 16034.9 1643.77 18
-9 4 -5 2375.78 629.322 18
-9 5 11 1480.17 394.403 15
-9 5 11 1185.26 349.891 10
-9 5 10 16104.9 1394.57 15
-9 5 10 17832 1266.17 10
-9 5 9 36641.1 2274.89 15
-9 5 9 39626.9 2359.32 18
-9 5 8 36275.3 2357.81 15
-9 5 8 37599 2491.53 18
-9 5 7 57410.7 3026.9 15
-9 5 7 54250.4 3207.43 18
-9 5 6 21447.5 1815.79 15
-9 5 6 21625.1 2027.04 18
-9 5 5 1937.79 704.862 15
-9 5 5 3115.85 853.051 18
-9 5 4 6981.77 1204.35 18
-9 5 3 23823.2 2233.18 18
-9 5 2 28663.7 2431.36 18
-9 5 1 42602.7 2943.47 18
-9 5 0 20887.7 2020.62 18
-9 5 -1 2915.48 781.272 18
-9 5 -2 1433.32 621.296 18
-9 5 -3 18175.3 1621.77 18
-9 6 8 3274.7 647.519 18
-9 6 7 15432.1 1465.3 18
-9 6 6 23170.8 1901.41 18
-9 6 5 38445.8 2500.61 18
-9 6 4 30469.8 2226.98 18
-9 6 3 17613 1702.77 18
-9 6 2 5834.11 1007.22 18
-9 6 1 2184.46 657.368 18
-9 6 0 7985.36 1062.22 18
-10 -5 8 11191.1 975.751 7
-10 -5 7 47061.7 2198.84 7
-10 -5 6 61255.8 2650.82 7
-10 -5 5 63704.1 2769.5 7
-10 -5 4 30541.1 1843.84 7
-10 -5 3 14725.2 1259.84 7
-10 -5 2 1878.31 455.034 7
-10 -5 1 18041.9 1255.09 7
-10 -4 11 6488.04 737.047 11
-10 -4 10 20859.9 1399.36 11
-10 -4 10 20850.7 1347.82 7
-10 -4 9 33714.4 1849.53 11
-10 -4 9 37830.5 1990.64 7
-10 -4 8 53364.6 2378.78 11
-10 -4 8 57241.3 2661.57 7
-10 -4 7 14047.9 1320.13 7
-10 -4 6 4201.29 771.676 7
-10 -4 5 12553.4 1334.7 7
-10 -4 4 23792.8 1824.71 7
-10 -4 3 66126.5 3115.86 7
-10 -4 2 39879.2 2286.73 7
-10 -4 1 21872.2 1589.46 7
-10 -4 0 804.371 352.889 7
-10 -4 -1 782.599 318.181 7
-10 -4 -2 8164.8 1199.46 19
-10 -3 13 45485.2 2028.81 11
-10 -3 12 51987.9 2368.9 11
-10 -3 11 35027.1 1994.63 11
-10 -3 11 35065 1846.93 7
-10 -3 10 8924.94 1025.51 11
-10 -3 10 9508.08 1026.04 7
-10 -3 9 4368.92 736.939 11
-10 -3 9 4902.45 791.624 7
-10 -3 8 14568.9 1334.77 11
-10 -3 8 14399.9 1438.04 7
-10 -3 7 16614.7 1416.65 11
-10 -3 7 18897.1 1691.28 7
-10 -3 6 43574.4 2256.59 11
-10 -3 6 53104.6 2940.76 7
-10 -3 5 41279 2630.52 7
-10 -3 4 19044.2 1763.93 7
-10 -3 3 5779.59 974.535 7
-10 -3 2 3255.3 760.166 7
-10 -3 1 19716.3 1825.64 8
-10 -3 1 18514.7 1571.72 7
-10 -3 1 17033 1881.57 19
-10 -3 0 52185.9 2909.85 8
-10 -3 0 45712 2410.93 7
-10 -3 0 54099.6 3380.12 19
-10 -3 -1 61164.7 3066.66 8
-10 -3 -1 57830.9 2497.65 7
-10 -3 -1 60660.8 3576.34 19
-10 -3 -2 36710.3 2200.45 8
-10 -3 -2 34151.9 2566.77 19
-10 -3 -3 7731.63 930.651 8
-10 -3 -3 9778.11 1351.83 19
-10 -3 -4 3370.21 564.745 8
-10 -3 -4 2404.69 685.612 19
-10 -2 14 21920.6 1342.79 15
-10 -2 13 4417.56 652.729 15
-10 -2 13 3781.85 612.628 11
-10 -2 12 1484.66 395.564 15
-10 -2 12 1189.6 478.796 11
-10 -2 11 31351.8 1927.4 15
-10 -2 11 30822.2 2024.36 11
-10 -2 11 32728.6 1961.46 7
-10 -2 10 75296.2 3179.11 15
-10 -2 10 75385.1 3392.23 11
-10 -2 10 78231.1 3375.57 7
-10 -2 9 63657.9 3107.33 11
-10 -2 9 65966.6 3204.62 7
-10 -2 8 58820 2981.11 11
-10 -2 8 65807 3312.96 7
-10 -2 7 12958.8 1323.35 11
-10 -2 7 12730.7 1489.8 7
-10 -2 6 285.334 525.41 7
-10 -2 5 3053.83 824.96 7
-10 -2 4 17840.5 1783.58 7
-10 -2 3 29129.7 2317.68 8
-10 -2 3 27981 2181.2 7
-10 -2 2 65640.8 3591.92 8
-10 -2 2 65499.8 3377.56 7
-10 -2 1 53655.6 3184.56 8
-10 -2 1 47909.7 2719.56 7
-10 -2 0 24138.7 2017.69 8
-10 -2 0 18778.3 1561.92 7
-10 -2 0 19513.3 1979.43 19
-10 -2 -1 8539.62 1215.42 8
-10 -2 -1 7735.08 1260.33 19
-10 -2 -2 13485.6 1480.7 8
-10 -2 -2 11913.4 1501.25 19
-10 -2 -3 28895.7 2018.81 8
-10 -2 -3 27382.9 2269.66 19
-10 -2 -4 32144 1986.87 8
-10 -2 -4 28660.7 2175.36 19
-10 -2 -5 14854.2 1196.27 8
-10 -2 -5 15425.7 1456.1 19
-10 -1 14 31698.6 1801.84 15
-10 -1 13 46739.5 2395.98 15
-10 -1 12 37436.2 2212.97 15
-10 -1 12 35388.8 2025.3 7
-10 -1 11 33953.1 2179.01 15
-10 -1 11 35012.5 2146.14 7
-10 -1 10 14242.7 1392.04 15
-10 -1 10 13784.6 1463.37 11
-10 -1 10 11222.8 1296.15 7
-10 -1 9 5390.65 886.443 15
-10 -1 9 3010.67 732.252 11
-10 -1 9 3788.99 854.436 7
-10 -1 8 20384.5 1663.46 15
-10 -1 8 20370.6 1862.43 7
-10 -1 7 36980.3 2233.54 15
-10 -1 7 39616.9 2724.14 7
-10 -1 6 75264.1 3895.13 7
-10 -1 5 28343.4 2344.85 7
-10 -1 4 57778.7 3452.23 8
-10 -1 4 62221.1 3509.88 7
-10 -1 3 17966.8 1893.61 8
-10 -1 3 17775.4 1797.11 7
-10 -1 2 14451 1679.93 8
-10 -1 2 13165 1502.35 7
-10 -1 1 30685.7 2401.39 8
-10 -1 1 31041.4 2183.45 7
-10 -1 0 18063.2 1856.74 8
-10 -1 0 18204.3 1573.56 7
-10 -1 -1 53732.8 3173.23 8
-10 -1 -2 69365 3542.82 8
-10 -1 -3 20583.9 1797.92 8
-10 -1 -3 17080.7 1700.94 19
-10 -1 -4 611.857 398.155 8
-10 -1 -4 247.269 433.433 19
-10 -1 -5 3455.9 686.252 8
-10 -1 -5 3862.1 770.705 19
-10 0 14 18638.3 1432.57 15
-10 0 13 1454.24 488.974 15
-10 0 12 1993.69 554.179 15
-10 0 11 2.76076 389.722 15
-10 0 11 333.305 313.61 7
-10 0 10 23398.9 1885.27 15
-10 0 10 20948.9 1803.23 7
-10 0 9 69088.8 3386.96 15
-10 0 9 65504 3448.69 7
-10 0 8 41641.9 2557.71 15
-10 0 8 51094.6 3046.55 7
-10 0 7 20703.7 1778.84 15
-10 0 7 25571 2190.18 7
-10 0 6 4060.19 810.726 15
-10 0 6 3780.07 964.662 7
-10 0 5 10.4808 271.039 15
-10 0 5 1026.4 693.744 8
-10 0 5 1342.38 750.631 7
-10 0 4 38274.9 2301.9 15
-10 0 4 34440.7 2586.92 8
-10 0 4 37399.3 2763.29 7
-10 0 3 67783.3 3690.76 8
-10 0 3 72474.6 3741.91 7
-10 0 3 62302.4 4062.16 18
-10 0 2 44141.8 2887 8
-10 0 2 44870.7 2809.9 7
-10 0 2 40041.3 3252.31 18
-10 0 1 10950 1445.28 8
-10 0 1 10231.2 1247.04 7
-10 0 0 2606.17 799.356 8
-10 0 0 3625.81 736.114 7
-10 0 0 4564.94 1197.38 18
-10 0 -1 -3.23376 485.927 8
-10 0 -1 536.191 733.674 18
-10 0 -2 10134.3 1325.68 8
-10 0 -3 48978.7 2848.21 8
-10 0 -4 54517.5 2844.55 8
-10 0 -5 39063.4 2231.64 8
-10 1 14 32061.3 1883.23 15
-10 1 13 44061.9 2407.09 15
-10 1 12 35560.3 2265.29 15
-10 1 11 40802.1 2525.04 15
-10 1 10 9456.13 1221.54 15
-10 1 10 12113.4 1386.15 7
-10 1 9 4964.12 951.999 15
-10 1 9 4535.82 919.985 7
-10 1 8 13772.3 1499.57 15
-10 1 8 19688.2 1879.04 7
-10 1 7 40129.1 2561.8 15
-10 1 7 43856 2988.54 7
-10 1 6 73371.5 3519.67 15
-10 1 6 74605.3 4001.68 7
-10 1 5 30660.9 2170.52 15
-10 1 5 28820.2 2493.07 7
-10 1 4 59264.9 3021.69 15
-10 1 4 58555.1 3314.67 8
-10 1 4 57929 3487.47 7
-10 1 4 51860 3688.34 18
-10 1 3 16113.8 1537.64 15
-10 1 3 15579.8 1698.85 8
-10 1 3 16545.8 1760.95 7
-10 1 3 12796.3 1958.64 18
-10 1 2 10777.2 1201.86 15
-10 1 2 12578.6 1497.41 8
-10 1 2 10498.1 1388.74 7
-10 1 2 12415.2 1826.25 18
-10 1 1 20084.4 1864.89 8
-10 1 1 16077.1 2044.77 18
-10 1 0 17900.2 1760.91 8
-10 1 0 14385.5 2003.36 18
-10 1 -1 50414.8 2941.77 8
-10 1 -1 46340.3 3405.39 18
-10 1 -2 69353.6 3455.12 8
-10 1 -2 65265.5 4026.03 18
-10 1 -3 11968.9 1339.86 8
-10 1 -3 14605.8 1804.53 18
-10 1 -4 351.894 358.833 8
-10 1 -5 5823.51 841.375 8
-10 2 14 23871.5 1502.85 15
-10 2 13 5631.82 812.594 15
-10 2 12 2069.17 626.003 15
-10 2 11 29356 2091.61 15
-10 2 10 77608.7 3629.01 15
-10 2 9 60280.9 3208.48 15
-10 2 8 64781.2 3348.04 15
-10 2 7 10012.1 1261.3 15
-10 2 7 9800.86 1466.06 7
-10 2 6 737.177 477.709 15
-10 2 6 505.035 583.238 7
-10 2 6 664.185 476.503 18
-10 2 5 1390.08 481.941 15
-10 2 5 3405.04 1011.98 7
-10 2 5 2555.38 847.772 18
-10 2 4 9079.54 1181.9 15
-10 2 4 10219.7 1423.65 7
-10 2 3 34344 2293.28 15
-10 2 3 36126.5 2457.91 8
-10 2 3 38774.7 2671.41 7
-10 2 3 35220.1 2991.76 18
-10 2 2 65258 3180 15
-10 2 2 66471.1 3344.59 8
-10 2 2 62592.7 4097.34 18
-10 2 1 52083.6 2914.73 8
-10 2 1 50318.4 3642.34 18
-10 2 0 18818.6 1722.65 8
-10 2 0 19265.2 2228.91 18
-10 2 -1 7183.96 1069.75 8
-10 2 -1 6746.04 1346 18
-10 2 -2 13003.9 1350.61 8
-10 2 -2 12154.9 1656.29 18
-10 2 -3 26895.4 1886.51 8
-10 2 -3 32040.4 2532.95 18
-10 2 -4 34576.6 1990.41 8
-10 2 -4 33853.5 2421.82 18
-10 2 -5 15285.9 1175.07 8
-10 3 13 44745.5 2131.05 15
-10 3 12 53559.4 2597.01 15
-10 3 11 36379.9 2234.18 15
-10 3 10 8487.15 1117.07 15
-10 3 9 4569.94 863.571 15
-10 3 8 9476.6 1245.31 15
-10 3 7 12500.4 1434.24 15
-10 3 7 9325.03 1267.56 18
-10 3 6 53669.5 2995.74 15
-10 3 6 51302.7 3299.61 18
-10 3 5 37642.5 2470.38 15
-10 3 5 37592.1 2887 18
-10 3 4 14232.7 1472.35 15
-10 3 4 12920.2 1720.5 18
-10 3 3 7328.98 1062.05 15
-10 3 3 6202.94 1298.34 18
-10 3 2 4108.76 1068.59 18
-10 3 1 19857.8 2183.75 18
-10 3 0 53667.6 3557.6 18
-10 3 -1 50303.2 3334.29 18
-10 3 -2 34408.6 2600.4 18
-10 3 -3 8474.77 1232.44 18
-10 3 -4 3457.22 718.366 18
-10 4 11 6438.86 833.769 15
-10 4 10 21231.3 1601.85 15
-10 4 9 32796.6 2095.87 15
-10 4 8 60449 2992.94 15
-10 4 7 13688.1 1417.29 15
-10 4 7 13456.9 1479.45 18
-10 4 6 3032.26 748.807 15
-10 4 6 2182.02 603.29 18
-10 4 5 11910.3 1291.91 15
-10 4 5 10729.7 1452.55 18
-10 4 4 23833.7 2196.48 18
-10 4 3 57764.8 3483.27 18
-10 4 2 36670.1 2762.02 18
-10 4 1 18698.8 1941.75 18
-10 4 0 2676.46 750.878 18
-10 4 -1 866.504 532.329 18
-10 4 -2 7724.7 1089.09 18
-10 5 8 9325.03 999.618 18
-10 5 7 44557.6 2451.76 18
-10 5 6 56276 2935.55 18
-10 5 5 52604.7 2922.98 18
-10 5 4 30435.7 2246.88 18
-10 5 3 15653.9 1602.75 18
-10 5 2 969.21 546.951 18
-10 5 1 13789.3 1448.64 18
-11 -3 9 29116.6 1663.16 7
-11 -3 8 14265.4 1212.48 7
-11 -3 7 4190.84 713.458 7
-11 -3 6 8881.15 1045.11 7
-11 -3 5 31134.7 1961.7 7
-11 -3 4 34537.4 2053.03 7
-11 -3 3 44235.5 2277.94 7
-11 -3 2 31206 1788 7
-11 -3 1 15803.4 1144.95 7
-11 -2 11 13987.5 1064.47 7
-11 -2 10 621.768 374.139 7
-11 -2 9 5534.89 818.825 7
-11 -2 8 24645.4 1777.21 7
-11 -2 7 16157 1492.14 7
-11 -2 6 33669.4 2201.45 7
-11 -2 5 9590.87 1172.26 7
-11 -2 4 4350.09 788.777 7
-11 -2 3 620.251 385.495 7
-11 -2 2 13015.6 1245.96 7
-11 -2 1 41960.6 2106.14 7
-11 -2 0 87480.1 3584.67 8
-11 -2 -1 46775.5 2395.97 8
-11 -1 12 9790.7 884.336 15
-11 -1 11 28143.1 1625.4 15
-11 -1 11 31145.6 1760.57 7
-11 -1 10 48521.9 2244.52 15
-11 -1 10 51154.7 2498.14 7
-11 -1 9 28156.2 1670.46 15
-11 -1 9 28675.4 1947.88 7
-11 -1 8 32566.9 2167.84 7
-11 -1 7 2245 670.12 7
-11 -1 6 3054.51 775.892 7
-11 -1 5 26182.5 2035.6 7
-11 -1 4 46944.7 2694.26 7
-11 -1 3 50162.9 2704.17 7
-11 -1 2 28444.2 2159.54 8
-11 -1 2 30038.5 1960.55 7
-11 -1 1 13473.6 1440.32 8
-11 -1 1 14203.7 1230.12 7
-11 -1 0 397.165 365.074 8
-11 -1 -1 12007.4 1274.89 8
-11 -1 -2 30757.9 1903.92 8
-11 0 12 7494.66 839.929 15
-11 0 11 4809.86 705.513 15
-11 0 10 140.843 248.591 15
-11 0 10 347.812 362.923 7
-11 0 9 10628.6 1090.8 15
-11 0 9 12785.8 1370.62 7
-11 0 8 42277.7 2280.75 15
-11 0 8 44072.7 2604.29 7
-11 0 7 75060.6 3153.59 15
-11 0 7 84745 3846.09 7
-11 0 6 96963.2 3584.64 15
-11 0 6 101500 4335.49 7
-11 0 5 54503.2 3063.22 7
-11 0 4 8410.74 1179.66 7
-11 0 3 749.932 539.832 8
-11 0 3 266.153 375.437 7
-11 0 2 4298.43 839.672 8
-11 0 2 4028.42 750.657 7
-11 0 1 32939.1 2226.29 8
-11 0 1 27425 1736.59 7
-11 0 0 31406.9 2129.6 8
-11 0 -1 5565.71 878.245 8
-11 0 -2 10040.2 1123.48 8
-11 1 12 12199 1094.77 15
-11 1 11 31410.5 1874.09 15
-11 1 10 43279.3 2308.58 15
-11 1 9 27659.7 1845.84 15
-11 1 8 25737 1797.59 15
-11 1 8 30246.3 2161 7
-11 1 7 404.202 340.705 15
-11 1 7 1343.39 631.544 7
-11 1 6 3946.93 697.778 15
-11 1 6 4921.5 967.879 7
-11 1 5 22842.1 1661.2 15
-11 1 5 26786 2090.35 7
-11 1 4 36844.3 2081.5 15
-11 1 4 32396.6 2459.87 18
-11 1 3 45559.6 2571.08 7
-11 1 3 42443.7 2896.5 18
-11 1 2 28475.4 2030 8
-11 1 2 26868.1 2316.26 18
-11 1 1 14548.2 1465.24 8
-11 1 1 13163.6 1576.65 18
-11 1 0 1516.32 537.851 8
-11 1 0 536.885 441.277 18
-11 1 -1 12966.1 1303.9 8
-11 1 -2 33304.1 1934.69 8
-11 2 11 15674.7 1276.59 15
-11 2 10 1034.14 413.742 15
-11 2 9 4794.24 794.422 15
-11 2 8 25762.3 1795 15
-11 2 7 11133.8 1191.72 15
-11 2 6 35960.7 2149.5 15
-11 2 5 9415.56 1057.16 15
-11 2 5 8388.92 1178.72 18
-11 2 4 4865.09 769.289 15
-11 2 4 3969.07 849.438 18
-11 2 3 1682.48 732.356 18
-11 2 2 11088.1 1449.77 18
-11 2 1 42587.5 2279.69 8
-11 2 1 40817.9 2806.19 18
-11 2 0 82034.6 3206.82 8
-11 2 0 78854 3884.53 18
-11 2 -1 36276.6 1911.08 8
-11 2 -1 37252.2 2447.1 18
-11 3 9 31938.1 1887.18 15
-11 3 8 16213.4 1357.25 15
-11 3 7 5413.75 815.497 15
-11 3 6 9152.27 1042.7 15
-11 3 5 20844.8 1802.69 18
-11 3 4 33523 2393.56 18
-11 3 3 35723.4 2503.17 18
-11 3 2 28709.5 2222.12 18
-11 3 1 14129.5 1516.65 18
-12 0 6 30659.5 1826.28 7
-12 0 5 36862.9 1983.71 7

_iucr_refine_fcf_details         
;
data_2021_05_20_DT_MZ-AUR_N_CCDC1
_computing_structure_refinement   'olex2.refine 1.5-alpha (Bourhis et al., 2015)'
_shelx_refln_list_code            4
loop_
  _space_group_symop_id
  _space_group_symop_operation_xyz
  1  x,y,z
  2  -x,y+1/2,-z

_space_group_crystal_system       monoclinic
_space_group_IT_number            4
_space_group_name_H-M_alt         'P 1 21 1'
_space_group_name_Hall            ' P 2yb'
_symmetry_space_group_name_H-M    'P 1 21 1'
_symmetry_space_group_name_Hall   ' P 2yb'
_symmetry_Int_Tables_number       4
_cell_length_a                    10.0684(4)
_cell_length_b                    8.1314(3)
_cell_length_c                    16.1310(6)
_cell_angle_alpha                 90
_cell_angle_beta                  106.247(4)
_cell_angle_gamma                 90
_cell_volume                      1267.91(8)
loop_
  _refln_index_h
  _refln_index_k
  _refln_index_l
  _refln_F_squared_calc
  _refln_F_squared_meas
  _refln_F_squared_sigma
  _refln_F_squared_weight
  _refln_observed_status
-12 0 5 2100.410 2220.000 119.465 14.968 o
-12 0 6 1832.480 1846.410 109.984 18.604 o
-11 -2 -1 2756.270 2816.960 144.293 9.683 o
-11 -2 0 4861.370 5268.320 215.880 3.639 o
-11 -1 -2 1839.860 1852.340 114.660 17.573 o
-11 -1 -1 632.788 723.123 76.778 51.614 o
-11 -1 0 44.942 23.919 21.986 717.887 o
-11 0 1 1737.490 1791.830 166.038 10.371 o
-11 0 2 276.889 250.088 33.703 273.193 o
-11 0 3 17.120 27.979 18.562 1010.560 o
-11 0 4 397.646 506.521 71.043 64.413 o
-11 0 5 3278.570 3282.350 184.477 6.314 o
-11 0 6 5696.090 5953.390 166.374 3.725 o
-11 0 7 4521.330 4772.050 291.612 2.750 o
-11 0 8 2474.480 2594.120 103.330 15.069 o
-11 0 9 691.833 696.266 64.957 67.531 o
-11 0 10 28.051 13.549 12.351 2272.210 o
-11 0 11 317.222 289.665 42.488 175.169 o
-11 0 12 498.242 451.351 50.583 115.631 o
-11 1 1 878.786 839.559 64.638 61.688 o
-11 1 2 1889.920 1674.200 91.940 23.300 o
-11 1 3 2825.790 2664.310 115.799 12.211 o
-11 1 4 2445.750 2115.390 133.927 12.158 o
-11 1 5 1415.980 1476.680 118.757 19.203 o
-11 1 6 227.561 260.776 34.087 273.889 o
-11 1 7 54.992 44.163 28.280 433.607 o
-11 1 8 1586.580 1671.750 135.782 14.798 o
-11 1 9 1599.160 1665.750 111.162 19.890 o
-11 1 10 2606.160 2606.410 139.030 10.660 o
-11 1 11 1809.120 1891.640 112.863 17.992 o
-11 1 12 728.244 734.661 65.930 64.634 o
-11 2 1 2615.170 2523.460 106.559 14.219 o
-11 2 2 685.168 667.760 87.310 40.899 o
-11 2 3 31.519 101.324 44.105 178.895 o
-11 2 4 274.260 271.358 34.340 263.094 o
-11 2 5 550.898 541.222 47.396 122.958 o
-11 2 6 2193.510 2165.660 129.450 13.333 o
-11 2 7 722.229 670.512 71.769 56.919 o
-11 2 8 1630.470 1551.490 108.100 20.816 o
-11 2 9 316.040 288.724 47.843 141.032 o
-11 2 10 31.898 62.279 24.917 559.077 o
-11 2 11 898.212 943.979 76.880 46.179 o
-11 3 1 1001.740 850.922 91.337 34.455 o
-11 3 2 1903.820 1728.970 133.823 14.168 o
-11 3 3 2493.780 2151.370 150.749 10.294 o
-11 3 4 2231.530 2018.860 144.148 11.636 o
-11 3 5 1595.430 1255.340 108.564 21.648 o
-11 3 6 530.902 551.178 62.795 77.325 o
-11 3 7 310.083 326.033 49.112 133.816 o
-11 3 8 940.687 976.421 81.738 41.194 o
-11 3 9 1815.640 1923.410 113.652 17.729 o
-10 -4 -2 626.578 491.709 72.235 59.301 o
-10 -4 -1 38.248 47.130 19.162 942.034 o
-10 -4 0 76.398 48.442 21.252 757.923 o
-10 -3 -4 201.448 183.997 29.073 379.056 o
-10 -3 -3 598.574 511.810 61.623 78.646 o
-10 -3 -2 2204.300 2148.240 100.608 17.848 o
-10 -3 -1 3472.820 3585.800 102.557 10.014 o
-10 -3 0 2856.810 3008.460 150.722 8.856 o
-10 -2 -5 980.036 908.749 55.666 71.165 o
-10 -2 -4 1900.530 1846.330 104.888 19.391 o
-10 -2 -3 1795.410 1701.150 90.843 24.243 o
-10 -2 -2 824.786 768.383 63.487 65.689 o
-10 -2 -1 475.616 492.129 52.688 107.959 o
-10 -2 0 1279.990 1245.610 92.696 29.654 o
-10 -1 -5 201.724 219.617 30.866 336.313 o
-10 -1 -4 3.869 26.335 17.659 1118.480 o
-10 -1 -3 1220.270 1138.130 105.487 25.043 o
-10 -1 -2 4119.320 4177.370 213.360 4.399 o
-10 -1 -1 3137.500 3235.950 191.102 6.192 o
-10 -1 0 1131.630 1092.780 72.294 45.342 o
-10 0 1 736.439 635.351 56.860 82.940 o
-10 0 2 2643.570 2611.940 103.104 14.350 o
-10 0 3 4343.720 4097.640 148.049 6.040 o
-10 0 4 2349.390 2221.260 87.927 19.136 o
-10 0 5 80.465 30.810 26.213 502.078 o
-10 0 6 280.818 237.825 37.377 227.052 o
-10 0 7 1415.120 1378.440 146.562 13.760 o
-10 0 8 2794.710 2771.810 284.635 3.622 o
-10 0 9 3887.860 4057.620 145.527 6.724 o
-10 0 10 1456.200 1336.180 78.478 34.491 o
-10 0 11 62.303 11.197 14.714 1582.620 o
-10 0 12 176.629 120.066 33.374 300.127 o
-10 0 13 100.474 87.579 29.448 394.219 o
-10 0 14 987.520 1122.460 86.274 36.555 o
-10 1 1 1663.700 1113.080 120.666 18.481 o
-10 1 2 867.606 688.804 43.054 111.054 o
-10 1 3 1150.090 936.848 51.782 70.078 o
-10 1 4 3472.760 3455.800 100.896 10.290 o
-10 1 5 1895.690 1800.370 98.587 21.051 o
-10 1 6 4401.980 4451.370 159.161 5.463 o
-10 1 7 2408.540 2516.660 117.134 13.676 o
-10 1 8 1327.210 999.198 178.137 10.070 o
-10 1 9 275.678 286.198 39.841 200.461 o
-10 1 10 586.854 649.284 80.014 48.944 o
-10 1 11 2392.300 2457.230 152.066 10.079 o
-10 1 12 2192.410 2141.550 136.423 12.485 o
-10 1 13 2458.540 2653.540 144.962 10.391 o
-10 1 14 1721.080 1930.830 113.414 18.181 o
-10 2 1 3059.690 3096.000 137.053 9.328 o
-10 2 2 3941.800 3919.850 120.968 7.721 o
-10 2 3 2080.520 2173.400 77.265 23.624 o
-10 2 4 995.551 576.795 54.765 78.504 o
-10 2 5 218.631 133.541 33.399 294.068 o
-10 2 6 71.771 38.775 17.587 1102.530 o
-10 2 7 608.434 597.615 57.582 86.438 o
-10 2 8 3702.500 3901.320 201.629 5.080 o
-10 2 9 3483.710 3630.300 193.225 5.631 o
-10 2 10 4408.040 4673.830 218.550 3.980 o
-10 2 11 1687.130 1767.910 125.963 16.108 o
-10 2 12 106.623 124.612 37.700 241.337 o
-10 2 13 347.696 339.166 48.937 132.734 o
-10 2 14 1450.210 1437.620 90.506 28.329 o
-10 3 1 1182.410 1195.900 131.512 17.385 o
-10 3 2 283.414 247.442 64.354 81.423 o
-10 3 3 409.039 416.855 49.507 125.307 o
-10 3 4 910.408 825.573 67.369 57.453 o
-10 3 5 2309.030 2265.670 113.039 15.060 o
-10 3 6 3181.060 3169.330 133.573 9.239 o
-10 3 7 844.250 659.395 95.615 33.718 o
-10 3 8 564.093 570.710 74.996 55.778 o
-10 3 9 253.960 275.216 52.007 122.935 o
-10 3 10 540.332 511.122 67.273 68.687 o
-10 3 11 2073.070 2190.910 134.549 12.968 o
-10 3 12 3156.700 3225.510 156.400 7.856 o
-10 3 13 2573.960 2694.710 128.338 11.647 o
-10 4 1 1246.380 1126.100 116.938 21.093 o
-10 4 2 2297.040 2208.390 166.337 9.229 o
-10 4 3 3649.120 3478.770 209.773 5.023 o
-10 4 4 1516.600 1435.340 132.279 15.953 o
-10 4 5 716.735 687.690 58.136 79.927 o
-10 4 6 134.227 155.691 28.292 415.576 o
-10 4 7 824.895 817.736 61.635 67.974 o
-10 4 8 3403.740 3640.420 180.244 6.184 o
-10 4 9 1904.630 1975.110 126.220 14.997 o
-10 4 10 1229.610 1278.610 96.468 28.212 o
-10 4 11 366.107 387.768 50.212 124.816 o
-10 5 1 926.443 830.434 87.242 37.977 o
-10 5 2 75.440 58.369 32.939 318.888 o
-10 5 3 967.035 942.726 96.522 31.354 o
-10 5 4 1810.430 1832.930 135.314 14.053 o
-10 5 5 3311.530 3168.020 176.031 6.709 o
-10 5 6 3456.100 3389.110 176.788 6.400 o
-10 5 7 2685.250 2683.400 147.653 9.686 o
-10 5 8 634.598 561.582 60.200 80.065 o
-9 -6 0 574.576 580.962 54.179 97.169 o
-9 -5 -3 1152.990 1054.070 111.293 23.483 o
-9 -5 -2 122.276 103.937 21.162 735.658 o
-9 -5 -1 109.372 73.437 22.691 654.140 o
-9 -5 0 1149.900 1222.420 93.388 30.501 o
-9 -4 -5 148.095 163.230 47.304 152.824 o
-9 -4 -4 1168.900 1163.510 121.059 20.123 o
-9 -4 -3 1632.650 1697.170 156.822 11.636 o
-9 -4 -2 1691.620 1705.490 110.877 19.417 o
-9 -4 -1 2081.480 2232.650 136.059 12.698 o
-9 -4 0 1445.120 1536.280 74.075 35.664 o
-9 -3 -6 2337.560 2295.190 129.558 12.717 o
-9 -3 -5 2553.580 2605.030 110.943 13.763 o
-9 -3 -4 1964.960 2017.440 104.352 18.714 o
-9 -3 -3 450.112 412.237 51.675 114.505 o
-9 -3 -2 35.125 29.656 13.390 1923.370 o
-9 -3 -1 1216.500 1253.870 76.511 39.499 o
-9 -3 0 3947.150 4232.280 131.203 7.054 o
-9 -2 -7 1058.240 1090.160 64.418 54.486 o
-9 -2 -6 398.145 406.591 45.129 148.272 o
-9 -2 -5 7.582 67.792 33.381 312.820 o
-9 -2 -4 1508.290 1489.240 94.685 26.008 o
-9 -2 -3 3431.000 3566.450 153.574 7.356 o
-9 -2 -2 5849.960 6168.830 210.161 3.055 o
-9 -2 -1 4273.100 4401.360 171.366 5.276 o
-9 -2 0 3801.500 3786.410 135.083 7.472 o
-9 -1 -8 276.754 338.996 45.861 153.227 o
-9 -1 -7 1590.700 1654.110 111.628 19.841 o
-9 -1 -6 3001.240 3246.390 172.428 7.196 o
-9 -1 -5 2941.770 2862.720 169.998 7.640 o
-9 -1 -4 3151.440 3409.290 193.391 6.008 o
-9 -1 -3 1479.770 1485.470 130.390 16.358 o
-9 -1 -2 237.460 208.422 55.690 108.946 o
-9 -1 -1 450.262 382.060 39.149 184.330 o
-9 -1 0 2765.820 2625.440 104.927 13.629 o
-9 0 1 65.831 28.282 17.500 1119.280 o
-9 0 2 89.971 46.060 21.483 738.377 o
-9 0 3 1757.050 1760.960 73.496 30.331 o
-9 0 4 6791.320 6813.980 167.209 2.927 o
-9 0 5 11439.300 11586.300 281.037 1.028 o
-9 0 6 1475.330 1443.770 87.899 29.175 o
-9 0 7 1390.770 1414.160 71.225 39.060 o
-9 0 8 260.938 257.330 32.962 286.174 o
-9 0 9 1007.130 1078.470 63.342 57.116 o
-9 0 10 1395.780 1449.120 71.166 38.736 o
-9 0 11 1469.470 1519.240 72.479 36.303 o
-9 0 12 2858.550 2921.890 115.444 11.750 o
-9 0 13 1579.440 1637.940 127.361 16.410 o
-9 0 14 656.188 635.281 76.102 52.695 o
-9 0 15 76.317 51.290 29.420 399.082 o
-9 0 16 889.934 987.074 75.390 47.401 o
-9 1 1 4790.550 4601.960 117.475 6.024 o
-9 1 2 4731.140 4531.680 118.251 6.128 o
-9 1 3 2423.910 2212.240 81.154 19.918 o
-9 1 4 949.462 840.850 50.792 82.574 o
-9 1 5 1.561 -5.243 14.190 1733.560 o
-9 1 6 1988.120 2029.320 146.122 11.927 o
-9 1 7 1994.160 1966.700 106.219 18.309 o
-9 1 8 4781.150 5014.890 175.847 4.501 o
-9 1 9 2886.510 3033.690 131.238 10.193 o
-9 1 10 2301.550 2233.020 112.361 15.255 o
-9 1 11 196.981 217.186 47.398 149.904 o
-9 1 12 97.871 84.248 40.124 214.523 o
-9 1 13 1753.850 1665.620 128.685 15.560 o
-9 1 14 2263.740 2482.250 147.350 10.742 o
-9 1 15 2651.060 2747.370 142.451 10.114 o
-9 1 16 1488.860 1603.150 93.819 26.035 o
-9 2 1 34.993 33.171 14.122 1729.960 o
-9 2 2 243.553 188.086 24.763 489.379 o
-9 2 3 1101.610 1032.230 55.314 65.159 o
-9 2 4 3044.190 3118.530 98.422 12.338 o
-9 2 5 3021.870 2902.620 98.201 12.829 o
-9 2 6 1651.600 1709.240 84.759 27.489 o
-9 2 7 1112.720 1074.910 80.254 39.525 o
-9 2 8 336.632 308.515 70.614 67.152 o
-9 2 9 639.730 668.374 63.185 72.343 o
-9 2 10 3623.350 3792.280 211.705 4.878 o
-9 2 11 3702.110 3598.830 200.884 5.216 o
-9 2 12 4282.550 4228.080 214.962 4.250 o
-9 2 13 2286.540 2254.190 121.175 14.011 o
-9 2 14 456.524 428.431 47.773 130.378 o
-9 2 15 2.130 12.242 12.018 2415.900 o
-9 3 1 4363.480 4413.760 170.840 5.203 o
-9 3 2 2528.480 2533.150 127.631 12.064 o
-9 3 3 2995.290 2946.410 138.301 9.523 o
-9 3 4 999.696 971.071 79.217 42.507 o
-9 3 5 36.218 57.193 23.381 634.226 o
-9 3 6 1722.300 1736.580 176.752 9.400 o
-9 3 7 1516.300 1406.480 149.564 13.076 o
-9 3 8 4860.980 5544.500 259.471 2.946 o
-9 3 9 3843.050 3935.000 213.164 4.649 o
-9 3 10 2506.500 2652.650 169.405 8.392 o
-9 3 11 4.030 14.981 30.627 372.067 o
-9 3 12 42.377 45.131 14.941 1538.170 o
-9 3 13 1465.510 1393.160 71.804 37.697 o
-9 3 14 1608.260 1590.780 68.793 35.602 o
-9 4 1 550.184 369.856 80.409 50.296 o
-9 4 2 254.078 99.942 46.330 156.692 o
-9 4 3 1664.600 1665.950 100.860 22.306 o
-9 4 4 5342.510 5781.980 196.033 3.564 o
-9 4 5 5276.020 5192.450 361.628 1.885 o
-9 4 6 3146.060 2991.020 278.833 3.611 o
-9 4 7 683.878 684.731 62.494 72.267 o
-9 4 8 118.012 116.319 28.670 411.038 o
-9 4 9 852.918 822.768 90.775 36.196 o
-9 4 10 853.182 867.471 89.505 36.879 o
-9 4 11 1552.410 1537.270 76.090 33.184 o
-9 4 12 1399.580 1470.200 69.472 39.546 o
-9 4 13 1291.130 1225.110 57.360 53.937 o
-9 5 1 2567.400 2565.670 177.265 7.855 o
-9 5 2 1946.850 1726.220 146.424 12.303 o
-9 5 3 1558.320 1434.710 134.489 15.422 o
-9 5 4 409.969 420.464 72.530 62.351 o
-9 5 5 144.750 152.279 35.473 268.258 o
-9 5 6 1204.750 1296.420 81.452 36.178 o
-9 5 7 3342.600 3370.470 132.575 8.777 o
-9 5 8 2134.230 2222.990 103.135 17.554 o
-9 5 9 2305.920 2296.790 98.623 17.279 o
-9 5 10 1089.880 1029.510 56.455 64.076 o
-9 5 11 107.494 80.183 15.763 1304.460 o
-9 6 1 146.906 131.555 39.589 217.211 o
-9 6 2 440.007 351.348 60.658 86.999 o
-9 6 3 1099.240 1060.710 102.546 27.170 o
-9 6 4 1736.870 1834.990 134.116 14.441 o
-9 6 5 2311.730 2315.320 150.594 10.499 o
-9 6 6 1437.100 1395.420 114.509 20.397 o
-9 6 7 971.506 929.369 88.245 36.368 o
-9 6 8 220.264 197.213 38.996 216.814 o
-8 -7 0 306.190 302.480 40.026 195.464 o
-8 -6 -3 245.796 210.605 24.588 489.719 o
-8 -6 -2 1066.240 1083.320 60.125 59.318 o
-8 -6 -1 3456.710 3481.690 339.101 2.517 o
-8 -6 0 3194.210 3199.430 289.092 3.364 o
-8 -5 -6 283.853 339.075 64.516 80.375 o
-8 -5 -5 601.093 639.190 95.988 35.053 o
-8 -5 -4 2397.730 2334.790 198.095 6.926 o
-8 -5 -3 2569.240 2597.700 91.103 16.285 o
-8 -5 -2 2356.740 2525.680 116.817 13.880 o
-8 -5 -1 627.454 606.741 64.604 70.741 o
-8 -5 0 444.351 351.982 89.543 41.774 o
-8 -4 -7 3857.960 3994.950 220.082 4.445 o
-8 -4 -6 3302.440 3199.200 212.348 5.274 o
-8 -4 -5 2129.360 2145.740 183.764 8.161 o
-8 -4 -4 1140.010 1036.340 135.158 16.878 o
-8 -4 -3 121.430 97.651 27.298 452.939 o
-8 -4 -2 613.454 582.152 58.828 83.528 o
-8 -4 -1 1512.960 1528.880 96.484 25.181 o
-8 -4 0 2925.750 3033.440 141.054 9.378 o
-8 -3 -8 1527.450 1457.910 126.158 17.123 o
-8 -3 -7 407.522 392.298 43.082 160.412 o
-8 -3 -6 452.323 472.560 50.863 116.224 o
-8 -3 -5 1035.940 915.990 76.699 44.512 o
-8 -3 -4 3085.540 2849.300 138.598 9.417 o
-8 -3 -3 3639.460 3843.320 165.245 6.410 o
-8 -3 -2 6294.370 6753.400 172.318 3.122 o
-8 -3 -1 2019.650 1943.230 88.132 22.344 o
-8 -3 0 453.681 441.439 43.311 153.422 o
-8 -2 -9 79.886 115.820 28.354 425.351 o
-8 -2 -8 554.408 529.438 62.167 78.373 o
-8 -2 -7 1285.550 1221.550 104.214 24.902 o
-8 -2 -6 3077.050 2996.770 176.010 7.072 o
-8 -2 -5 2725.130 2649.900 171.503 7.967 o
-8 -2 -4 1734.750 1726.390 137.951 13.987 o
-8 -2 -3 80.479 81.737 38.959 228.028 o
-8 -2 -2 1477.750 1365.520 86.288 30.239 o
-8 -2 -1 5594.520 5773.930 181.798 3.629 o
-8 -2 0 8418.940 8774.630 201.822 1.890 o
-8 -1 -10 2358.170 2511.090 120.665 13.413 o
-8 -1 -9 2826.300 2958.750 149.284 9.052 o
-8 -1 -8 1502.190 1550.920 116.225 19.325 o
-8 -1 -7 389.694 363.584 60.511 88.405 o
-8 -1 -6 15.708 3.410 23.528 630.260 o
-8 -1 -5 1929.160 1807.450 144.996 12.436 o
-8 -1 -4 3645.380 3637.130 209.345 4.984 o
-8 -1 -3 4674.400 4378.980 184.385 4.632 o
-8 -1 -2 2880.040 2830.800 141.835 9.612 o
-8 -1 -1 1556.610 1445.790 74.969 34.282 o
-8 -1 0 1118.340 1074.450 64.960 52.680 o
-8 0 1 4463.020 4406.550 136.039 6.069 o
-8 0 2 5032.800 4894.020 119.221 5.512 o
-8 0 3 603.256 556.172 39.699 154.592 o
-8 0 4 361.853 395.660 32.496 262.259 o
-8 0 5 2194.510 2312.580 76.937 22.127 o
-8 0 6 5863.630 6211.780 134.176 3.938 o
-8 0 7 13247.200 13768.000 219.330 0.864 o
-8 0 8 4598.000 4814.240 117.624 6.133 o
-8 0 9 481.127 472.716 41.646 159.654 o
-8 0 10 1103.020 1013.690 60.197 59.175 o
-8 0 11 32.841 33.465 16.222 1315.660 o
-8 0 12 1773.900 1793.000 78.304 28.169 o
-8 0 13 3105.100 3137.190 103.577 11.673 o
-8 0 14 3045.620 3198.960 99.887 12.070 o
-8 0 15 3394.560 3435.090 150.729 7.645 o
-8 0 16 2968.810 3067.410 148.923 8.732 o
-8 0 17 160.761 153.853 27.095 445.373 o
-8 1 1 570.572 495.398 37.080 177.843 o
-8 1 2 6702.520 6613.320 143.118 3.219 o
-8 1 3 5406.510 5292.800 126.839 4.781 o
-8 1 4 4682.130 4687.380 105.211 6.416 o
-8 1 5 4999.820 5362.720 113.930 5.389 o
-8 1 6 4576.980 4745.370 117.778 6.203 o
-8 1 7 597.494 610.984 52.025 101.993 o
-8 1 8 2763.810 2675.650 100.194 14.071 o
-8 1 9 691.753 706.081 51.968 95.399 o
-8 1 10 3753.590 3539.730 116.752 8.637 o
-8 1 11 4622.610 4733.940 203.064 4.149 o
-8 1 12 3512.490 3441.880 140.375 7.979 o
-8 1 13 242.716 214.431 57.009 103.960 o
-8 1 14 114.013 91.085 22.767 645.584 o
-8 1 15 1313.350 1367.990 75.078 38.195 o
-8 1 16 1849.770 1745.950 117.028 17.277 o
-8 1 17 3347.500 3110.290 246.960 4.252 o
-8 2 1 3916.590 3905.930 106.735 8.384 o
-8 2 2 3570.170 3436.180 100.734 10.060 o
-8 2 3 316.780 307.307 38.980 203.680 o
-8 2 4 48.801 43.179 13.818 1787.430 o
-8 2 5 61.308 71.492 16.271 1278.490 o
-8 2 6 2925.780 2979.030 111.861 11.782 o
-8 2 7 4576.700 4681.960 171.048 4.898 o
-8 2 8 5755.960 5799.540 193.416 3.383 o
-8 2 9 2282.080 2415.750 118.803 14.071 o
-8 2 10 1357.420 1335.650 84.153 32.676 o
-8 2 11 340.098 303.461 42.990 169.400 o
-8 2 12 3146.530 3235.290 220.040 5.107 o
-8 2 13 3284.170 3452.900 206.427 5.399 o
-8 2 14 1412.780 1488.170 81.918 32.337 o
-8 2 15 2147.520 2127.540 90.600 20.222 o
-8 2 16 270.329 267.722 30.364 327.622 o
-8 3 1 220.475 176.275 39.057 216.933 o
-8 3 2 1333.880 1206.670 87.630 31.809 o
-8 3 3 5144.130 5381.600 158.912 4.411 o
-8 3 4 4946.290 4997.340 242.889 3.242 o
-8 3 5 3267.700 3368.360 122.515 9.554 o
-8 3 6 1135.500 1027.910 106.867 25.277 o
-8 3 7 118.191 90.085 34.025 295.542 o
-8 3 8 1561.260 1581.000 89.527 27.121 o
-8 3 9 2621.850 2768.650 140.302 10.335 o
-8 3 10 6122.240 6402.280 197.121 3.031 o
-8 3 11 5272.370 5346.810 177.901 4.009 o
-8 3 12 2288.820 2290.200 108.796 15.732 o
-8 3 13 1267.300 1335.510 77.913 37.302 o
-8 3 14 479.292 536.802 59.778 85.885 o
-8 3 15 437.000 390.032 34.662 224.890 o
-8 3 16 1644.220 1539.380 91.864 25.753 o
-8 4 1 3872.400 3995.340 164.236 6.100 o
-8 4 2 3721.380 3885.940 160.576 6.470 o
-8 4 3 711.289 719.754 68.255 61.605 o
-8 4 4 76.121 40.663 33.249 313.422 o
-8 4 5 1688.760 1721.320 138.716 13.991 o
-8 4 6 4515.440 4478.350 231.363 3.730 o
-8 4 7 4886.790 5057.940 166.097 4.601 o
-8 4 8 3335.790 3484.520 136.341 8.467 o
-8 4 9 1174.520 1092.700 74.762 42.625 o
-8 4 10 329.942 348.575 44.758 156.771 o
-8 4 11 78.675 130.690 52.570 125.477 o
-8 4 12 910.002 932.488 63.848 60.819 o
-8 4 13 2133.600 2144.120 90.995 20.176 o
-8 4 14 2833.280 2982.860 150.117 8.961 o
-8 4 15 3255.540 3145.460 138.838 8.783 o
-8 5 1 486.996 486.383 86.510 43.895 o
-8 5 2 1875.240 2128.200 174.611 9.168 o
-8 5 3 5975.580 6758.540 321.760 1.935 o
-8 5 4 3841.500 3836.760 208.012 4.822 o
-8 5 5 4449.800 4234.940 343.503 2.240 o
-8 5 6 1288.270 1214.720 182.816 9.543 o
-8 5 7 262.547 209.214 32.634 294.984 o
-8 5 8 372.382 412.746 73.783 60.833 o
-8 5 9 955.918 984.411 78.681 43.460 o
-8 5 10 2405.160 2419.860 103.357 15.755 o
-8 5 11 1717.050 1671.310 80.177 28.732 o
-8 5 12 1540.340 1537.080 108.205 21.299 o
-8 5 13 656.472 645.381 64.746 69.343 o
-8 6 1 3252.200 3446.680 201.263 5.608 o
-8 6 2 1762.300 2031.430 155.206 11.310 o
-8 6 3 573.711 574.263 84.565 44.741 o
-8 6 4 101.090 106.089 21.637 713.812 o
-8 6 5 345.458 429.134 53.849 109.937 o
-8 6 6 1119.880 1126.970 89.128 33.462 o
-8 6 7 3211.990 3449.280 163.873 7.235 o
-8 6 8 3662.210 3920.310 175.972 5.945 o
-8 6 9 1829.540 2009.660 119.471 16.368 o
-8 6 10 204.584 209.530 38.341 224.608 o
-8 6 11 430.068 434.682 51.427 115.860 o
-8 7 1 156.260 129.905 35.680 265.232 o
-8 7 2 529.235 570.128 69.958 63.740 o
-8 7 3 1356.360 1436.160 113.221 21.032 o
-8 7 4 1959.710 2005.640 108.284 17.965 o
-8 7 5 1260.630 1306.450 69.793 43.166 o
-8 7 6 142.708 128.972 21.178 717.946 o
-8 7 7 70.399 67.789 16.522 1235.420 o
-7 -7 -3 764.924 742.690 75.932 50.594 o
-7 -7 -2 1895.340 1795.500 80.546 26.174 o
-7 -7 -1 5020.550 5190.960 279.757 2.702 o
-7 -7 0 4308.620 4368.130 516.551 1.149 o
-7 -6 -6 319.013 294.622 39.233 201.754 o
-7 -6 -5 2636.790 2479.180 121.220 12.518 o
-7 -6 -4 3669.940 3478.220 144.518 7.495 o
-7 -6 -3 4485.200 4628.550 168.080 5.071 o
-7 -6 -2 1553.460 1622.880 79.050 31.282 o
-7 -6 -1 308.321 310.989 42.176 177.397 o
-7 -6 0 541.160 481.234 80.050 50.263 o
-7 -5 -8 3234.120 3298.540 130.007 9.226 o
-7 -5 -7 3591.820 3618.720 144.132 7.526 o
-7 -5 -6 3460.500 3279.160 147.022 7.853 o
-7 -5 -5 1634.650 1620.770 108.684 20.460 o
-7 -5 -4 565.755 530.993 55.034 96.016 o
-7 -5 -3 163.852 91.998 25.354 512.193 o
-7 -5 -2 665.203 656.397 53.364 93.982 o
-7 -5 -1 4130.190 4441.350 191.304 4.848 o
-7 -5 0 2155.620 2021.450 126.340 14.096 o
-7 -4 -9 2480.680 2493.670 136.170 11.355 o
-7 -4 -8 178.533 192.992 35.458 263.700 o
-7 -4 -7 154.101 96.653 29.601 382.664 o
-7 -4 -6 1435.870 1377.370 99.027 25.352 o
-7 -4 -5 3743.660 3612.120 127.366 8.069 o
-7 -4 -4 2329.610 2247.150 101.052 16.880 o
-7 -4 -3 2546.590 2719.610 90.062 16.230 o
-7 -4 -2 1619.130 1812.680 87.134 26.461 o
-7 -4 -1 1159.060 1100.780 67.710 48.819 o
-7 -4 0 5.512 -38.466 65.528 81.290 o
-7 -3 -10 51.595 29.426 20.364 833.982 o
-7 -3 -9 1111.840 1110.970 99.756 28.169 o
-7 -3 -8 1848.140 1874.190 91.339 23.036 o
-7 -3 -7 3305.170 3126.700 128.145 9.376 o
-7 -3 -6 3075.920 2877.660 126.912 10.267 o
-7 -3 -5 2182.080 2168.770 118.567 14.901 o
-7 -3 -4 48.070 48.921 23.277 638.755 o
-7 -3 -3 758.984 729.543 57.895 78.256 o
-7 -3 -2 5492.350 5902.650 179.085 3.688 o
-7 -3 -1 6907.970 7348.010 146.008 2.918 o
-7 -3 0 5986.110 6187.700 121.018 4.011 o
-7 -2 -11 2683.870 2762.150 122.898 11.789 o
-7 -2 -10 2247.060 2276.220 99.775 17.440 o
-7 -2 -9 2333.410 2326.300 101.205 16.642 o
-7 -2 -8 598.703 542.388 50.642 108.104 o
-7 -2 -7 299.876 207.377 56.121 106.012 o
-7 -2 -6 827.394 938.962 102.108 29.326 o
-7 -2 -5 2862.370 3003.420 186.263 6.789 o
-7 -2 -4 6752.870 6933.300 294.617 1.956 o
-7 -2 -3 4351.040 4555.010 162.597 5.369 o
-7 -2 -2 4980.030 5360.840 161.265 4.503 o
-7 -2 -1 459.670 502.410 37.070 192.020 o
-7 -2 0 494.324 504.525 31.235 238.274 o
-7 -1 -11 509.182 453.711 55.858 97.076 o
-7 -1 -10 347.554 310.876 53.965 111.364 o
-7 -1 -9 1092.510 1144.150 75.606 42.836 o
-7 -1 -8 3237.180 3073.800 539.066 1.124 o
-7 -1 -7 4941.020 4914.930 243.876 3.246 o
-7 -1 -6 2740.840 2653.110 176.018 7.671 o
-7 -1 -5 2308.860 2306.210 164.414 9.295 o
-7 -1 -4 670.079 668.046 45.121 119.501 o
-7 -1 -3 646.479 628.089 50.833 102.849 o
-7 -1 -2 3684.180 3647.250 175.454 6.080 o
-7 -1 -1 4571.000 4605.130 112.535 6.448 o
-7 -1 0 8917.200 9181.500 168.100 1.852 o
-7 0 1 1574.550 1739.290 77.583 30.990 o
-7 0 2 5619.210 5763.000 174.633 3.716 o
-7 0 3 14064.000 13674.200 298.978 0.738 o
-7 0 4 9520.580 9951.550 167.236 1.643 o
-7 0 5 2022.940 1987.430 59.502 30.276 o
-7 0 6 4.372 1.165 13.317 1967.960 o
-7 0 7 203.413 235.197 24.069 521.161 o
-7 0 8 1590.440 1621.800 61.919 39.238 o
-7 0 9 2349.800 2344.010 76.153 20.918 o
-7 0 10 3714.050 3651.930 116.800 8.601 o
-7 0 11 387.044 358.076 41.288 175.758 o
-7 0 12 2389.390 2341.470 148.422 10.528 o
-7 0 13 19.059 -6.028 17.364 1156.480 o
-7 0 14 558.639 561.371 51.735 105.938 o
-7 0 15 4519.640 4584.370 119.784 6.337 o
-7 0 16 4817.080 4884.670 206.002 3.935 o
-7 0 17 4069.220 4202.970 126.615 7.058 o
-7 0 18 1846.050 1728.200 67.296 31.800 o
-7 1 1 3081.860 3067.640 86.546 13.327 o
-7 1 2 1312.520 1274.100 48.425 61.438 o
-7 1 3 47.428 41.402 13.991 1746.890 o
-7 1 4 488.922 505.646 29.485 258.110 o
-7 1 5 8218.350 8499.090 144.720 2.218 o
-7 1 6 7454.510 7734.720 132.124 2.685 o
-7 1 7 4025.810 4166.280 104.117 8.006 o
-7 1 8 6371.740 6465.830 135.328 3.515 o
-7 1 9 792.889 806.067 40.058 122.042 o
-7 1 10 917.021 959.744 44.252 95.081 o
-7 1 11 2388.390 2424.360 80.614 19.523 o
-7 1 12 3502.400 3453.960 114.618 9.398 o
-7 1 13 5502.030 6018.400 199.036 3.382 o
-7 1 14 3007.830 3273.490 156.577 8.033 o
-7 1 15 966.702 990.077 68.367 53.294 o
-7 1 16 294.217 314.584 35.931 237.456 o
-7 1 17 174.060 161.017 23.602 568.553 o
-7 1 18 2487.680 2214.770 73.004 20.933 o
-7 2 1 2383.040 2408.670 69.212 21.698 o
-7 2 2 3563.470 3650.950 86.976 10.559 o
-7 2 3 4208.890 4478.780 112.005 7.117 o
-7 2 4 3533.790 3704.180 99.168 9.889 o
-7 2 5 911.955 892.155 46.993 91.200 o
-7 2 6 197.286 205.141 28.820 383.787 o
-7 2 7 419.229 472.042 33.682 230.952 o
-7 2 8 6702.060 7171.740 145.603 3.059 o
-7 2 9 8064.640 8503.270 223.635 1.906 o
-7 2 10 9933.780 9839.290 404.247 0.978 o
-7 2 11 3653.360 3847.130 243.145 4.039 o
-7 2 12 2585.360 2589.450 126.643 11.932 o
-7 2 13 43.227 44.373 20.463 826.190 o
-7 2 14 878.234 720.946 103.078 29.156 o
-7 2 15 1709.090 1685.120 86.022 26.614 o
-7 2 16 1540.760 1526.370 73.991 34.443 o
-7 2 17 2111.720 2058.750 117.908 15.470 o
-7 3 1 5454.830 5683.160 130.028 4.514 o
-7 3 2 1299.920 1365.650 69.321 42.276 o
-7 3 3 101.297 114.262 18.031 1005.510 o
-7 3 4 1289.010 1245.260 62.175 49.346 o
-7 3 5 2695.730 2745.590 83.467 16.237 o
-7 3 6 4386.760 4892.160 102.601 6.776 o
-7 3 7 4827.080 5171.060 117.737 5.621 o
-7 3 8 4152.270 4160.530 122.935 7.093 o
-7 3 9 660.880 574.872 59.928 79.679 o
-7 3 10 454.248 428.433 51.887 113.164 o
-7 3 11 1389.660 1455.640 94.005 27.328 o
-7 3 12 1891.760 1846.430 103.134 19.841 o
-7 3 13 5033.540 5089.720 170.993 4.382 o
-7 3 14 3022.650 3286.550 124.870 10.058 o
-7 3 15 365.718 361.689 36.823 215.712 o
-7 3 16 41.604 58.311 27.050 474.180 o
-7 3 17 157.674 121.999 26.473 469.907 o
-7 4 1 2450.900 2354.040 162.471 9.198 o
-7 4 2 5273.150 5294.530 169.317 4.168 o
-7 4 3 9312.850 9589.520 261.187 1.437 o
-7 4 4 7956.120 8554.850 211.491 1.982 o
-7 4 5 2417.120 2335.670 236.032 5.210 o
-7 4 6 44.444 30.450 24.908 559.799 o
-7 4 7 619.616 625.563 93.215 36.929 o
-7 4 8 2421.290 2464.120 117.881 13.628 o
-7 4 9 2047.310 1944.660 106.655 18.012 o
-7 4 10 2545.700 2383.790 118.553 13.263 o
-7 4 11 976.090 821.786 73.020 49.718 o
-7 4 12 1239.140 993.048 239.784 5.804 o
-7 4 13 14.221 39.535 31.384 354.025 o
-7 4 14 792.571 704.857 80.894 45.363 o
-7 4 15 2762.880 2907.350 150.956 9.091 o
-7 4 16 3462.160 3586.330 150.059 7.464 o
-7 5 1 2811.640 2874.780 180.952 7.183 o
-7 5 2 870.288 803.584 50.044 88.934 o
-7 5 3 460.394 443.162 91.313 39.908 o
-7 5 4 1558.210 1573.320 88.485 27.579 o
-7 5 5 4137.340 4434.390 182.250 5.084 o
-7 5 6 3872.960 4066.720 152.047 6.495 o
-7 5 7 3752.560 4122.090 155.238 6.492 o
-7 5 8 2447.670 2470.380 119.303 13.353 o
-7 5 9 371.170 283.528 85.451 46.337 o
-7 5 10 337.521 303.256 40.626 187.610 o
-7 5 11 1393.230 1278.340 116.418 20.318 o
-7 5 12 3344.390 3359.110 187.788 6.079 o
-7 5 13 3179.830 3049.750 165.830 7.438 o
-7 5 14 3305.660 3433.410 161.314 7.247 o
-7 6 1 1558.500 1600.620 73.413 33.976 o
-7 6 2 3121.980 2971.280 118.638 10.671 o
-7 6 3 3663.390 3657.570 132.805 7.912 o
-7 6 4 1672.390 1679.700 197.812 7.814 o
-7 6 5 1288.720 855.312 86.862 34.454 o
-7 6 6 619.460 663.375 78.168 50.555 o
-7 6 7 254.265 264.987 48.330 141.482 o
-7 6 8 1199.800 1198.480 105.993 24.799 o
-7 6 9 3932.250 4045.020 202.960 4.827 o
-7 6 10 3445.040 3556.870 185.905 5.966 o
-7 6 11 2536.150 2443.270 147.068 10.259 o
-7 6 12 577.899 515.233 60.997 80.549 o
-7 7 1 1666.900 1795.920 97.937 22.715 o
-7 7 2 957.985 1014.520 53.624 73.328 o
-7 7 3 100.410 66.607 15.992 1285.900 o
-7 7 4 451.318 472.667 42.440 157.497 o
-7 7 5 1821.330 1981.040 86.901 24.085 o
-7 7 6 2658.760 2823.940 149.679 9.447 o
-7 7 7 3166.530 3383.600 164.949 7.283 o
-7 7 8 1785.050 1763.900 114.075 18.126 o
-7 7 9 719.017 718.690 71.022 57.552 o
-7 7 10 191.998 188.289 37.193 239.865 o
-6 -8 -2 1920.290 1957.050 166.345 9.960 o
-6 -8 -1 1849.410 1639.830 125.090 15.937 o
-6 -8 0 2732.570 2476.920 156.332 9.118 o
-6 -7 -6 1650.160 1498.020 114.972 19.104 o
-6 -7 -5 3396.150 3046.820 180.928 6.466 o
-6 -7 -4 3882.480 3783.100 223.190 4.414 o
-6 -7 -3 1761.410 1732.820 145.710 12.789 o
-6 -7 -2 572.554 629.012 92.927 37.428 o
-6 -7 -1 272.057 233.541 56.399 105.341 o
-6 -7 0 708.261 687.332 94.282 35.399 o
-6 -6 -8 1958.980 1933.510 99.805 19.974 o
-6 -6 -7 2295.900 2157.820 83.950 20.478 o
-6 -6 -6 1448.590 1390.180 73.153 37.191 o
-6 -6 -5 480.911 483.471 35.026 207.125 o
-6 -6 -4 800.579 820.264 61.246 69.287 o
-6 -6 -3 3193.910 3235.760 123.971 9.779 o
-6 -6 -2 4813.830 4639.700 170.681 4.729 o
-6 -6 -1 3452.540 3532.190 176.120 6.355 o
-6 -6 0 4933.310 4943.040 272.611 2.851 o
-6 -5 -10 1394.030 1291.680 70.093 40.750 o
-6 -5 -9 367.244 373.403 33.464 251.264 o
-6 -5 -8 10.429 -10.057 14.145 1743.790 o
-6 -5 -7 1254.670 1139.940 68.429 45.897 o
-6 -5 -6 3455.420 2557.770 225.358 4.954 o
-6 -5 -5 4457.240 4446.530 168.405 5.168 o
-6 -5 -4 3265.120 3362.730 128.887 9.164 o
-6 -5 -3 2043.060 2305.530 105.738 17.326 o
-6 -5 -2 430.273 371.788 51.273 117.834 o
-6 -5 -1 113.377 100.306 29.276 396.397 o
-6 -5 0 1545.740 1502.120 80.080 31.607 o
-6 -4 -11 435.342 422.890 41.429 167.524 o
-6 -4 -10 1327.110 1374.950 84.151 32.793 o
-6 -4 -9 4966.920 5073.090 175.460 4.352 o
-6 -4 -8 5109.910 5250.460 151.267 4.629 o
-6 -4 -7 4959.900 4965.450 175.368 4.397 o
-6 -4 -6 822.216 765.886 68.690 58.241 o
-6 -4 -5 626.473 559.646 59.309 82.351 o
-6 -4 -4 1079.020 969.572 78.626 41.909 o
-6 -4 -3 1513.740 1582.080 84.410 29.611 o
-6 -4 -2 3307.700 3653.590 108.059 10.025 o
-6 -4 -1 3879.260 4174.800 111.205 8.002 o
-6 -4 0 6593.890 6811.840 129.233 3.341 o
-6 -3 -12 2903.060 2993.770 107.276 12.246 o
-6 -3 -11 3546.940 3478.810 178.860 6.176 o
-6 -3 -10 2333.330 2453.360 161.834 9.354 o
-6 -3 -9 1159.460 1226.550 100.076 27.326 o
-6 -3 -8 36.951 15.430 13.927 1783.460 o
-6 -3 -7 1001.640 946.399 59.997 63.360 o
-6 -3 -6 4630.890 4366.460 131.268 6.019 o
-6 -3 -5 3399.450 3185.680 110.307 10.252 o
-6 -3 -4 10634.300 11430.900 297.108 1.081 o
-6 -3 -3 3413.370 3494.830 96.595 10.671 o
-6 -3 -2 302.226 287.339 26.320 402.459 o
-6 -3 -1 1168.050 1237.120 52.792 62.453 o
-6 -3 0 884.323 941.551 51.068 82.716 o
-6 -2 -12 107.332 71.979 17.180 1114.530 o
-6 -2 -11 198.941 199.883 28.982 380.080 o
-6 -2 -10 716.673 668.126 47.977 106.711 o
-6 -2 -9 1313.480 1176.780 78.178 37.585 o
-6 -2 -8 4140.810 4151.620 110.250 7.575 o
-6 -2 -7 2254.660 2050.570 77.318 22.634 o
-6 -2 -6 2156.100 2016.370 75.124 24.184 o
-6 -2 -5 96.535 136.086 18.734 931.488 o
-6 -2 -4 763.192 773.136 39.780 127.256 o
-6 -2 -3 8095.260 8162.300 205.985 2.023 o
-6 -2 -2 17523.900 17021.600 249.112 0.531 o
-6 -2 -1 12354.700 12907.600 350.890 0.805 o
-6 -2 0 4914.080 4957.730 209.824 3.794 o
-6 -1 -13 1491.040 1503.460 125.514 17.306 o
-6 -1 -12 3463.910 3589.090 122.521 8.885 o
-6 -1 -11 3350.270 3464.710 107.840 10.175 o
-6 -1 -10 2372.620 2361.660 110.791 14.943 o
-6 -1 -9 1846.120 1773.430 83.892 25.677 o
-6 -1 -8 44.889 73.425 23.516 624.599 o
-6 -1 -7 2570.560 2465.400 101.323 15.200 o
-6 -1 -6 4811.230 4799.650 97.089 6.338 o
-6 -1 -5 4164.340 4207.080 98.189 7.910 o
-6 -1 -4 7772.860 7665.480 185.817 2.285 o
-6 -1 -3 4219.060 4206.660 93.023 7.980 o
-6 -1 -2 482.846 478.528 44.078 145.404 o
-6 -1 -1 153.392 111.441 23.832 575.658 o
-6 -1 0 5147.090 4985.060 174.963 4.265 o
-6 0 1 1912.270 1937.030 109.054 18.201 o
-6 0 2 13.427 3.584 15.014 1547.000 o
-6 0 3 2191.020 2428.440 129.066 13.006 o
-6 0 4 8647.140 8829.850 280.563 1.528 o
-6 0 5 12346.700 12598.700 359.942 0.803 o
-6 0 6 7369.230 7525.050 260.556 1.976 o
-6 0 7 4619.860 4930.000 205.967 4.036 o
-6 0 8 98.203 74.352 32.382 327.847 o
-6 0 9 5.390 30.753 11.945 2439.700 o
-6 0 10 2367.250 2331.010 100.108 16.640 o
-6 0 11 4053.410 3998.930 192.350 5.047 o
-6 0 12 8007.050 7607.980 277.002 1.752 o
-6 0 13 2433.160 2218.820 134.659 11.975 o
-6 0 14 6527.490 6089.260 198.360 2.914 o
-6 0 15 135.126 99.267 33.691 299.600 o
-6 0 16 60.431 48.153 24.989 553.407 o
-6 0 17 1595.660 1580.280 61.936 39.518 o
-6 0 18 1035.780 931.770 42.088 93.059 o
-6 1 1 7381.470 7575.940 251.857 2.018 o
-6 1 2 12611.900 12119.500 342.779 0.824 o
-6 1 3 7987.410 7930.880 167.819 2.273 o
-6 1 4 8539.370 8933.950 186.082 1.906 o
-6 1 5 965.933 916.698 80.099 42.586 o
-6 1 6 1452.400 1388.320 101.451 24.346 o
-6 1 7 3063.230 3194.580 161.471 7.733 o
-6 1 8 4689.400 4666.330 105.451 6.415 o
-6 1 9 5938.020 5667.490 120.055 4.259 o
-6 1 10 5111.110 5356.060 205.918 3.649 o
-6 1 11 993.408 963.742 74.704 46.595 o
-6 1 12 197.587 197.950 40.972 198.787 o
-6 1 13 2027.370 1938.500 124.509 14.926 o
-6 1 14 1485.320 1400.190 121.228 18.479 o
-6 1 15 5500.240 5433.880 139.079 4.440 o
-6 1 16 4342.930 4603.150 118.988 6.597 o
-6 1 17 1378.310 1413.900 56.886 49.489 o
-6 1 18 305.467 332.470 44.193 162.478 o
-6 2 1 3126.380 3170.230 98.436 11.964 o
-6 2 2 171.022 129.361 20.727 729.669 o
-6 2 3 687.219 676.208 45.035 118.282 o
-6 2 4 4043.450 4057.070 129.600 7.100 o
-6 2 5 2732.620 2849.400 101.467 13.706 o
-6 2 6 8485.400 8882.800 179.527 1.951 o
-6 2 7 7861.340 8239.450 173.922 2.234 o
-6 2 8 1402.820 1354.900 56.381 50.025 o
-6 2 9 68.013 73.835 15.070 1474.170 o
-6 2 10 2553.670 2695.720 99.134 15.052 o
-6 2 11 5471.680 5894.330 234.843 2.974 o
-6 2 12 5726.870 5806.970 198.148 3.336 o
-6 2 13 1474.130 1529.270 94.660 26.126 o
-6 2 14 1241.390 1211.330 80.604 36.774 o
-6 2 15 72.236 35.311 17.481 1116.350 o
-6 2 16 393.526 341.172 36.005 221.521 o
-6 2 17 1290.770 1242.030 96.194 28.010 o
-6 2 18 1179.210 1140.160 81.380 37.497 o
-6 3 1 5347.480 5597.830 126.718 4.697 o
-6 3 2 7756.150 7899.860 143.568 2.477 o
-6 3 3 4777.710 4734.100 113.718 6.045 o
-6 3 4 1963.230 2021.910 66.548 28.626 o
-6 3 5 1200.950 1150.260 44.761 73.137 o
-6 3 6 1536.490 1673.740 55.361 43.580 o
-6 3 7 4268.100 4604.510 125.332 6.512 o
-6 3 8 7246.560 7797.160 175.494 2.496 o
-6 3 9 8284.310 8783.910 193.397 1.956 o
-6 3 10 3915.120 3951.530 153.142 6.474 o
-6 3 11 1713.300 1628.700 99.878 22.398 o
-6 3 12 841.753 751.052 83.665 42.052 o
-6 3 13 854.513 779.800 70.280 55.417 o
-6 3 14 1579.690 1581.030 134.515 15.159 o
-6 3 15 3643.300 3424.960 189.703 5.707 o
-6 3 16 1701.810 1742.160 119.524 17.368 o
-6 3 17 1168.640 1058.310 81.935 37.761 o
-6 4 1 1023.600 1034.970 45.199 84.563 o
-6 4 2 62.014 48.804 11.337 2584.070 o
-6 4 3 2479.840 2579.500 75.183 19.257 o
-6 4 4 4977.740 5319.310 114.419 5.429 o
-6 4 5 10177.000 10513.500 194.450 1.414 o
-6 4 6 6820.710 6815.370 160.649 2.967 o
-6 4 7 2047.200 2144.300 127.863 14.024 o
-6 4 8 595.388 640.557 41.691 141.080 o
-6 4 9 36.200 9.692 17.480 1136.860 o
-6 4 10 507.181 464.714 53.687 103.810 o
-6 4 11 3219.500 3008.230 134.342 9.275 o
-6 4 12 3997.420 3679.770 223.178 4.379 o
-6 4 13 3124.350 3119.300 196.798 6.019 o
-6 4 14 2153.740 2023.920 146.903 11.490 o
-6 4 15 895.941 914.728 87.719 37.524 o
-6 4 16 295.750 283.685 43.778 167.445 o
-6 5 1 7421.490 7874.050 291.148 1.763 o
-6 5 2 5984.960 6186.220 416.208 1.421 o
-6 5 3 5401.020 5569.400 253.163 2.840 o
-6 5 4 3791.140 3823.270 144.476 7.063 o
-6 5 5 913.486 839.887 145.168 15.421 o
-6 5 6 569.503 622.053 60.416 80.599 o
-6 5 7 3074.720 3303.460 259.763 4.008 o
-6 5 8 2744.950 2911.780 135.135 10.342 o
-6 5 9 2043.210 1926.740 153.321 11.101 o
-6 5 10 3017.800 2944.240 194.907 6.268 o
-6 5 11 1481.090 1473.720 138.378 14.874 o
-6 5 12 126.743 180.116 53.701 119.334 o
-6 5 13 1187.100 1030.930 103.156 26.472 o
-6 5 14 1879.220 1962.870 129.057 14.642 o
-6 5 15 2942.780 3102.010 147.035 8.871 o
-6 6 1 643.928 639.765 57.419 84.878 o
-6 6 2 359.306 299.133 57.022 100.335 o
-6 6 3 412.736 347.308 59.785 90.053 o
-6 6 4 347.912 282.055 54.058 111.444 o
-6 6 5 5068.140 5287.770 243.770 3.127 o
-6 6 6 4922.660 5060.910 239.340 3.292 o
-6 6 7 3371.920 3372.500 195.136 5.766 o
-6 6 8 527.067 492.095 80.707 49.593 o
-6 6 9 8.091 29.689 38.242 238.606 o
-6 6 10 1264.450 1130.030 115.314 21.500 o
-6 6 11 4440.670 3914.480 209.129 4.381 o
-6 6 12 3354.430 3142.170 172.585 6.833 o
-6 6 13 1664.140 1807.580 115.747 18.193 o
-6 7 1 3096.800 3287.600 127.747 9.683 o
-6 7 2 2057.690 2214.090 102.824 18.025 o
-6 7 3 3073.990 3226.820 173.498 7.067 o
-6 7 4 517.321 575.896 73.390 58.611 o
-6 7 5 409.361 407.660 62.141 83.276 o
-6 7 6 1133.600 1195.700 105.908 25.206 o
-6 7 7 1497.370 1594.410 122.947 17.684 o
-6 7 8 4492.500 4978.980 229.131 3.663 o
-6 7 9 3414.270 3523.310 187.349 5.955 o
-6 7 10 2953.300 2710.310 154.697 8.677 o
-6 7 11 1268.810 1194.040 92.602 30.010 o
-6 8 1 1551.220 1582.290 63.176 39.631 o
-6 8 2 259.056 290.705 32.552 290.098 o
-6 8 3 1041.260 1066.070 66.899 52.481 o
-6 8 4 2390.730 2422.500 95.644 16.996 o
-6 8 5 2985.010 3102.540 107.752 11.763 o
-6 8 6 2252.690 2334.580 130.685 12.764 o
-6 8 7 1536.700 1648.000 108.279 21.006 o
-5 -8 -4 842.477 699.780 85.626 40.682 o
-5 -8 -3 468.193 404.937 71.964 62.625 o
-5 -8 -2 46.460 58.267 38.152 238.982 o
-5 -8 -1 491.088 553.136 84.231 45.855 o
-5 -8 0 2365.090 2366.530 169.002 8.811 o
-5 -7 -8 1705.030 1697.540 74.447 30.979 o
-5 -7 -7 1091.740 1056.580 64.185 54.340 o
-5 -7 -6 336.774 329.559 40.345 188.829 o
-5 -7 -5 967.818 934.013 67.410 54.957 o
-5 -7 -4 1792.710 1797.710 98.060 21.850 o
-5 -7 -3 4670.670 4937.770 170.029 4.739 o
-5 -7 -2 6747.570 6961.590 531.439 0.933 o
-5 -7 -1 4380.150 4432.290 259.379 3.309 o
-5 -7 0 825.884 710.819 104.779 28.603 o
-5 -6 -10 945.356 977.773 69.648 52.437 o
-5 -6 -9 84.640 71.410 20.515 805.048 o
-5 -6 -8 67.732 62.904 24.331 581.122 o
-5 -6 -7 1258.200 1197.970 69.354 44.535 o
-5 -6 -6 3397.440 3067.320 160.015 7.435 o
-5 -6 -5 6455.540 6616.720 210.441 2.728 o
-5 -6 -4 2054.990 2178.120 105.720 17.581 o
-5 -6 -3 411.574 367.213 44.643 151.502 o
-5 -6 -2 277.710 286.004 40.200 197.050 o
-5 -6 -1 1663.050 1844.200 91.249 24.594 o
-5 -6 0 7035.990 7550.600 325.988 1.671 o
-5 -5 -11 1557.130 1545.060 72.258 34.956 o
-5 -5 -10 3543.380 3681.750 109.109 9.345 o
-5 -5 -9 4818.910 4911.320 140.344 5.277 o
-5 -5 -8 3462.890 2909.760 277.899 3.545 o
-5 -5 -7 2027.310 1937.310 99.623 19.605 o
-5 -5 -6 605.498 578.142 74.224 56.192 o
-5 -5 -5 1419.600 1356.290 82.419 32.757 o
-5 -5 -4 936.480 959.096 69.623 52.826 o
-5 -5 -3 3824.980 4055.500 188.781 5.312 o
-5 -5 -2 5831.180 6185.940 135.541 3.954 o
-5 -5 -1 4921.220 5166.100 112.836 5.615 o
-5 -5 0 1275.460 1255.110 59.537 51.914 o
-5 -4 -12 2004.390 1942.650 65.517 28.930 o
-5 -4 -11 3449.220 3773.010 108.456 9.497 o
-5 -4 -10 1080.160 1035.200 85.619 36.468 o
-5 -4 -9 56.433 62.556 25.350 537.530 o
-5 -4 -8 2294.980 2168.260 114.088 15.150 o
-5 -4 -7 3932.560 3853.590 157.313 6.360 o
-5 -4 -6 5124.030 5145.090 246.379 3.097 o
-5 -4 -5 5730.010 6052.820 162.010 3.731 o
-5 -4 -4 1990.870 2121.610 89.213 21.635 o
-5 -4 -3 133.840 149.304 23.810 576.858 o
-5 -4 -2 314.554 301.982 29.718 325.188 o
-5 -4 -1 3145.640 3295.230 93.113 12.104 o
-5 -4 0 5021.710 5115.290 133.901 5.106 o
-5 -3 -13 487.493 488.540 60.852 83.644 o
-5 -3 -12 85.160 107.116 36.791 254.700 o
-5 -3 -11 1068.490 1084.510 67.084 51.499 o
-5 -3 -10 1769.710 1531.280 103.286 21.400 o
-5 -3 -9 4342.180 4498.340 138.915 6.077 o
-5 -3 -8 2751.050 2584.630 105.060 13.748 o
-5 -3 -7 2165.630 2127.220 95.288 19.143 o
-5 -3 -6 1619.520 1600.280 84.254 28.521 o
-5 -3 -5 545.228 484.105 42.073 150.831 o
-5 -3 -4 6497.970 6804.940 161.535 3.113 o
-5 -3 -3 5362.090 5937.170 143.206 4.287 o
-5 -3 -2 10617.200 10748.600 343.052 1.020 o
-5 -3 -1 9534.170 9518.140 310.980 1.264 o
-5 -3 0 3541.970 3562.470 168.844 6.539 o
-5 -2 -14 3429.810 3491.100 156.225 7.284 o
-5 -2 -13 3159.020 3171.820 107.842 11.119 o
-5 -2 -12 3499.090 3604.680 109.868 9.500 o
-5 -2 -11 2227.910 2219.380 91.244 19.280 o
-5 -2 -10 1902.270 1828.060 69.774 29.503 o
-5 -2 -9 105.894 99.402 19.186 896.458 o
-5 -2 -8 143.057 106.495 20.236 787.361 o
-5 -2 -7 2675.790 2685.220 72.955 17.903 o
-5 -2 -6 8707.590 8985.170 159.989 1.955 o
-5 -2 -5 8120.200 8782.380 177.816 2.065 o
-5 -2 -4 5955.900 6582.270 947.836 0.359 o
-5 -2 -3 1335.040 1422.430 216.086 6.930 o
-5 -2 -2 327.643 328.983 38.533 205.636 o
-5 -2 -1 5771.680 5161.600 553.315 0.950 o
-5 -2 0 5518.840 5438.110 143.699 4.351 o
-5 -1 -14 1530.750 1505.530 58.280 43.774 o
-5 -1 -13 537.866 509.598 38.505 171.590 o
-5 -1 -12 93.942 102.278 21.522 724.652 o
-5 -1 -11 1838.190 1851.440 156.812 11.153 o
-5 -1 -10 2889.970 3109.960 141.573 9.336 o
-5 -1 -9 8770.530 8812.320 255.342 1.604 o
-5 -1 -8 3014.810 2962.010 111.461 11.571 o
-5 -1 -7 3153.910 3196.880 93.524 12.216 o
-5 -1 -6 1249.090 1159.870 49.535 64.755 o
-5 -1 -5 283.553 254.643 25.618 433.887 o
-5 -1 -4 6108.760 6200.360 173.579 3.338 o
-5 -1 -3 5729.260 5562.990 156.766 3.959 o
-5 -1 -2 12872.700 13079.000 648.061 0.465 o
-5 -1 -1 4988.940 5068.000 453.709 1.366 o
-5 -1 0 5418.600 5917.130 762.716 0.543 o
-5 0 1 18345.000 18424.200 642.610 0.323 o
-5 0 2 23124.500 23591.000 372.526 0.289 o
-5 0 3 6499.190 6833.060 140.320 3.293 o
-5 0 4 536.550 498.813 33.232 211.978 o
-5 0 5 1001.590 979.706 45.019 87.717 o
-5 0 6 4891.740 4950.530 119.719 5.632 o
-5 0 7 6231.630 5929.900 210.627 2.943 o
-5 0 8 6228.950 5874.660 213.797 2.922 o
-5 0 9 1723.260 1801.620 109.949 19.249 o
-5 0 10 978.012 932.114 77.098 44.897 o
-5 0 11 42.096 51.359 16.403 1278.220 o
-5 0 12 123.905 146.374 24.086 568.263 o
-5 0 13 3998.100 3682.270 184.242 5.465 o
-5 0 14 9175.560 8516.270 303.374 1.394 o
-5 0 15 7310.870 7073.800 270.656 1.977 o
-5 0 16 3485.880 3184.210 166.610 6.926 o
-5 0 17 1774.350 1703.820 115.262 18.048 o
-5 0 18 6.658 1.593 13.530 1906.360 o
-5 0 19 772.536 726.121 43.795 114.442 o
-5 1 1 634.694 612.180 40.078 146.465 o
-5 1 2 3978.430 4029.650 127.938 7.287 o
-5 1 3 7984.380 8206.880 254.774 1.807 o
-5 1 4 14917.200 14823.500 373.590 0.605 o
-5 1 5 6544.250 6864.290 223.546 2.542 o
-5 1 6 11047.100 11420.700 321.815 0.997 o
-5 1 7 2635.640 2837.300 139.434 10.305 o
-5 1 8 67.460 79.274 28.512 424.109 o
-5 1 9 3107.520 3157.500 156.660 7.966 o
-5 1 10 6825.980 6982.300 256.189 2.194 o
-5 1 11 5130.590 5317.240 126.614 5.038 o
-5 1 12 7854.510 7620.450 286.786 1.731 o
-5 1 13 2477.010 2355.750 149.963 10.202 o
-5 1 14 378.980 362.278 62.235 84.137 o
-5 1 15 415.125 382.999 59.193 91.212 o
-5 1 16 1049.680 949.353 62.020 59.300 o
-5 1 17 2476.970 2396.270 78.000 19.456 o
-5 1 18 2692.440 2666.770 96.808 14.791 o
-5 2 1 4768.610 4724.670 116.414 5.999 o
-5 2 2 9019.340 9600.870 189.497 1.715 o
-5 2 3 2418.840 2435.680 82.053 19.030 o
-5 2 4 401.762 384.302 49.927 124.556 o
-5 2 5 41.450 26.902 22.783 669.063 o
-5 2 6 4519.970 4652.900 186.999 4.586 o
-5 2 7 13429.200 13924.100 388.444 0.677 o
-5 2 8 15501.900 15493.400 426.956 0.531 o
-5 2 9 7854.530 7825.020 248.932 1.902 o
-5 2 10 4128.200 4123.430 121.450 7.214 o
-5 2 11 223.115 169.745 38.117 227.224 o
-5 2 12 760.768 792.990 45.650 107.085 o
-5 2 13 2312.950 2136.930 89.212 19.396 o
-5 2 14 2845.800 2814.090 131.375 10.534 o
-5 2 15 2522.270 2491.390 115.672 13.507 o
-5 2 16 1373.500 1359.060 78.738 35.259 o
-5 2 17 936.424 1011.310 61.995 61.573 o
-5 2 18 4.082 11.804 9.307 4025.660 o
-5 3 1 1224.200 1283.820 60.639 51.834 o
-5 3 2 1668.990 1721.280 84.126 27.497 o
-5 3 3 2394.590 2352.580 87.883 18.452 o
-5 3 4 9780.380 9942.450 237.279 1.411 o
-5 3 5 7595.840 8003.350 267.621 1.840 o
-5 3 6 3263.130 3261.390 161.563 7.407 o
-5 3 7 1653.210 1670.720 84.657 27.696 o
-5 3 8 298.603 344.174 33.975 258.785 o
-5 3 9 2438.840 2522.980 93.962 16.742 o
-5 3 10 5068.340 5295.740 150.527 4.659 o
-5 3 11 6406.470 5975.650 310.757 2.006 o
-5 3 12 6530.750 6394.020 449.222 1.225 o
-5 3 13 1944.580 2038.850 111.287 17.369 o
-5 3 14 318.050 250.259 71.942 65.266 o
-5 3 15 247.609 182.813 46.482 154.346 o
-5 3 16 324.450 293.773 35.836 235.972 o
-5 3 17 4493.410 4368.630 160.022 5.391 o
-5 3 18 3628.110 3435.450 183.951 5.924 o
-5 4 1 9329.950 9866.260 243.361 1.468 o
-5 4 2 11467.800 11938.900 205.491 1.129 o
-5 4 3 6894.100 6983.560 127.597 3.146 o
-5 4 4 463.956 475.356 30.550 255.632 o
-5 4 5 1102.620 1174.050 49.607 70.275 o
-5 4 6 3409.800 3683.330 108.188 9.719 o
-5 4 7 4791.520 5126.170 165.538 4.661 o
-5 4 8 4223.450 4388.030 156.895 5.744 o
-5 4 9 3030.870 3185.400 209.908 5.556 o
-5 4 10 1876.860 1772.270 159.364 10.874 o
-5 4 11 220.416 123.775 46.069 159.216 o
-5 4 12 677.520 579.716 90.255 38.924 o
-5 4 13 1628.810 1558.700 94.713 24.824 o
-5 4 14 5535.110 5699.180 180.632 3.700 o
-5 4 15 5211.630 5126.130 156.963 4.492 o
-5 4 16 2416.880 2353.600 90.989 17.795 o
-5 4 17 475.150 422.341 31.855 244.400 o
-5 5 1 161.109 140.752 22.509 630.405 o
-5 5 2 926.350 1006.430 46.112 89.038 o
-5 5 3 7777.020 7917.450 146.379 2.452 o
-5 5 4 6887.310 7199.690 140.452 3.002 o
-5 5 5 5603.070 5971.610 146.760 4.045 o
-5 5 6 4182.700 4529.120 175.077 5.199 o
-5 5 7 2098.860 2181.560 156.887 10.406 o
-5 5 8 466.811 541.797 81.313 49.235 o
-5 5 9 887.132 957.523 116.008 23.123 o
-5 5 10 4045.110 4148.000 252.352 3.615 o
-5 5 11 3435.000 2896.390 202.761 5.626 o
-5 5 12 5770.000 4997.500 260.741 2.727 o
-5 5 13 1292.060 1321.070 121.240 19.342 o
-5 5 14 546.832 594.778 74.915 55.957 o
-5 5 15 54.081 34.213 25.167 547.266 o
-5 5 16 720.246 704.056 59.401 76.922 o
-5 6 1 3081.680 3581.050 194.165 5.963 o
-5 6 2 2847.970 2921.210 174.583 7.462 o
-5 6 3 2173.820 2192.330 149.662 10.982 o
-5 6 4 586.274 570.970 75.225 55.179 o
-5 6 5 776.127 695.516 86.492 40.636 o
-5 6 6 1989.920 1968.040 148.132 11.750 o
-5 6 7 5197.450 5542.060 268.447 2.731 o
-5 6 8 5511.810 5665.450 281.540 2.486 o
-5 6 9 5125.890 5610.930 290.528 2.500 o
-5 6 10 878.111 819.058 109.322 26.036 o
-5 6 11 106.849 82.324 38.736 229.687 o
-5 6 12 800.940 717.136 58.791 75.281 o
-5 6 13 1923.620 1928.590 127.303 14.836 o
-5 6 14 1728.610 1842.460 108.670 19.421 o
-5 7 1 151.946 106.972 42.204 191.971 o
-5 7 2 362.304 341.798 60.812 88.420 o
-5 7 3 1945.000 2070.980 142.540 12.415 o
-5 7 4 2537.460 2538.750 162.761 8.902 o
-5 7 5 2646.990 2545.240 162.747 8.732 o
-5 7 6 1703.380 1718.310 137.219 14.193 o
-5 7 7 1134.540 1106.590 114.224 22.450 o
-5 7 8 129.441 167.547 51.767 128.343 o
-5 7 9 999.600 1001.380 107.981 25.598 o
-5 7 10 3472.010 2818.180 170.763 6.971 o
-5 7 11 3973.440 3935.980 188.862 5.237 o
-5 7 12 1925.530 1908.700 79.047 25.800 o
-5 8 1 3606.730 3768.420 154.936 6.916 o
-5 8 2 3687.860 3670.690 180.696 5.873 o
-5 8 3 2209.330 2272.440 139.371 11.934 o
-5 8 4 304.723 274.058 49.635 132.470 o
-5 8 5 517.641 576.993 72.299 60.206 o
-5 8 6 1840.780 2299.060 148.282 11.699 o
-5 8 7 2623.420 3021.210 173.209 7.756 o
-5 8 8 2286.060 2248.400 141.610 11.534 o
-5 8 9 1144.770 1037.150 86.126 35.450 o
-4 -9 -1 1978.850 2328.000 160.146 10.171 o
-4 -9 0 3109.210 3376.250 190.870 6.163 o
-4 -8 -6 341.794 284.187 24.315 438.088 o
-4 -8 -5 872.063 799.206 68.537 57.064 o
-4 -8 -4 1982.880 2019.830 168.077 9.666 o
-4 -8 -3 3169.900 3903.980 248.008 4.129 o
-4 -8 -2 2752.620 2941.630 209.310 5.870 o
-4 -8 -1 2065.240 2079.610 168.966 9.431 o
-4 -8 0 891.752 804.556 105.231 27.827 o
-4 -7 -9 131.575 100.316 20.932 747.208 o
-4 -7 -8 992.678 921.029 107.299 26.113 o
-4 -7 -7 3308.770 3292.850 111.197 10.291 o
-4 -7 -6 2726.370 2602.540 235.918 4.994 o
-4 -7 -5 2615.410 2784.220 129.719 11.287 o
-4 -7 -4 715.368 725.644 66.549 64.056 o
-4 -7 -3 91.575 70.272 43.580 182.433 o
-4 -7 -2 3221.900 3474.850 141.186 8.406 o
-4 -7 -1 2897.540 2987.310 212.775 5.612 o
-4 -7 0 2721.680 2488.080 191.594 6.910 o
-4 -6 -11 1319.540 1382.040 67.707 42.919 o
-4 -6 -10 1915.100 1997.160 92.305 21.853 o
-4 -6 -9 3048.330 3058.480 136.992 9.393 o
-4 -6 -8 2074.180 1947.070 230.139 5.711 o
-4 -6 -7 578.387 580.738 53.212 99.900 o
-4 -6 -6 449.168 335.270 59.756 89.392 o
-4 -6 -5 2257.060 2273.390 139.303 11.826 o
-4 -6 -4 6343.570 6909.090 222.827 2.606 o
-4 -6 -3 8117.290 8420.820 245.635 1.802 o
-4 -6 -2 5306.310 5742.470 193.724 3.627 o
-4 -6 -1 1994.940 2115.850 93.679 20.585 o
-4 -6 0 294.782 326.829 55.972 105.228 o
-4 -5 -12 2065.930 2110.930 139.748 12.430 o
-4 -5 -11 475.838 483.473 45.962 136.111 o
-4 -5 -10 112.966 94.044 26.573 479.090 o
-4 -5 -9 870.975 837.410 60.002 68.979 o
-4 -5 -8 3373.810 3182.540 152.524 7.773 o
-4 -5 -7 9994.030 9739.010 563.899 0.682 o
-4 -5 -6 3252.630 3029.300 125.658 9.766 o
-4 -5 -5 3036.190 3249.540 180.342 6.765 o
-4 -5 -4 2839.300 2756.190 102.750 13.338 o
-4 -5 -3 526.391 521.696 39.551 165.561 o
-4 -5 -2 2920.960 3007.830 92.104 13.598 o
-4 -5 -1 5167.180 5086.730 105.463 5.513 o
-4 -5 0 3955.720 4177.200 106.479 8.041 o
-4 -4 -13 19.897 35.774 32.841 323.268 o
-4 -4 -12 1058.780 1080.290 66.511 52.348 o
-4 -4 -11 5050.340 5028.740 181.094 4.204 o
-4 -4 -10 6624.490 6528.540 203.276 2.745 o
-4 -4 -9 7030.800 6760.650 291.871 1.936 o
-4 -4 -8 1694.540 1597.600 128.817 15.829 o
-4 -4 -7 559.676 580.837 62.297 77.305 o
-4 -4 -6 652.981 614.584 68.364 63.659 o
-4 -4 -5 867.017 984.754 95.140 32.702 o
-4 -4 -4 1982.600 2234.620 109.181 17.147 o
-4 -4 -3 7051.920 7270.260 160.471 2.770 o
-4 -4 -2 4879.100 5049.990 208.528 3.810 o
-4 -4 -1 1946.730 1903.330 117.803 16.425 o
-4 -4 0 1029.120 1077.750 85.716 36.722 o
-4 -3 -14 3375.970 3428.810 170.220 6.749 o
-4 -3 -13 3048.360 3264.920 184.987 6.530 o
-4 -3 -12 3965.680 4003.040 136.632 6.991 o
-4 -3 -11 1009.870 964.038 69.664 51.279 o
-4 -3 -10 647.185 613.822 50.785 103.326 o
-4 -3 -9 625.002 496.259 47.582 118.996 o
-4 -3 -8 3242.840 3071.430 116.685 10.370 o
-4 -3 -7 5460.490 5204.950 306.788 2.309 o
-4 -3 -6 8764.040 9322.430 249.022 1.585 o
-4 -3 -5 6419.160 7131.120 350.830 1.657 o
-4 -3 -4 253.915 223.172 44.136 169.015 o
-4 -3 -3 958.433 946.189 82.779 40.347 o
-4 -3 -2 3569.680 3665.630 162.218 6.721 o
-4 -3 -1 4892.290 4939.110 188.259 4.205 o
-4 -3 0 12514.500 12770.800 347.132 0.804 o
-4 -2 -15 1299.350 1407.700 98.213 26.507 o
-4 -2 -14 414.978 385.342 46.043 142.817 o
-4 -2 -13 73.641 77.545 17.723 1073.340 o
-4 -2 -12 813.053 775.019 54.085 83.297 o
-4 -2 -11 2233.570 2358.490 100.034 17.253 o
-4 -2 -10 3008.380 2987.180 105.199 12.095 o
-4 -2 -9 2969.670 2859.270 103.184 12.630 o
-4 -2 -8 1908.180 1802.120 79.915 26.217 o
-4 -2 -7 2405.970 2629.980 84.414 18.105 o
-4 -2 -6 1798.490 2081.860 164.036 10.271 o
-4 -2 -5 4255.010 5654.370 289.595 2.729 o
-4 -2 -3 16552.900 17447.700 828.067 0.280 o
-4 -2 -2 13110.400 11312.400 1933.910 0.086 o
-4 -2 -1 4504.480 4493.830 123.761 6.309 o
-4 -2 0 2547.620 2661.150 179.103 7.709 o
-4 -1 -15 997.041 1058.060 49.684 77.347 o
-4 -1 -14 3238.200 3339.960 125.120 9.485 o
-4 -1 -13 4437.140 4620.840 163.836 5.225 o
-4 -1 -12 3994.750 4234.310 338.050 2.373 o
-4 -1 -11 2628.550 2944.910 138.386 10.292 o
-4 -1 -10 6.593 4.842 21.322 767.689 o
-4 -1 -9 485.344 401.645 51.365 114.380 o
-4 -1 -8 4834.860 4937.390 178.700 4.432 o
-4 -1 -7 6347.420 6451.170 250.528 2.437 o
-4 -1 -6 8606.740 8985.400 323.465 1.367 o
-4 -1 -5 7363.510 7416.830 281.322 1.869 o
-4 -1 -4 1555.850 1520.480 114.423 19.608 o
-4 -1 -3 133.729 146.721 39.309 220.522 o
-4 -1 -2 2236.590 2303.100 359.466 2.506 o
-4 -1 -1 5367.450 6147.400 1432.220 0.165 o
-4 -1 0 12819.800 12171.900 305.515 0.857 o
-4 0 1 2181.180 2214.920 48.309 29.512 o
-4 0 2 11110.500 11458.800 188.371 1.227 o
-4 0 3 11616.400 12583.000 231.377 1.042 o
-4 0 4 18282.500 19006.100 290.598 0.458 o
-4 0 5 6473.950 6445.740 201.898 2.831 o
-4 0 6 1144.550 1248.920 51.359 64.822 o
-4 0 7 597.622 627.131 38.963 155.345 o
-4 0 8 317.975 286.107 28.555 348.372 o
-4 0 9 3149.640 3286.350 188.610 6.262 o
-4 0 10 12887.500 11745.400 343.174 0.818 o
-4 0 11 7037.000 6889.680 178.548 2.720 o
-4 0 12 6320.450 6093.660 170.912 3.286 o
-4 0 13 460.887 299.679 50.323 122.052 o
-4 0 14 42.649 27.678 25.056 553.533 o
-4 0 15 3009.950 2730.950 159.662 8.252 o
-4 0 16 3160.620 2810.420 162.182 7.826 o
-4 0 17 4616.320 4481.810 203.200 4.228 o
-4 0 18 1188.030 1154.810 92.255 31.035 o
-4 0 19 628.585 687.963 44.658 123.571 o
-4 1 1 12831.200 12670.300 140.116 1.020 o
-4 1 2 6697.910 6865.310 194.701 2.727 o
-4 1 3 3176.660 3128.510 119.059 10.295 o
-4 1 4 130.369 115.801 25.372 517.230 o
-4 1 5 7704.180 7624.180 221.048 2.112 o
-4 1 6 9436.600 9618.170 266.585 1.401 o
-4 1 7 9635.630 9781.850 276.954 1.333 o
-4 1 8 6148.670 6242.720 211.876 2.901 o
-4 1 9 2048.540 2197.970 117.658 15.486 o
-4 1 10 364.778 358.703 46.870 142.079 o
-4 1 11 1611.450 1742.790 102.569 21.909 o
-4 1 12 5247.050 5077.270 224.690 3.366 o
-4 1 13 3561.410 3473.290 185.781 5.901 o
-4 1 14 7393.620 7074.160 283.213 1.886 o
-4 1 15 2420.110 2425.700 154.359 9.857 o
-4 1 16 1854.010 1564.780 119.933 17.039 o
-4 1 17 260.505 229.206 32.093 302.608 o
-4 1 18 898.771 858.017 55.474 75.471 o
-4 1 19 1738.160 1739.440 69.628 32.265 o
-4 2 1 901.134 912.169 42.809 101.186 o
-4 2 2 7667.970 7776.410 155.172 2.470 o
-4 2 3 3941.040 3995.180 145.494 6.696 o
-4 2 4 4172.900 4147.290 153.367 6.042 o
-4 2 5 11555.400 11841.800 315.705 0.949 o
-4 2 6 6012.480 6472.480 217.734 2.849 o
-4 2 7 704.720 685.272 66.299 65.140 o
-4 2 8 2471.730 2521.180 133.322 11.634 o
-4 2 9 6682.740 7492.470 257.233 2.159 o
-4 2 10 11201.900 11944.500 357.507 0.903 o
-4 2 11 5869.570 5886.800 446.946 1.303 o
-4 2 12 2430.660 2142.560 151.200 10.380 o
-4 2 13 24.759 -0.203 20.873 800.172 o
-4 2 14 231.426 164.387 33.086 295.554 o
-4 2 15 1717.270 1568.340 90.218 25.605 o
-4 2 16 1717.110 1694.830 89.816 25.220 o
-4 2 17 3800.830 3813.320 128.803 7.725 o
-4 2 18 3471.350 3547.360 111.578 9.537 o
-4 3 1 8925.960 9024.170 181.513 1.823 o
-4 3 2 1843.090 1939.280 114.478 17.409 o
-4 3 3 2429.240 2505.560 85.083 18.237 o
-4 3 4 5754.490 5802.600 203.895 3.252 o
-4 3 5 4672.320 4583.500 180.846 4.637 o
-4 3 6 10883.700 11189.600 329.887 1.005 o
-4 3 7 11062.400 11239.900 338.667 0.972 o
-4 3 8 9066.620 9567.340 310.993 1.317 o
-4 3 9 4307.240 4532.530 155.984 5.606 o
-4 3 10 686.456 775.481 52.763 91.931 o
-4 3 11 530.009 502.052 57.796 90.058 o
-4 3 12 1991.810 1976.890 85.234 23.175 o
-4 3 13 4821.810 4956.580 181.692 4.375 o
-4 3 14 3484.810 3611.380 147.691 7.526 o
-4 3 15 2123.390 2045.380 103.273 18.035 o
-4 3 16 1073.120 1113.990 69.721 48.523 o
-4 3 17 507.113 466.178 40.730 163.117 o
-4 3 18 663.767 566.835 65.611 68.544 o
-4 4 1 2757.780 2751.340 92.541 14.814 o
-4 4 2 9927.990 10216.400 212.538 1.433 o
-4 4 3 12676.500 12807.100 343.543 0.798 o
-4 4 4 9957.870 9658.450 212.901 1.471 o
-4 4 5 5477.160 5807.250 223.738 3.124 o
-4 4 6 1157.150 1095.060 67.727 48.902 o
-4 4 7 295.082 297.100 38.035 215.543 o
-4 4 8 312.880 351.300 44.291 160.762 o
-4 4 9 3809.360 3990.380 125.535 7.699 o
-4 4 10 6714.790 6455.460 221.616 2.569 o
-4 4 11 3228.400 2598.110 134.692 9.660 o
-4 4 12 2881.520 2751.220 136.181 10.131 o
-4 4 13 1591.230 1644.170 100.866 22.834 o
-4 4 14 66.686 25.143 23.800 610.264 o
-4 4 15 2855.700 2907.120 118.394 11.513 o
-4 4 16 2880.430 2784.360 103.904 13.014 o
-4 4 17 2143.370 1967.040 74.839 24.609 o
-4 5 1 9410.440 9986.400 232.332 1.478 o
-4 5 2 7534.390 7572.670 135.682 2.666 o
-4 5 3 934.909 948.150 43.729 95.503 o
-4 5 4 83.401 82.742 17.913 1043.370 o
-4 5 5 2569.170 2435.430 86.255 17.428 o
-4 5 6 4563.180 4739.920 129.283 5.925 o
-4 5 7 2543.220 2869.450 102.183 14.345 o
-4 5 8 4183.340 4520.320 136.888 6.325 o
-4 5 9 1003.360 970.399 79.370 42.336 o
-4 5 10 474.675 412.760 56.460 97.096 o
-4 5 11 1721.680 1349.510 182.075 9.139 o
-4 5 12 2688.860 2424.720 180.925 7.573 o
-4 5 13 4491.310 4606.360 165.574 5.138 o
-4 5 14 6519.290 6761.140 190.645 2.852 o
-4 5 15 3766.800 3908.650 125.463 7.849 o
-4 5 16 644.762 684.113 48.552 108.667 o
-4 6 1 1046.780 1081.570 85.520 36.642 o
-4 6 2 1058.570 1085.870 71.576 47.332 o
-4 6 3 5445.400 5478.780 217.195 3.294 o
-4 6 4 5088.320 5057.110 162.669 4.510 o
-4 6 5 5455.800 5510.560 257.169 2.785 o
-4 6 6 928.289 1022.530 110.303 24.957 o
-4 6 7 720.821 812.066 107.160 27.707 o
-4 6 8 555.552 750.801 113.997 25.374 o
-4 6 9 5230.560 5573.440 464.546 1.282 o
-4 6 10 7071.590 6517.040 803.111 0.473 o
-4 6 11 2939.840 2703.530 271.154 3.892 o
-4 6 12 997.738 964.395 57.591 66.621 o
-4 6 13 344.907 317.266 30.219 307.332 o
-4 6 14 67.596 72.037 18.379 1005.280 o
-4 7 1 5611.520 5707.000 254.847 2.730 o
-4 7 2 1772.270 1600.430 128.874 15.570 o
-4 7 3 169.464 178.766 49.712 137.961 o
-4 7 4 435.191 350.856 66.353 73.795 o
-4 7 5 2364.440 2499.220 174.682 8.315 o
-4 7 6 5497.600 6794.010 317.682 2.049 o
-4 7 7 6637.820 8711.210 387.301 1.363 o
-4 7 8 4078.860 5277.550 301.781 2.671 o
-4 7 9 2731.760 2490.210 182.748 7.383 o
-4 7 10 155.449 124.361 41.224 200.490 o
-4 7 11 266.252 266.263 36.594 235.984 o
-4 7 12 297.060 314.942 34.338 256.575 o
-4 7 13 1427.960 1379.570 82.560 32.461 o
-4 8 1 863.130 793.584 86.953 38.982 o
-4 8 2 2225.280 2248.710 147.478 11.046 o
-4 8 3 4941.840 5396.800 243.905 3.152 o
-4 8 4 2124.040 2547.710 166.030 9.258 o
-4 8 5 3134.740 4071.450 223.465 4.755 o
-4 8 6 137.508 203.363 54.358 116.157 o
-4 8 7 146.316 128.620 50.605 134.262 o
-4 8 8 906.438 824.791 90.260 36.082 o
-4 8 9 1032.070 822.581 81.230 41.420 o
-4 8 10 2092.620 2095.510 84.905 22.000 o
-4 9 1 3716.920 3941.620 124.833 7.936 o
-4 9 2 1550.680 1707.900 79.939 30.442 o
-4 9 3 380.887 449.557 62.560 82.406 o
-4 9 4 40.778 59.181 26.594 490.520 o
-4 9 5 917.688 1176.130 101.545 28.374 o
-3 -9 -3 1509.620 1453.000 133.592 15.697 o
-3 -9 -2 929.016 1284.260 135.007 17.116 o
-3 -9 -1 186.844 152.293 44.587 170.376 o
-3 -9 0 781.315 841.961 99.133 31.457 o
-3 -8 -8 2894.010 2786.270 73.616 16.195 o
-3 -8 -7 2588.130 2526.200 86.446 17.033 o
-3 -8 -6 1233.320 1221.010 79.835 37.300 o
-3 -8 -5 538.434 537.442 50.801 110.718 o
-3 -8 -4 81.074 114.353 58.800 100.470 o
-3 -8 -3 543.339 476.071 93.329 37.751 o
-3 -8 -2 2042.890 2286.970 187.472 7.923 o
-3 -8 -1 3780.200 3777.430 236.213 4.155 o
-3 -8 0 3787.080 3543.270 220.804 4.600 o
-3 -7 -10 2026.710 1990.930 85.194 22.850 o
-3 -7 -9 1012.540 937.582 47.413 83.620 o
-3 -7 -8 338.429 299.629 37.713 213.943 o
-3 -7 -7 418.360 367.339 47.906 133.574 o
-3 -7 -6 1595.040 1420.390 175.550 9.837 o
-3 -7 -5 6117.020 6772.640 1301.130 0.197 o
-3 -7 -4 7075.120 7928.410 239.032 2.127 o
-3 -7 -3 7512.520 8326.520 325.777 1.546 o
-3 -7 -2 1508.140 1546.350 154.426 12.284 o
-3 -7 -1 1416.000 1328.090 137.483 15.377 o
-3 -7 0 213.165 221.549 59.036 97.573 o
-3 -6 -12 715.159 683.937 47.099 109.103 o
-3 -6 -11 218.352 207.042 30.518 341.443 o
-3 -6 -10 85.718 46.289 19.809 866.574 o
-3 -6 -9 1417.610 1374.790 73.160 37.768 o
-3 -6 -8 3843.170 3340.730 558.117 1.032 o
-3 -6 -7 4389.560 4402.220 291.324 2.838 o
-3 -6 -6 6285.260 8036.770 425.651 1.272 o
-3 -6 -5 1383.450 1698.870 129.012 16.605 o
-3 -6 -4 101.353 131.710 41.678 198.143 o
-3 -6 -3 1511.270 1546.300 84.457 29.798 o
-3 -6 -2 4980.720 4907.060 123.549 5.473 o
-3 -6 -1 6116.890 6015.740 236.731 2.703 o
-3 -6 0 4064.970 4086.960 156.941 6.083 o
-3 -5 -13 526.370 498.981 41.226 156.668 o
-3 -5 -12 2551.530 2546.920 106.824 14.391 o
-3 -5 -11 4869.520 4609.810 161.714 4.893 o
-3 -5 -10 3798.620 3652.700 239.419 4.102 o
-3 -5 -9 2525.310 2086.730 189.136 7.434 o
-3 -5 -8 853.228 797.703 120.040 22.112 o
-3 -5 -7 872.784 690.919 208.142 7.822 o
-3 -5 -6 1120.700 1169.390 104.417 25.940 o
-3 -5 -5 3761.890 3959.000 137.480 7.297 o
-3 -5 -4 4329.160 4839.400 170.840 5.046 o
-3 -5 -3 5271.950 5591.110 147.437 4.426 o
-3 -5 -2 1509.660 1516.200 69.954 37.102 o
-3 -5 -1 198.336 210.591 22.182 609.207 o
-3 -5 0 1837.040 1829.630 88.860 24.000 o
-3 -4 -14 2030.090 1948.610 77.233 25.132 o
-3 -4 -13 2316.210 2295.240 97.302 17.453 o
-3 -4 -12 2239.090 2328.610 183.698 7.949 o
-3 -4 -11 191.353 154.834 58.884 98.861 o
-3 -4 -10 1406.340 1430.300 152.435 12.839 o
-3 -4 -9 5582.680 4612.170 274.652 2.684 o
-3 -4 -8 5155.840 4495.570 270.708 2.875 o
-3 -4 -7 7253.450 7460.680 229.976 2.198 o
-3 -4 -6 4422.170 4997.410 311.100 2.514 o
-3 -4 -5 1573.450 1764.000 95.980 24.065 o
-3 -4 -4 140.816 111.784 32.479 320.573 o
-3 -4 -3 1074.520 1156.160 67.397 50.298 o
-3 -4 -2 4225.060 4294.860 127.245 6.733 o
-3 -4 -1 9908.750 10540.400 407.198 0.948 o
-3 -4 0 17645.200 17936.500 437.995 0.429 o
-3 -3 -15 485.623 541.445 66.145 71.565 o
-3 -3 -14 181.706 225.936 50.155 134.680 o
-3 -3 -13 1732.070 1897.270 89.565 24.358 o
-3 -3 -12 2493.270 2542.620 177.303 7.955 o
-3 -3 -11 5213.310 5649.770 216.173 3.374 o
-3 -3 -10 5472.060 5468.880 335.464 2.033 o
-3 -3 -9 1908.550 1890.080 122.782 15.706 o
-3 -3 -8 1106.180 984.992 88.103 34.886 o
-3 -3 -7 906.867 848.440 89.618 36.410 o
-3 -3 -6 6182.600 6308.190 231.498 2.683 o
-3 -3 -5 6892.390 7243.210 238.523 2.268 o
-3 -3 -3 8160.000 8175.580 256.187 1.769 o
-3 -3 -2 14949.900 14617.500 371.643 0.609 o
-3 -3 -1 1998.740 1957.640 100.280 19.567 o
-3 -3 0 1921.670 1999.920 97.947 20.428 o
-3 -2 -16 2909.470 3329.100 155.952 8.177 o
-3 -2 -15 4562.960 5294.730 231.013 3.526 o
-3 -2 -14 4305.300 4409.110 177.815 5.072 o
-3 -2 -13 1890.500 1645.550 156.204 11.310 o
-3 -2 -12 2712.690 2900.140 132.042 10.692 o
-3 -2 -11 166.012 136.835 58.651 100.066 o
-3 -2 -10 993.547 1017.580 127.129 19.239 o
-3 -2 -9 1017.190 1078.970 128.163 18.814 o
-3 -2 -8 6293.920 6344.740 315.623 1.958 o
-3 -2 -7 12486.100 12708.900 440.093 0.691 o
-3 -2 -6 8588.330 10178.000 382.680 1.124 o
-3 -2 -5 2618.360 2972.720 185.630 7.088 o
-3 -2 -4 202.345 184.512 25.577 477.919 o
-3 -2 -3 5268.220 4663.090 428.641 1.489 o
-3 -2 -2 17929.000 15646.400 407.909 0.466 o
-3 -2 -1 9145.340 9146.190 178.328 1.772 o
-3 -2 0 6507.000 6856.020 373.564 1.543 o
-3 -1 -16 1722.460 1827.710 76.411 29.235 o
-3 -1 -15 683.985 709.046 55.831 85.892 o
-3 -1 -14 232.357 317.922 54.260 113.381 o
-3 -1 -13 667.430 636.058 99.448 32.493 o
-3 -1 -12 4382.080 4458.670 265.558 3.206 o
-3 -1 -11 7379.230 7296.450 344.826 1.547 o
-3 -1 -10 6328.690 6208.720 210.297 2.853 o
-3 -1 -9 2979.060 2806.140 156.493 8.442 o
-3 -1 -8 1763.100 1614.560 93.439 24.022 o
-3 -1 -7 561.845 594.712 76.606 53.564 o
-3 -1 -6 5180.120 5184.950 224.304 3.378 o
-3 -1 -5 7292.510 7840.320 278.790 1.856 o
-3 -1 -4 14988.500 17565.300 467.653 0.488 o
-3 -1 -3 5427.800 7294.580 255.728 2.535 o
-3 -1 -2 9751.600 13003.700 371.363 0.944 o
-3 -1 -1 1325.150 1462.160 237.658 5.799 o
-3 -1 0 5042.070 4658.190 142.264 5.138 o
-3 0 1 17377.400 17397.400 206.486 0.546 o
-3 0 2 10072.700 9884.130 158.296 1.566 o
-3 0 3 305.010 297.540 19.012 643.774 o
-3 0 4 7906.450 8466.920 176.243 2.176 o
-3 0 5 8728.970 8849.910 251.311 1.623 o
-3 0 6 15914.800 15275.300 389.101 0.547 o
-3 0 7 2469.660 2479.980 60.458 22.183 o
-3 0 8 1673.480 1808.380 54.550 39.628 o
-3 0 9 91.870 97.070 51.939 128.565 o
-3 0 10 193.575 245.878 43.292 177.896 o
-3 0 11 4240.560 4256.160 135.501 6.468 o
-3 0 12 7795.350 7522.740 197.007 2.237 o
-3 0 13 8033.580 7762.520 207.653 2.081 o
-3 0 14 7266.550 6573.950 264.599 2.080 o
-3 0 15 2351.610 2115.960 141.435 11.555 o
-3 0 16 279.625 201.924 48.002 143.563 o
-3 0 17 1015.040 1002.070 94.368 31.956 o
-3 0 18 889.352 906.514 84.421 40.078 o
-3 0 19 1770.370 1729.600 71.825 31.014 o
-3 1 1 16643.900 17157.200 173.640 0.593 o
-3 1 2 15691.700 15125.200 329.625 0.598 o
-3 1 3 16521.800 15924.200 383.019 0.519 o
-3 1 4 14065.700 16025.000 1190.820 0.189 o
-3 1 5 6182.100 7363.230 1450.620 0.159 o
-3 1 6 522.563 686.535 94.014 36.755 o
-3 1 7 1521.300 1733.390 361.480 2.573 o
-3 1 8 6973.300 8145.470 729.843 0.546 o
-3 1 9 7352.200 8422.810 272.028 1.824 o
-3 1 10 8716.490 9734.140 291.992 1.412 o
-3 1 11 7015.510 6668.200 255.442 2.191 o
-3 1 12 1442.850 1437.160 112.042 20.959 o
-3 1 13 373.121 266.748 54.142 110.580 o
-3 1 14 1235.420 1192.720 107.266 24.154 o
-3 1 15 2623.810 2433.700 156.655 9.311 o
-3 1 16 4232.110 4298.080 210.906 4.351 o
-3 1 17 2633.510 2624.700 107.808 13.802 o
-3 1 18 950.916 969.474 58.989 65.996 o
-3 1 19 98.023 94.132 17.423 1083.880 o
-3 2 1 7141.070 7290.060 170.401 2.661 o
-3 2 2 273.985 242.550 30.097 334.676 o
-3 2 3 861.542 861.304 56.961 74.104 o
-3 2 4 6090.340 6110.050 185.639 3.236 o
-3 2 5 7271.530 7367.810 218.790 2.278 o
-3 2 6 24427.000 24362.500 546.166 0.237 o
-3 2 7 11493.700 11214.300 309.393 0.990 o
-3 2 8 8294.920 8515.540 261.553 1.688 o
-3 2 9 200.431 192.864 35.893 255.595 o
-3 2 10 386.807 451.800 54.704 105.072 o
-3 2 11 4027.930 4278.150 164.511 5.774 o
-3 2 12 3817.460 3754.570 205.814 4.928 o
-3 2 13 2892.120 2726.600 175.783 7.459 o
-3 2 14 2216.900 2095.210 151.925 10.761 o
-3 2 15 596.968 526.352 60.271 81.515 o
-3 2 16 230.061 217.589 35.764 252.957 o
-3 2 17 1225.470 1231.780 70.547 43.888 o
-3 2 18 1887.350 1803.040 76.896 27.397 o
-3 3 1 2507.780 2507.780 76.401 19.117 o
-3 3 2 6778.850 6735.010 143.993 3.142 o
-3 3 3 20021.900 20395.700 464.761 0.343 o
-3 3 4 5795.620 5994.870 130.108 4.116 o
-3 3 5 2071.290 2090.300 79.374 23.544 o
-3 3 6 0.159 4.444 8.789 4518.020 o
-3 3 7 848.193 899.405 53.021 81.365 o
-3 3 8 7133.650 7271.640 252.412 2.109 o
-3 3 9 10342.400 10999.200 385.398 0.946 o
-3 3 10 5141.270 3802.030 161.539 5.013 o
-3 3 11 4618.170 4343.310 172.911 4.960 o
-3 3 12 359.711 439.154 39.613 187.285 o
-3 3 13 372.752 380.485 51.573 118.806 o
-3 3 14 650.657 602.959 123.610 21.714 o
-3 3 15 3477.340 3576.940 140.054 7.941 o
-3 3 16 4366.810 4588.890 183.473 4.807 o
-3 3 17 2088.800 1995.840 86.077 22.130 o
-3 3 18 1476.340 1384.640 59.321 45.643 o
-3 4 1 4719.050 4698.400 121.131 5.964 o
-3 4 2 2197.030 2162.800 79.165 22.230 o
-3 4 3 1010.490 995.688 53.846 71.287 o
-3 4 4 3647.260 3802.240 162.847 6.519 o
-3 4 5 11375.000 11607.400 339.409 0.933 o
-3 4 6 5220.570 5156.130 208.923 3.597 o
-3 4 7 6380.550 6946.100 695.908 0.613 o
-3 4 8 2282.290 2522.850 111.582 14.870 o
-3 4 9 1446.090 1614.860 80.289 32.011 o
-3 4 10 343.971 333.217 38.031 208.370 o
-3 4 11 945.900 675.603 70.433 54.477 o
-3 4 12 7207.350 6867.480 226.481 2.316 o
-3 4 13 6725.410 6939.610 348.571 1.641 o
-3 4 14 5704.210 5949.060 192.064 3.389 o
-3 4 15 1973.380 2099.610 99.819 19.406 o
-3 4 16 66.677 69.692 22.028 706.174 o
-3 4 17 833.359 738.315 44.036 108.788 o
-3 5 1 6810.360 6931.480 139.914 3.109 o
-3 5 2 11925.700 12174.000 205.509 1.067 o
-3 5 3 10358.800 10508.200 193.350 1.389 o
-3 5 4 6254.960 6174.620 138.661 3.642 o
-3 5 5 1801.440 1815.300 72.312 29.906 o
-3 5 6 1053.370 1041.190 49.088 76.141 o
-3 5 7 620.287 711.290 50.519 103.019 o
-3 5 8 5525.190 5991.670 191.746 3.473 o
-3 5 9 4176.320 4710.630 159.544 5.549 o
-3 5 10 4440.230 3614.880 630.783 0.808 o
-3 5 11 4453.130 3375.570 157.207 6.037 o
-3 5 12 1435.130 1334.160 74.513 37.009 o
-3 5 13 284.460 230.175 30.526 325.616 o
-3 5 14 1150.460 1184.940 74.826 42.230 o
-3 5 15 1913.670 1965.270 85.689 23.735 o
-3 5 16 2476.710 2482.530 128.568 12.177 o
-3 6 1 1618.210 1605.350 84.173 28.541 o
-3 6 2 1754.420 1711.280 87.368 25.641 o
-3 6 3 325.815 337.250 31.143 294.691 o
-3 6 4 2359.640 2413.880 87.088 18.616 o
-3 6 5 6165.760 6528.090 135.668 3.619 o
-3 6 6 4785.630 5476.980 464.946 1.313 o
-3 6 7 13265.500 15674.000 2081.280 0.074 o
-3 6 8 1572.960 1726.480 316.469 3.313 o
-3 6 9 204.425 146.224 57.819 102.341 o
-3 6 10 1265.200 1064.980 344.512 2.872 o
-3 6 11 1789.600 1473.060 241.076 5.478 o
-3 6 12 3266.070 3118.420 159.017 7.634 o
-3 6 13 2155.450 2296.340 83.036 21.186 o
-3 6 14 1156.800 1207.720 62.857 52.315 o
-3 6 15 609.016 599.012 58.012 85.344 o
-3 7 1 2119.790 2059.170 145.696 11.661 o
-3 7 2 2563.270 2548.150 163.284 8.817 o
-3 7 3 2895.050 2969.920 179.745 7.102 o
-3 7 4 2082.000 2138.670 156.823 10.479 o
-3 7 5 1134.610 1237.000 124.649 19.142 o
-3 7 6 217.452 318.071 73.717 62.794 o
-3 7 7 716.027 965.123 136.070 17.650 o
-3 7 8 4120.550 4283.140 255.225 3.506 o
-3 7 9 4844.100 3348.090 205.106 4.398 o
-3 7 10 3559.610 3214.660 133.087 8.483 o
-3 7 11 1716.280 1500.880 109.254 20.202 o
-3 7 12 587.801 659.044 48.873 111.618 o
-3 7 13 414.678 456.146 52.702 111.156 o
-3 8 1 2687.060 2308.780 151.751 9.701 o
-3 8 2 638.029 603.646 78.856 49.910 o
-3 8 3 381.449 387.369 67.099 72.830 o
-3 8 4 2590.710 3096.210 196.268 6.517 o
-3 8 5 4421.150 6496.930 311.701 2.346 o
-3 8 6 2645.970 3688.060 228.518 4.992 o
-3 8 7 3024.250 3034.070 187.362 6.560 o
-3 8 8 729.602 535.021 71.307 58.591 o
-3 8 9 240.231 202.972 32.278 305.021 o
-3 8 10 370.773 334.058 33.871 249.115 o
-3 9 1 2194.150 2509.060 151.424 10.460 o
-3 9 2 4752.800 5841.760 253.655 3.008 o
-3 9 3 4822.470 6857.360 290.149 2.425 o
-3 9 4 2428.130 3425.870 201.031 6.293 o
-3 9 5 725.316 749.795 81.498 45.305 o
-3 9 6 7.941 13.809 13.751 1844.180 o
-2 -9 -5 12.086 -10.753 25.623 531.547 o
-2 -9 -4 112.630 132.391 28.842 405.897 o
-2 -9 -3 1437.920 1438.600 85.872 30.461 o
-2 -9 -2 3220.960 3604.890 213.075 5.167 o
-2 -9 -1 3782.850 4031.540 219.503 4.492 o
-2 -9 0 3078.460 2996.420 182.738 6.741 o
-2 -8 -9 228.658 229.136 20.244 680.080 o
-2 -8 -8 593.736 541.414 34.774 187.140 o
-2 -8 -7 1013.840 886.323 54.293 72.549 o
-2 -8 -6 2662.580 2527.660 88.414 16.349 o
-2 -8 -5 2984.880 3809.600 269.570 3.727 o
-2 -8 -4 2618.010 3211.710 235.295 4.915 o
-2 -8 -3 2281.380 2586.420 200.253 6.802 o
-2 -8 -2 1693.130 1295.100 135.192 15.119 o
-2 -8 -1 298.046 269.745 66.009 77.194 o
-2 -8 0 2475.260 2142.860 168.769 8.831 o
-2 -7 -11 104.114 124.189 20.009 822.016 o
-2 -7 -10 606.397 514.748 35.142 184.695 o
-2 -7 -9 2171.450 2076.780 89.395 20.489 o
-2 -7 -8 2384.720 1829.960 611.367 0.911 o
-2 -7 -7 4127.610 3536.480 269.928 3.377 o
-2 -7 -6 968.127 1326.470 182.390 9.804 o
-2 -7 -5 22.028 -14.513 51.734 130.396 o
-2 -7 -4 2131.370 2575.710 209.266 6.457 o
-2 -7 -3 4712.510 5207.600 290.377 2.658 o
-2 -7 -2 2977.010 2989.180 207.107 5.775 o
-2 -7 -1 6368.930 5966.700 298.437 2.105 o
-2 -7 0 2755.050 2803.970 195.922 6.518 o
-2 -6 -13 1405.970 1509.500 67.741 40.180 o
-2 -6 -12 2065.720 2074.450 155.068 10.741 o
-2 -6 -11 3218.550 3338.920 206.789 5.477 o
-2 -6 -10 2655.150 2432.020 109.987 13.823 o
-2 -6 -9 475.697 372.179 81.160 50.069 o
-2 -6 -8 328.917 275.766 79.224 53.969 o
-2 -6 -7 1127.730 1480.610 189.973 8.915 o
-2 -6 -6 5244.650 7181.840 399.819 1.528 o
-2 -6 -5 11070.300 13702.900 530.853 0.619 o
-2 -6 -4 6223.090 6666.300 213.518 2.776 o
-2 -6 -3 2835.160 2691.690 124.352 11.330 o
-2 -6 -2 1202.480 1128.890 76.608 40.543 o
-2 -6 -1 949.562 877.247 67.164 56.275 o
-2 -6 0 2466.520 2551.420 116.050 13.550 o
-2 -5 -14 2151.310 2193.550 84.020 21.387 o
-2 -5 -13 845.683 875.583 106.878 27.124 o
-2 -5 -12 83.541 80.371 41.677 199.414 o
-2 -5 -11 1450.020 1483.080 148.187 13.335 o
-2 -5 -10 2573.620 2209.610 188.210 7.379 o
-2 -5 -9 9161.320 7899.100 1856.080 0.097 o
-2 -5 -8 4461.240 4547.660 295.547 2.745 o
-2 -5 -7 4616.190 5114.620 1419.600 0.169 o
-2 -5 -6 2023.420 2110.890 398.803 2.086 o
-2 -5 -5 75.729 52.320 23.903 601.351 o
-2 -5 -4 2275.440 2133.240 110.747 15.816 o
-2 -5 -3 8266.950 8497.060 226.060 1.851 o
-2 -5 -2 6235.340 6628.570 253.106 2.422 o
-2 -5 -1 8284.530 8407.680 280.742 1.618 o
-2 -5 0 10390.700 10337.500 320.165 1.108 o
-2 -4 -15 93.751 77.163 17.141 1128.900 o
-2 -4 -14 450.581 404.470 38.678 186.653 o
-2 -4 -13 3302.060 3671.520 214.826 5.035 o
-2 -4 -12 7106.270 7861.160 350.976 1.517 o
-2 -4 -11 7531.470 7906.390 365.788 1.399 o
-2 -4 -10 2823.360 2388.860 194.952 6.690 o
-2 -4 -9 508.357 504.890 109.312 28.020 o
-2 -4 -8 674.630 685.510 76.663 51.439 o
-2 -4 -7 1867.770 1878.130 128.961 14.824 o
-2 -4 -6 3071.730 3087.180 377.963 2.161 o
-2 -4 -5 6222.300 6521.870 184.267 3.092 o
-2 -4 -4 4398.330 4407.660 174.045 5.092 o
-2 -4 -3 1992.800 2106.570 83.583 23.069 o
-2 -4 -2 3600.490 3603.520 106.213 9.459 o
-2 -4 -1 2822.020 2580.680 88.272 15.419 o
-2 -4 0 7514.890 7829.780 134.120 2.631 o
-2 -3 -16 3291.810 3581.300 166.319 6.934 o
-2 -3 -15 3323.960 3641.200 189.315 5.909 o
-2 -3 -14 4694.540 5223.620 256.251 3.102 o
-2 -3 -13 1806.870 2100.290 170.017 9.677 o
-2 -3 -12 429.833 443.889 82.204 48.952 o
-2 -3 -11 162.922 121.971 36.563 252.779 o
-2 -3 -10 667.162 686.884 77.135 50.984 o
-2 -3 -9 6271.880 6064.600 202.175 2.987 o
-2 -3 -8 7586.180 7214.150 278.231 1.863 o
-2 -3 -7 6957.150 7182.080 262.144 2.098 o
-2 -3 -6 2947.640 3004.480 150.348 8.729 o
-2 -3 -5 83.219 31.538 25.411 533.452 o
-2 -3 -4 5282.320 5156.230 184.421 3.955 o
-2 -3 -3 8097.950 7706.930 225.162 1.982 o
-2 -3 -2 15820.200 15437.800 263.175 0.628 o
-2 -3 -1 8359.020 8514.730 129.020 2.232 o
-2 -3 0 5202.770 5264.280 86.299 5.691 o
-2 -2 -16 322.583 375.906 57.693 98.124 o
-2 -2 -15 70.534 64.926 37.915 241.247 o
-2 -2 -14 1086.920 1099.570 74.890 43.851 o
-2 -2 -13 2707.310 2516.780 200.142 6.480 o
-2 -2 -12 5206.220 5186.970 292.876 2.508 o
-2 -2 -11 1380.730 1430.920 150.022 13.240 o
-2 -2 -10 3349.910 3315.570 226.165 4.771 o
-2 -2 -9 1885.870 1901.600 179.224 8.908 o
-2 -2 -8 965.059 913.626 89.611 35.600 o
-2 -2 -7 7974.780 8123.790 274.406 1.724 o
-2 -2 -6 7162.500 7378.440 269.709 1.982 o
-2 -2 -5 20175.600 19639.600 349.657 0.383 o
-2 -2 -4 12920.000 12366.400 1130.240 0.218 o
-2 -2 -3 10786.800 10184.300 389.914 0.935 o
-2 -2 -2 12.296 19.352 10.383 3224.920 o
-2 -2 -1 2157.890 2116.580 56.629 28.409 o
-2 -2 0 7098.270 6349.190 152.154 3.015 o
-2 -1 -17 969.366 967.143 52.116 76.393 o
-2 -1 -16 1968.560 2085.270 120.548 15.520 o
-2 -1 -15 3547.240 4226.910 237.985 4.118 o
-2 -1 -14 3589.200 3744.710 237.993 4.214 o
-2 -1 -13 3063.720 2937.220 211.320 5.568 o
-2 -1 -12 552.049 408.100 81.018 49.400 o
-2 -1 -11 30.795 -4.708 32.743 325.319 o
-2 -1 -10 3511.830 3394.910 145.764 7.745 o
-2 -1 -9 11409.800 11347.000 468.204 0.734 o
-2 -1 -8 10763.500 10773.800 360.115 0.973 o
-2 -1 -7 4648.960 4664.410 142.590 5.531 o
-2 -1 -6 3984.770 4077.510 170.642 5.725 o
-2 -1 -5 1027.810 1016.970 56.643 66.104 o
-2 -1 -4 7878.500 8439.810 489.614 0.948 o
-2 -1 -3 6223.370 5986.370 347.029 1.790 o
-2 -1 -2 20839.700 21281.000 323.008 0.358 o
-2 -1 -1 8550.510 8112.780 138.264 2.200 o
-2 -1 0 13342.500 11819.700 264.585 0.883 o
-2 0 1 31617.900 31923.600 429.144 0.161 o
-2 0 2 59257.100 59898.200 776.341 0.046 o
-2 0 3 4892.750 4989.550 88.779 6.257 o
-2 0 4 821.828 866.967 25.589 171.267 o
-2 0 5 14.940 18.407 6.675 7744.760 o
-2 0 6 474.002 552.251 30.724 242.750 o
-2 0 7 501.328 493.471 30.906 241.327 o
-2 0 8 8028.550 8123.090 420.026 1.145 o
-2 0 9 7192.480 7463.500 557.244 0.841 o
-2 0 10 4815.060 4659.280 198.476 4.145 o
-2 0 11 1033.370 1062.700 65.098 54.650 o
-2 0 12 101.968 118.206 23.506 606.716 o
-2 0 13 1338.130 1217.160 104.816 24.387 o
-2 0 14 9582.230 9157.400 325.871 1.237 o
-2 0 15 7832.470 7584.010 293.414 1.705 o
-2 0 16 2274.080 2319.610 149.931 10.632 o
-2 0 17 1335.290 1301.380 107.502 23.241 o
-2 0 18 159.972 195.344 40.011 210.380 o
-2 0 19 253.500 307.754 43.669 170.047 o
-2 1 1 54.807 56.567 12.752 2069.330 o
-2 1 2 4146.760 4054.860 113.097 7.546 o
-2 1 3 21866.800 21215.000 298.257 0.344 o
-2 1 4 19855.800 17830.900 369.709 0.404 o
-2 1 5 16104.700 15774.600 256.256 0.611 o
-2 1 6 16945.700 18304.300 1567.790 0.114 o
-2 1 7 8539.660 9066.610 518.912 0.832 o
-2 1 8 451.793 486.872 123.071 22.417 o
-2 1 9 4825.310 5323.470 135.899 5.158 o
-2 1 10 6235.110 6629.800 440.953 1.272 o
-2 1 11 5895.480 6403.460 250.595 2.577 o
-2 1 12 9314.590 9034.240 320.543 1.290 o
-2 1 13 4774.880 4473.610 216.377 3.879 o
-2 1 14 3371.550 2981.670 176.071 6.744 o
-2 1 15 641.733 510.759 71.768 59.595 o
-2 1 16 569.740 470.830 70.644 62.784 o
-2 1 17 1703.190 1688.270 83.263 27.640 o
-2 1 18 2289.230 2405.230 91.255 18.341 o
-2 1 19 3258.510 3502.900 150.455 7.814 o
-2 2 1 11644.600 12220.300 180.841 1.128 o
-2 2 2 10390.100 10451.300 165.820 1.445 o
-2 2 3 5911.210 6025.220 126.237 4.066 o
-2 2 4 7433.740 7415.810 169.257 2.536 o
-2 2 5 303.612 279.631 36.012 237.537 o
-2 2 6 4440.580 4768.140 169.344 5.018 o
-2 2 7 10794.700 11184.100 313.089 1.046 o
-2 2 8 17179.300 17446.800 308.024 0.510 o
-2 2 9 15529.100 15612.200 400.060 0.547 o
-2 2 10 8513.130 8934.640 274.937 1.562 o
-2 2 11 523.914 604.195 48.248 119.262 o
-2 2 12 108.508 78.355 30.506 367.502 o
-2 2 13 1050.900 914.602 102.456 27.938 o
-2 2 14 3342.090 3373.030 197.957 5.686 o
-2 2 15 2978.310 3015.620 219.968 5.284 o
-2 2 16 4285.440 4265.020 212.073 4.302 o
-2 2 17 2453.620 2535.970 105.303 15.015 o
-2 2 18 1183.350 1281.380 95.312 29.076 o
-2 3 1 897.406 941.106 29.376 139.309 o
-2 3 2 1034.560 1132.510 52.439 69.819 o
-2 3 3 3689.770 3809.190 169.420 6.214 o
-2 3 4 11729.200 11472.600 280.786 1.007 o
-2 3 5 11869.600 11333.600 293.994 0.979 o
-2 3 6 14146.900 13869.100 357.808 0.674 o
-2 3 7 2881.610 2744.230 135.472 10.195 o
-2 3 8 631.266 620.743 65.969 68.038 o
-2 3 9 99.578 74.947 18.820 941.668 o
-2 3 10 4603.320 4068.910 330.005 2.365 o
-2 3 11 6831.450 6764.970 211.684 2.559 o
-2 3 12 3918.050 4075.030 123.696 7.517 o
-2 3 13 3302.800 3271.610 262.527 3.864 o
-2 3 14 2313.290 2251.540 112.693 15.122 o
-2 3 15 53.612 27.089 18.290 1031.210 o
-2 3 16 837.270 817.175 57.781 74.249 o
-2 3 17 3161.280 3253.930 165.121 7.365 o
-2 3 18 2981.860 3051.920 141.154 9.243 o
-2 4 1 23700.100 23926.800 376.160 0.277 o
-2 4 2 13131.900 13153.900 255.477 0.859 o
-2 4 3 8094.620 7647.510 170.633 2.269 o
-2 4 4 3437.230 3256.800 128.405 8.947 o
-2 4 5 170.796 133.420 30.918 347.155 o
-2 4 6 3863.210 3569.860 155.585 6.685 o
-2 4 7 2435.830 2292.370 129.017 12.507 o
-2 4 8 5519.000 7961.190 251.545 2.450 o
-2 4 9 4778.040 4876.170 132.923 5.507 o
-2 4 10 6815.520 6414.130 702.620 0.600 o
-2 4 11 1407.060 1279.010 60.740 47.386 o
-2 4 12 39.017 5.152 14.956 1549.870 o
-2 4 13 1985.170 2137.880 113.749 16.522 o
-2 4 14 4726.010 5242.120 174.488 4.485 o
-2 4 15 3536.590 3655.190 130.200 8.269 o
-2 4 16 2328.320 2347.510 142.762 11.207 o
-2 4 17 1086.990 1141.180 86.172 35.482 o
-2 5 1 3313.740 3270.760 101.948 10.944 o
-2 5 2 46.780 23.950 11.971 2385.370 o
-2 5 3 2909.050 2806.410 125.225 10.906 o
-2 5 4 3059.020 2798.110 138.058 9.561 o
-2 5 5 5531.340 5566.230 120.415 4.643 o
-2 5 6 9151.060 9369.000 399.941 1.064 o
-2 5 7 1403.090 1593.290 79.733 32.914 o
-2 5 8 72.154 21.290 17.532 1113.850 o
-2 5 9 877.222 825.392 114.523 23.947 o
-2 5 10 3129.260 2267.100 217.189 5.530 o
-2 5 11 5570.450 5096.690 182.657 3.826 o
-2 5 12 7451.010 7778.540 224.972 2.135 o
-2 5 13 4225.780 4512.900 186.371 4.874 o
-2 5 14 1815.710 1887.700 91.237 23.256 o
-2 5 15 631.531 611.282 72.280 58.220 o
-2 5 16 274.200 199.978 36.824 236.021 o
-2 6 1 4893.570 4966.330 247.559 3.201 o
-2 6 2 6692.080 6701.540 230.220 2.466 o
-2 6 3 2411.800 2367.600 71.048 21.288 o
-2 6 4 1312.300 1286.110 48.446 61.202 o
-2 6 5 851.626 935.103 47.379 92.529 o
-2 6 6 860.559 930.286 49.879 86.600 o
-2 6 7 5714.640 6665.150 417.466 1.418 o
-2 6 8 6277.520 7052.820 427.042 1.309 o
-2 6 9 6059.630 5943.780 1358.580 0.182 o
-2 6 10 2953.960 2360.090 127.455 11.171 o
-2 6 11 573.709 337.533 46.674 131.107 o
-2 6 12 156.255 181.153 28.065 414.975 o
-2 6 13 552.729 542.375 52.191 105.141 o
-2 6 14 1700.770 1723.460 80.295 28.584 o
-2 6 15 2428.920 2429.440 124.749 12.825 o
-2 7 1 230.414 306.099 55.875 107.365 o
-2 7 2 151.714 122.207 39.184 221.598 o
-2 7 3 1241.010 1208.630 78.677 38.026 o
-2 7 4 3737.390 4068.530 221.072 4.468 o
-2 7 5 11621.800 13091.400 454.181 0.704 o
-2 7 6 6387.190 7690.370 344.920 1.655 o
-2 7 7 2324.040 2473.900 126.714 12.839 o
-2 7 8 433.016 417.612 122.512 22.709 o
-2 7 9 41.263 32.493 20.333 838.359 o
-2 7 10 1343.390 1303.770 93.758 28.412 o
-2 7 11 2460.580 2290.980 336.761 2.796 o
-2 7 12 1697.240 1632.520 85.648 27.097 o
-2 7 13 1241.040 1253.710 64.609 48.231 o
-2 8 1 5554.730 5533.200 248.999 2.843 o
-2 8 2 4232.610 4581.430 228.053 3.906 o
-2 8 3 3609.720 4115.120 219.640 4.567 o
-2 8 4 918.395 1100.280 113.413 23.655 o
-2 8 5 121.578 126.046 41.273 201.369 o
-2 8 6 628.272 647.374 82.614 45.804 o
-2 8 7 1872.390 1503.650 117.764 17.528 o
-2 8 8 1374.110 1180.320 99.922 26.104 o
-2 8 9 2878.240 2865.550 175.779 7.393 o
-2 8 10 2565.070 2772.950 159.940 8.885 o
-2 9 1 619.531 766.851 84.014 43.953 o
-2 9 2 15.622 24.790 24.228 593.942 o
-2 9 3 871.439 1050.810 103.263 28.204 o
-2 9 4 1946.560 1936.700 130.258 14.290 o
-2 9 5 2622.700 2171.860 107.426 14.782 o
-2 9 6 1059.440 895.213 56.480 67.336 o
-2 9 7 1184.800 1086.100 92.231 31.369 o
-1 -9 -6 1305.090 1229.260 83.417 34.242 o
-1 -9 -5 895.663 812.765 74.001 50.120 o
-1 -9 -4 1252.710 1225.330 96.946 28.029 o
-1 -9 -3 261.071 208.339 32.082 304.487 o
-1 -9 -2 373.090 372.735 43.333 162.161 o
-1 -9 -1 2048.320 2024.510 141.706 12.333 o
-1 -9 0 4058.270 4044.320 204.573 4.698 o
-1 -8 -9 2651.740 2588.850 89.309 16.126 o
-1 -8 -8 1388.260 1307.310 57.148 50.398 o
-1 -8 -7 1124.350 964.032 47.163 77.750 o
-1 -8 -6 56.285 73.853 17.467 1116.200 o
-1 -8 -5 821.667 801.196 103.990 28.787 o
-1 -8 -4 1435.150 1395.710 137.058 15.324 o
-1 -8 -3 4443.190 3975.770 230.749 3.898 o
-1 -8 -2 4698.520 4228.240 236.020 3.619 o
-1 -8 -1 4597.410 3858.140 223.335 4.000 o
-1 -8 0 732.065 546.600 65.996 66.579 o
-1 -7 -12 2331.910 2220.620 110.824 15.388 o
-1 -7 -11 954.469 953.149 114.782 23.313 o
-1 -7 -10 378.888 351.278 40.565 182.229 o
-1 -7 -9 109.715 80.029 19.531 870.180 o
-1 -7 -8 1463.850 1170.030 64.608 44.414 o
-1 -7 -7 5462.400 5362.990 805.339 0.494 o
-1 -7 -6 5936.060 7285.250 363.184 1.643 o
-1 -7 -5 7863.290 8534.030 380.832 1.273 o
-1 -7 -4 2365.350 2464.470 131.065 12.231 o
-1 -7 -3 1450.740 1386.950 131.012 16.465 o
-1 -7 -2 781.426 761.427 68.632 59.203 o
-1 -7 -1 1677.050 1606.800 99.547 22.798 o
-1 -7 0 3606.780 3154.260 203.974 5.354 o
-1 -6 -14 787.675 725.224 57.245 78.641 o
-1 -6 -13 62.098 29.438 20.302 836.362 o
-1 -6 -12 148.956 175.742 45.337 165.846 o
-1 -6 -11 1071.300 1150.650 74.424 44.078 o
-1 -6 -10 2691.500 2587.510 108.233 13.605 o
-1 -6 -9 4032.790 3822.180 251.627 3.700 o
-1 -6 -8 5371.000 4923.180 167.275 4.265 o
-1 -6 -7 2329.790 2815.360 231.993 5.282 o
-1 -6 -6 145.238 245.906 64.335 83.065 o
-1 -6 -5 2059.870 2095.110 119.565 15.328 o
-1 -6 -4 5235.130 5446.950 191.765 3.779 o
-1 -6 -3 7426.180 7370.600 171.989 2.530 o
-1 -6 -2 5210.230 5388.310 140.856 4.674 o
-1 -6 -1 2241.410 2298.930 87.300 19.704 o
-1 -6 0 731.982 708.800 57.702 79.956 o
-1 -5 -15 279.582 228.679 33.698 274.464 o
-1 -5 -14 2161.250 2246.740 140.768 11.919 o
-1 -5 -13 4305.920 4409.550 226.222 3.949 o
-1 -5 -12 5256.080 5766.560 640.771 0.745 o
-1 -5 -11 2904.270 2721.430 122.816 11.241 o
-1 -5 -10 1494.060 1542.520 86.246 29.227 o
-1 -5 -9 368.130 281.830 33.719 255.817 o
-1 -5 -8 1018.890 980.082 185.123 9.624 o
-1 -5 -7 4869.550 5577.140 1246.190 0.218 o
-1 -5 -6 3969.940 4537.010 569.075 0.975 o
-1 -5 -5 4945.890 5434.100 151.881 4.678 o
-1 -5 -4 2428.490 2262.530 154.142 10.006 o
-1 -5 -3 1522.350 1691.110 124.367 17.120 o
-1 -5 -2 1864.730 1710.960 106.290 19.617 o
-1 -5 -1 5674.040 5443.530 202.088 3.398 o
-1 -5 0 14620.400 14347.500 385.571 0.617 o
-1 -4 -16 1934.790 1855.160 108.925 18.316 o
-1 -4 -15 2543.310 2530.550 148.880 10.002 o
-1 -4 -14 1840.150 1893.980 86.400 24.436 o
-1 -4 -13 579.798 397.167 78.803 51.774 o
-1 -4 -12 979.855 1109.340 77.762 43.019 o
-1 -4 -11 5275.290 6036.100 764.113 0.542 o
-1 -4 -10 7733.190 8458.870 308.451 1.581 o
-1 -4 -9 7771.140 7609.220 153.231 2.474 o
-1 -4 -8 7432.800 6912.490 171.105 2.617 o
-1 -4 -7 4424.810 3808.770 149.692 6.063 o
-1 -4 -6 402.607 338.800 42.792 164.770 o
-1 -4 -5 407.713 398.555 46.462 140.623 o
-1 -4 -4 1127.230 1050.020 68.055 49.667 o
-1 -4 -3 7872.060 7562.140 134.444 2.543 o
-1 -4 -2 16839.000 17131.400 233.588 0.562 o
-1 -4 -1 8214.720 8377.830 132.705 2.286 o
-1 -4 0 1022.810 1037.120 45.839 83.371 o
-1 -3 -17 641.407 575.171 57.168 86.705 o
-1 -3 -16 101.016 80.478 28.963 407.587 o
-1 -3 -15 742.108 794.049 54.712 84.466 o
-1 -3 -14 2338.860 2364.400 136.080 11.872 o
-1 -3 -13 3745.080 4238.570 298.493 2.926 o
-1 -3 -12 5768.080 6272.530 251.929 2.623 o
-1 -3 -11 3634.570 3785.290 202.372 5.150 o
-1 -3 -10 616.312 685.249 63.469 72.185 o
-1 -3 -9 807.274 826.618 53.549 83.600 o
-1 -3 -8 2661.490 2430.900 146.765 10.049 o
-1 -3 -7 7078.350 6563.710 247.596 2.244 o
-1 -3 -6 15453.800 14166.900 391.672 0.582 o
-1 -3 -5 8123.430 7429.720 239.888 1.933 o
-1 -3 -4 5023.620 4858.850 168.433 4.525 o
-1 -3 -3 6656.300 6293.130 184.907 2.944 o
-1 -3 -2 1042.170 1095.900 46.416 79.800 o
-1 -3 -1 4424.990 4431.450 84.542 7.612 o
-1 -3 0 8959.820 8993.850 180.980 1.821 o
-1 -2 -17 3731.500 4217.710 184.236 5.464 o
-1 -2 -16 6674.260 7198.110 182.435 2.772 o
-1 -2 -15 2640.120 2644.380 142.169 10.268 o
-1 -2 -14 1947.150 1982.870 101.133 19.601 o
-1 -2 -13 313.555 276.317 39.303 202.483 o
-1 -2 -12 565.001 532.647 53.821 99.632 o
-1 -2 -11 1083.060 994.830 59.369 61.051 o
-1 -2 -10 4268.350 4308.420 246.276 3.604 o
-1 -2 -9 5290.140 4822.690 217.069 3.519 o
-1 -2 -8 9534.380 9310.010 308.323 1.284 o
-1 -2 -7 11111.300 10934.300 328.306 1.000 o
-1 -2 -6 2568.120 2321.070 122.599 12.816 o
-1 -2 -5 2842.160 2685.590 124.643 11.293 o
-1 -2 -4 21322.800 20896.300 464.953 0.317 o
-1 -2 -3 19440.200 18366.200 400.166 0.397 o
-1 -2 -2 26897.900 25568.200 510.268 0.212 o
-1 -2 -1 6602.140 6276.690 149.754 3.302 o
-1 -2 0 3108.990 2800.020 48.259 17.300 o
-1 -1 -17 696.342 726.983 62.627 71.117 o
-1 -1 -16 6.000 -3.506 14.800 1593.300 o
-1 -1 -15 423.718 370.807 118.131 24.442 o
-1 -1 -14 4895.960 5007.780 171.101 4.513 o
-1 -1 -13 4065.490 4151.330 154.992 6.110 o
-1 -1 -12 9343.040 9288.730 314.876 1.289 o
-1 -1 -11 5515.840 5486.760 172.797 3.890 o
-1 -1 -10 1557.220 1486.240 87.860 28.230 o
-1 -1 -9 546.801 517.210 49.238 116.591 o
-1 -1 -8 1790.140 1914.050 89.018 23.991 o
-1 -1 -7 8251.970 8039.870 192.013 2.065 o
-1 -1 -6 19054.900 20170.000 729.994 0.273 o
-1 -1 -5 7712.200 7870.180 170.368 2.357 o
-1 -1 -4 3969.960 3951.840 102.901 8.386 o
-1 -1 -3 24191.300 22327.800 338.629 0.288 o
-1 -1 -2 3700.560 3301.930 92.232 10.374 o
-1 -1 -1 17595.800 17219.700 245.310 0.526 o
-1 -1 0 11242.900 11385.800 130.533 1.298 o
-1 0 1 276.219 295.559 10.556 1296.500 o
-1 0 2 13853.700 14873.000 166.196 0.820 o
-1 0 3 5250.480 5441.130 91.978 5.434 o
-1 0 4 15156.100 14138.400 212.525 0.729 o
-1 0 5 12776.400 12294.500 194.929 0.991 o
-1 0 6 2250.270 2349.490 55.126 26.173 o
-1 0 7 220.007 193.943 19.449 748.269 o
-1 0 8 607.592 612.078 35.092 177.706 o
-1 0 9 6896.280 6954.380 245.894 2.253 o
-1 0 10 11380.100 11146.700 349.927 0.931 o
-1 0 11 12073.000 11904.700 261.288 0.987 o
-1 0 12 10513.700 10738.200 259.053 1.210 o
-1 0 13 5521.070 5468.830 176.937 3.830 o
-1 0 14 273.131 294.801 39.940 199.412 o
-1 0 15 699.061 725.394 62.833 70.693 o
-1 0 16 1540.180 1428.570 115.929 19.499 o
-1 0 17 3125.910 3152.000 168.042 7.326 o
-1 0 18 1747.760 1763.700 112.359 18.671 o
-1 1 1 13210.200 13720.800 260.888 0.828 o
-1 1 2 26027.800 28286.700 537.236 0.205 o
-1 1 3 6448.900 6380.660 111.687 3.712 o
-1 1 4 3115.000 3102.200 58.704 15.473 o
-1 1 5 1481.430 1563.480 44.113 54.183 o
-1 1 6 4520.530 4810.370 93.589 6.862 o
-1 1 7 8360.930 8928.920 149.649 2.093 o
-1 1 8 13858.700 13992.500 274.090 0.764 o
-1 1 9 3225.040 3244.520 144.554 8.407 o
-1 1 10 4360.990 4778.230 166.413 5.157 o
-1 1 11 466.023 463.479 62.659 80.176 o
-1 1 12 1554.600 1442.210 115.213 19.587 o
-1 1 13 4120.080 3983.790 204.119 4.688 o
-1 1 14 5740.370 5806.160 256.240 2.660 o
-1 1 15 3191.250 3185.150 182.237 6.549 o
-1 1 16 2419.840 2384.900 154.564 9.876 o
-1 1 17 64.394 68.193 28.494 425.441 o
-1 1 18 37.070 48.602 22.437 688.853 o
-1 2 1 748.588 766.730 33.722 154.316 o
-1 2 2 3665.610 3438.440 94.708 10.140 o
-1 2 3 14562.200 14990.200 319.125 0.660 o
-1 2 4 10504.400 10677.700 254.473 1.224 o
-1 2 5 22296.400 21390.800 468.396 0.297 o
-1 2 6 11643.700 11274.800 430.715 0.780 o
-1 2 7 2527.290 2556.200 232.166 5.240 o
-1 2 8 260.960 185.343 40.683 197.774 o
-1 2 9 6051.540 6406.530 239.501 2.633 o
-1 2 10 4490.960 4483.080 203.275 4.303 o
-1 2 11 2322.730 2354.950 100.573 16.726 o
-1 2 12 2695.080 2721.150 175.182 7.735 o
-1 2 13 413.723 363.839 64.296 78.520 o
-1 2 14 19.194 16.369 14.932 1560.790 o
-1 2 15 525.021 617.683 63.659 74.858 o
-1 2 16 2272.900 2298.370 151.040 10.548 o
-1 2 17 4225.060 4394.270 199.599 4.590 o
-1 2 18 5018.010 5632.420 209.343 3.573 o
-1 3 1 14728.300 14726.400 228.740 0.726 o
-1 3 2 10056.900 9971.440 230.419 1.387 o
-1 3 3 4247.270 4326.330 131.668 6.535 o
-1 3 4 785.409 705.417 51.105 93.112 o
-1 3 5 797.691 674.553 55.556 82.768 o
-1 3 6 6194.320 6156.180 206.196 2.958 o
-1 3 7 13935.800 12754.500 356.014 0.714 o
-1 3 8 10582.600 10171.500 319.497 1.099 o
-1 3 9 6729.350 6720.050 259.288 2.229 o
-1 3 10 2548.700 2534.560 83.062 17.735 o
-1 3 11 130.387 129.130 21.305 716.365 o
-1 3 12 1298.860 1399.980 89.421 30.343 o
-1 3 13 4502.050 4791.850 171.385 4.906 o
-1 3 14 5944.060 6707.160 299.419 2.109 o
-1 3 15 3238.730 3366.570 194.156 5.920 o
-1 3 16 2060.940 2036.460 137.047 12.878 o
-1 3 17 253.202 229.349 42.143 184.212 o
-1 4 1 1195.750 1216.410 48.344 67.206 o
-1 4 2 2291.250 2219.530 68.951 23.414 o
-1 4 3 12386.000 12773.700 309.219 0.862 o
-1 4 4 12854.700 13328.200 333.709 0.783 o
-1 4 5 5817.630 6252.360 207.970 3.076 o
-1 4 6 1084.870 971.133 78.240 42.123 o
-1 4 7 336.242 320.493 49.924 128.859 o
-1 4 8 99.088 107.409 44.224 176.626 o
-1 4 9 3012.270 2816.820 147.806 8.950 o
-1 4 10 5437.320 5446.520 178.913 3.858 o
-1 4 11 7134.670 7187.510 157.392 2.774 o
-1 4 12 8133.280 8512.450 199.718 1.999 o
-1 4 13 3139.270 3423.660 146.314 8.298 o
-1 4 14 366.560 424.992 74.100 60.335 o
-1 4 15 400.405 524.791 74.384 58.975 o
-1 4 16 1877.040 1885.920 123.888 15.632 o
-1 4 17 2773.290 2581.430 128.113 11.292 o
-1 5 1 11911.400 11797.800 408.704 0.784 o
-1 5 2 13594.600 13664.900 366.849 0.697 o
-1 5 3 3039.110 3017.090 95.118 12.832 o
-1 5 4 1990.380 1946.580 98.856 19.965 o
-1 5 5 1244.850 1303.680 49.866 61.839 o
-1 5 6 1548.230 1533.030 81.855 30.609 o
-1 5 7 5060.940 4746.770 159.561 4.718 o
-1 5 8 3660.590 3631.660 174.608 6.144 o
-1 5 9 4123.630 4036.010 164.464 5.802 o
-1 5 10 1044.120 906.664 73.534 47.325 o
-1 5 11 1034.890 862.083 182.819 9.886 o
-1 5 12 2048.960 1757.210 209.902 6.767 o
-1 5 13 3298.190 3544.800 146.503 7.927 o
-1 5 14 3014.540 3136.850 123.250 10.380 o
-1 5 15 3112.310 3254.490 169.224 7.218 o
-1 5 16 1566.470 1598.160 100.271 23.322 o
-1 6 1 2.781 -9.919 10.560 3129.900 o
-1 6 2 791.906 800.899 49.593 94.149 o
-1 6 3 4889.620 4805.830 95.014 6.265 o
-1 6 4 6021.090 5911.860 123.713 4.057 o
-1 6 5 13066.200 13513.500 213.192 0.894 o
-1 6 6 3404.320 3672.520 151.301 7.427 o
-1 6 7 1691.240 1816.130 191.443 8.197 o
-1 6 8 1259.070 1506.530 455.497 1.654 o
-1 6 9 2196.460 2063.880 298.499 3.553 o
-1 6 10 5393.470 4100.290 842.163 0.461 o
-1 6 11 2645.830 2212.740 308.616 3.244 o
-1 6 12 2605.970 2871.440 132.304 10.961 o
-1 6 13 450.494 412.717 45.647 141.755 o
-1 6 14 114.904 151.468 25.543 510.064 o
-1 7 1 4568.440 4659.790 155.814 5.285 o
-1 7 2 2073.000 2245.440 105.096 17.444 o
-1 7 3 1522.660 1584.320 89.800 27.339 o
-1 7 4 1528.300 1582.980 92.271 26.368 o
-1 7 5 2177.360 2338.770 163.389 9.556 o
-1 7 6 2271.060 2274.190 157.437 9.978 o
-1 7 7 6342.500 7428.680 1349.300 0.183 o
-1 7 8 4517.160 4840.420 1648.580 0.126 o
-1 7 9 3937.090 3195.700 275.238 3.400 o
-1 7 10 766.350 557.103 82.168 45.273 o
-1 7 11 45.522 52.893 23.048 651.490 o
-1 7 12 590.787 652.136 54.567 93.945 o
-1 7 13 1769.430 1977.210 81.439 26.225 o
-1 8 1 80.320 65.650 22.729 661.303 o
-1 8 2 2034.970 2315.440 129.468 13.577 o
-1 8 3 4871.540 5377.670 252.457 3.064 o
-1 8 4 3551.660 3951.980 207.181 5.005 o
-1 8 5 3094.480 3185.400 177.692 6.863 o
-1 8 6 1594.930 1692.330 121.873 17.380 o
-1 8 7 327.911 343.573 72.723 63.374 o
-1 8 8 535.898 463.904 74.370 57.709 o
-1 8 9 502.961 538.226 76.504 54.743 o
-1 8 10 1556.890 1552.010 116.851 18.938 o
-1 9 1 6000.280 7379.620 287.783 2.112 o
-1 9 2 3218.370 2957.700 393.293 2.006 o
-1 9 3 1031.510 880.387 94.273 32.353 o
-1 9 4 16.649 -20.451 41.978 198.053 o
-1 9 5 239.356 219.207 46.388 154.534 o
-1 9 6 1320.310 1164.470 102.218 25.617 o
-1 9 7 2520.250 2500.830 142.490 10.647 o
0 -9 -6 57.560 40.432 13.012 1999.000 o
0 -9 -5 707.840 641.436 68.366 62.301 o
0 -9 -4 3339.070 3392.560 172.932 6.692 o
0 -9 -3 2843.090 2539.290 151.234 9.254 o
0 -9 -2 2743.940 2488.620 148.629 9.682 o
0 -9 -1 923.832 817.263 81.858 42.262 o
0 -8 -10 110.708 127.790 15.665 1282.540 o
0 -8 -9 1410.900 1399.070 68.365 40.665 o
0 -8 -8 1928.990 1766.350 116.173 17.078 o
0 -8 -7 3220.420 3017.360 166.205 7.386 o
0 -8 -6 1646.540 1442.780 118.264 18.460 o
0 -8 -5 1696.870 1491.370 123.213 17.095 o
0 -8 -4 1261.220 1299.360 129.621 17.447 o
0 -8 -3 398.236 281.335 106.935 29.859 o
0 -8 -2 1616.840 1636.610 97.184 23.826 o
0 -8 -1 4707.760 4313.180 163.375 5.129 o
0 -8 0 3534.500 3249.810 198.186 5.572 o
0 -7 -12 402.195 383.410 30.879 276.343 o
0 -7 -11 1336.940 1345.210 78.296 36.077 o
0 -7 -10 2178.690 2048.720 93.507 19.665 o
0 -7 -9 5154.440 4702.740 414.853 1.575 o
0 -7 -8 1090.820 975.855 100.522 28.395 o
0 -7 -7 18.269 10.995 19.857 884.156 o
0 -7 -6 1071.910 994.993 82.952 38.598 o
0 -7 -5 2527.620 2661.640 134.597 11.193 o
0 -7 -4 7251.840 7238.930 229.805 2.230 o
0 -7 -3 7513.960 7582.960 232.916 2.097 o
0 -7 -2 2347.870 2208.580 117.301 14.411 o
0 -7 -1 489.243 510.936 56.737 94.188 o
0 -6 -14 2379.440 2297.060 100.049 16.673 o
0 -6 -13 2122.430 2254.730 81.518 21.931 o
0 -6 -12 1746.290 1939.940 114.156 17.893 o
0 -6 -11 432.493 391.407 50.879 118.923 o
0 -6 -10 199.483 152.485 26.668 448.699 o
0 -6 -9 1780.830 1714.570 82.487 27.030 o
0 -6 -8 3636.930 3660.210 282.434 3.293 o
0 -6 -7 8724.360 9232.920 383.850 1.150 o
0 -6 -6 7692.940 7782.790 240.221 1.989 o
0 -6 -5 4262.220 4362.670 168.483 5.384 o
0 -6 -4 1453.050 1385.130 90.549 28.517 o
0 -6 -3 810.642 798.054 76.077 49.355 o
0 -6 -2 1647.180 1553.230 92.442 25.474 o
0 -6 -1 5188.600 5247.930 178.055 4.093 o
0 -6 0 5655.220 5575.430 260.927 2.672 o
0 -5 -15 1817.810 1657.800 88.683 24.908 o
0 -5 -14 401.909 446.538 39.782 181.260 o
0 -5 -13 559.695 541.396 71.776 60.630 o
0 -5 -12 1762.340 1809.340 169.654 9.965 o
0 -5 -11 6393.910 6885.210 198.068 2.811 o
0 -5 -10 6186.440 5535.970 276.150 2.380 o
0 -5 -9 4751.290 4556.770 110.855 6.270 o
0 -5 -8 3167.350 2912.610 126.362 10.049 o
0 -5 -7 407.949 356.566 33.813 241.564 o
0 -5 -6 324.311 311.302 33.669 261.303 o
0 -5 -5 4471.970 4355.500 123.450 6.457 o
0 -5 -4 7556.110 8006.060 271.436 1.828 o
0 -5 -3 7061.670 6803.180 162.941 2.846 o
0 -5 -2 6348.660 6311.220 151.612 3.413 o
0 -5 -1 3197.110 3357.280 101.297 11.213 o
0 -4 -16 49.500 36.083 12.562 2157.320 o
0 -4 -15 1245.570 1214.620 66.281 47.126 o
0 -4 -14 5194.880 5521.490 167.630 4.172 o
0 -4 -13 5402.820 5879.020 186.545 3.640 o
0 -4 -12 4803.120 5548.580 654.806 0.728 o
0 -4 -11 449.658 444.582 41.551 164.428 o
0 -4 -10 240.653 198.136 22.984 554.429 o
0 -4 -9 3496.670 3262.670 88.962 11.261 o
0 -4 -8 6487.890 5379.720 186.521 3.210 o
0 -4 -7 6365.670 5774.840 180.476 3.240 o
0 -4 -6 2975.000 2838.070 113.635 11.689 o
0 -4 -5 3322.520 3245.760 114.604 10.087 o
0 -4 -4 2717.240 2694.370 96.873 14.614 o
0 -4 -3 292.445 304.294 26.561 397.108 o
0 -4 -2 6206.200 5793.190 139.754 3.783 o
0 -4 -1 13618.400 13931.400 238.049 0.814 o
0 -4 0 20540.300 20381.700 453.415 0.337 o
0 -3 -17 3826.990 3840.100 108.567 8.559 o
0 -3 -16 3211.710 3218.830 118.299 10.147 o
0 -3 -15 2467.340 2506.590 106.731 14.826 o
0 -3 -14 461.411 410.617 47.019 134.201 o
0 -3 -13 399.592 422.163 49.466 125.820 o
0 -3 -12 1419.780 1659.180 132.864 15.798 o
0 -3 -11 3427.080 3577.010 155.024 7.285 o
0 -3 -10 6059.230 6388.510 206.133 2.967 o
0 -3 -9 6386.760 6136.500 163.756 3.315 o
0 -3 -8 4645.560 4260.970 199.852 4.350 o
0 -3 -7 531.226 383.018 56.279 96.269 o
0 -3 -6 583.686 536.434 45.291 129.841 o
0 -3 -5 10402.300 9989.350 210.527 1.383 o
0 -3 -4 24543.100 22982.900 414.515 0.266 o
0 -3 -3 13531.500 12511.200 223.561 0.887 o
0 -3 -2 10893.000 10301.200 304.578 1.095 o
0 -3 -1 4849.480 4681.060 80.841 6.723 o
0 -2 -18 401.826 375.028 29.844 291.959 o
0 -2 -17 12.266 35.135 23.823 614.165 o
0 -2 -16 1410.880 1529.680 106.918 22.394 o
0 -2 -15 2948.960 2975.040 161.285 8.063 o
0 -2 -14 3629.380 3663.240 185.223 5.771 o
0 -2 -13 4426.470 4443.000 163.427 5.329 o
0 -2 -12 3492.580 3577.030 119.079 9.028 o
0 -2 -11 2028.570 2146.740 91.936 20.656 o
0 -2 -10 47.562 41.285 16.431 1273.580 o
0 -2 -9 2851.210 2822.100 158.902 8.473 o
0 -2 -8 15187.200 13872.600 401.440 0.591 o
0 -2 -7 16013.300 14765.500 402.188 0.543 o
0 -2 -6 15103.100 14545.600 375.708 0.601 o
0 -2 -5 14346.600 13803.300 339.904 0.682 o
0 -2 -4 3943.320 3704.300 128.105 7.606 o
0 -2 -3 1497.970 1436.750 67.095 39.603 o
0 -2 -2 2525.490 2420.440 62.981 21.524 o
0 -2 -1 3558.770 3223.870 70.626 12.266 o
0 -2 0 19341.300 19643.900 370.677 0.395 o
0 -1 -18 1565.220 1660.810 137.664 14.550 o
0 -1 -17 3535.430 3901.130 174.309 6.145 o
0 -1 -16 3421.980 3739.520 182.999 6.011 o
0 -1 -15 1932.560 1803.740 98.589 20.811 o
0 -1 -14 370.405 411.174 48.775 130.718 o
0 -1 -13 334.427 316.321 42.551 172.489 o
0 -1 -12 3776.040 3717.960 117.294 8.384 o
0 -1 -11 7178.840 7349.690 168.564 2.648 o
0 -1 -10 12881.400 12172.500 386.417 0.750 o
0 -1 -9 4323.130 4130.560 191.289 4.820 o
0 -1 -8 7956.900 7926.860 266.872 1.781 o
0 -1 -7 489.072 416.187 54.081 104.152 o
0 -1 -6 687.092 634.503 43.255 126.630 o
0 -1 -5 16821.100 14732.300 292.280 0.583 o
0 -1 -4 20471.200 19055.800 626.079 0.295 o
0 -1 -3 13296.000 12882.600 284.371 0.826 o
0 -1 -2 10429.700 10170.300 218.547 1.347 o
0 -1 -1 8537.850 8284.410 172.602 2.042 o
0 0 1 8231.200 7462.910 87.664 2.618 o
0 0 2 7863.990 8017.240 103.548 2.596 o
0 0 3 2257.560 2457.340 50.110 26.484 o
0 0 4 6372.840 5957.330 98.146 4.040 o
0 0 5 18843.700 19916.900 273.590 0.435 o
0 0 6 8554.920 8927.700 147.809 2.046 o
0 0 7 4005.100 4013.740 115.865 7.731 o
0 0 8 2496.530 2624.390 96.367 15.851 o
0 0 9 7478.030 7190.960 238.544 2.121 o
0 0 10 374.921 348.383 39.474 191.483 o
0 0 11 368.952 395.624 42.663 166.048 o
0 0 12 7089.710 6691.380 196.059 2.604 o
0 0 13 8642.100 8631.660 233.692 1.728 o
0 0 14 2755.120 2530.010 249.866 4.556 o
0 0 15 2672.410 2710.140 123.065 11.879 o
0 0 16 377.797 372.071 43.966 157.796 o
0 0 17 361.923 335.113 51.489 120.478 o
0 0 18 1017.530 1102.360 80.837 40.145 o
0 1 1 7975.130 8349.870 171.402 2.196 o
0 1 2 10221.600 9979.870 209.098 1.414 o
0 1 3 10793.100 11377.200 248.848 1.162 o
0 1 4 21671.900 21025.300 438.123 0.317 o
0 1 5 17928.200 16673.100 378.733 0.466 o
0 1 6 736.857 740.805 41.096 126.235 o
0 1 7 517.980 479.192 36.181 192.546 o
0 1 8 8678.480 8809.230 281.633 1.520 o
0 1 9 4627.240 4703.620 136.564 5.684 o
0 1 10 13601.200 14745.400 418.623 0.622 o
0 1 11 7461.800 7642.540 168.844 2.489 o
0 1 12 3616.120 3674.070 175.240 6.144 o
0 1 13 502.449 481.797 51.959 109.600 o
0 1 14 201.203 133.251 30.705 347.057 o
0 1 15 1744.130 1703.380 119.377 17.309 o
0 1 16 2996.430 3045.400 195.343 6.224 o
0 1 17 3339.590 3557.030 172.173 6.631 o
0 1 18 1640.130 1717.870 101.637 22.075 o
0 2 0 17056.300 17995.400 362.099 0.480 o
0 2 1 4105.350 4027.820 108.570 7.816 o
0 2 2 2617.540 2578.130 83.399 17.150 o
0 2 3 1621.550 1628.580 67.538 35.728 o
0 2 4 4832.000 5140.730 152.220 4.898 o
0 2 5 14068.700 14219.700 338.204 0.687 o
0 2 6 14509.100 14006.300 353.131 0.657 o
0 2 7 15154.300 13747.800 367.563 0.622 o
0 2 8 16900.200 16421.500 575.492 0.395 o
0 2 9 2091.780 2066.570 87.400 21.531 o
0 2 10 47.510 66.606 20.450 823.348 o
0 2 11 1871.770 1843.870 80.465 26.194 o
0 2 12 3156.330 3244.680 138.011 8.929 o
0 2 13 4677.990 4841.570 173.692 4.691 o
0 2 14 3690.640 3806.760 150.938 6.946 o
0 2 15 2680.740 2644.460 211.019 5.957 o
0 2 16 1584.000 1757.380 125.616 16.540 o
0 2 17 15.341 70.783 26.645 490.109 o
0 2 18 370.179 351.176 43.441 162.457 o
0 3 1 4825.060 4779.000 98.114 6.310 o
0 3 2 11973.600 12256.900 282.597 0.950 o
0 3 3 15285.200 15080.100 222.886 0.688 o
0 3 4 24888.400 25184.700 535.781 0.230 o
0 3 5 10225.800 10287.300 279.252 1.223 o
0 3 6 960.003 956.108 74.412 47.474 o
0 3 7 393.600 309.246 48.620 132.833 o
0 3 8 3787.860 3524.160 173.255 6.118 o
0 3 9 5778.330 5475.330 411.555 1.498 o
0 3 10 5814.100 6160.540 138.978 3.933 o
0 3 11 3017.380 3214.390 98.629 12.247 o
0 3 12 1319.290 1343.770 73.567 39.252 o
0 3 13 394.383 390.532 48.363 132.006 o
0 3 14 622.889 698.449 90.433 38.751 o
0 3 15 2822.320 2845.380 171.969 7.690 o
0 3 16 3683.630 3882.850 186.189 5.590 o
0 3 17 3490.780 3826.700 164.872 6.608 o
0 4 0 21317.700 20605.100 451.903 0.323 o
0 4 1 12507.600 12492.100 214.868 0.984 o
0 4 2 6784.450 6426.780 134.260 3.300 o
0 4 3 225.098 156.285 29.562 365.631 o
0 4 4 2709.020 2757.710 122.581 11.755 o
0 4 5 3641.880 3858.600 158.494 6.666 o
0 4 6 2991.900 2943.640 144.540 9.094 o
0 4 7 6332.590 6202.370 237.418 2.595 o
0 4 8 7572.610 8518.230 234.563 1.962 o
0 4 9 3705.340 3535.630 131.497 8.008 o
0 4 10 301.451 289.633 30.950 308.150 o
0 4 11 412.207 423.884 42.657 161.481 o
0 4 12 4524.290 4831.300 183.790 4.589 o
0 4 13 5283.270 5793.430 193.389 3.631 o
0 4 14 5090.550 5512.130 172.800 4.160 o
0 4 15 1153.960 1260.010 106.519 24.685 o
0 4 16 46.791 53.352 22.642 674.643 o
0 5 1 2739.410 2679.930 84.945 15.994 o
0 5 2 6269.480 6258.530 144.153 3.550 o
0 5 3 7650.620 7561.680 167.154 2.447 o
0 5 4 7681.950 7933.760 178.109 2.314 o
0 5 5 4383.840 4484.980 98.771 7.227 o
0 5 6 307.755 321.655 26.905 380.799 o
0 5 7 483.765 466.948 58.298 90.657 o
0 5 8 3472.610 3509.690 120.757 9.050 o
0 5 9 5054.680 5023.450 163.927 4.526 o
0 5 10 6687.350 5651.210 616.925 0.759 o
0 5 11 5830.730 5771.260 208.321 3.171 o
0 5 12 1845.260 1852.320 110.340 18.452 o
0 5 13 634.225 630.912 59.524 80.522 o
0 5 14 274.524 293.852 35.304 248.917 o
0 5 15 1606.570 1614.830 108.631 20.634 o
0 6 0 6709.260 6604.800 167.041 3.012 o
0 6 1 5261.010 5516.530 148.061 4.454 o
0 6 2 1983.770 1954.920 70.783 27.468 o
0 6 3 884.529 850.041 41.773 107.389 o
0 6 4 1293.560 1336.640 54.847 54.651 o
0 6 5 3853.790 3965.910 119.420 7.903 o
0 6 6 8049.000 8457.250 208.819 1.984 o
0 6 7 8398.370 9518.470 361.459 1.235 o
0 6 8 3530.860 3568.180 195.505 5.539 o
0 6 9 1596.130 1450.570 144.912 13.566 o
0 6 10 163.356 131.834 36.076 259.010 o
0 6 11 550.610 433.901 84.356 45.729 o
0 6 12 1788.430 1901.930 104.540 19.928 o
0 6 13 2316.740 2540.140 107.988 15.206 o
0 6 14 2081.030 2399.150 132.962 12.868 o
0 7 1 441.608 460.078 46.319 137.344 o
0 7 2 3003.860 2991.140 122.807 10.625 o
0 7 3 7608.790 8027.840 286.240 1.741 o
0 7 4 6820.590 6923.860 202.359 2.610 o
0 7 5 2682.080 3031.200 135.532 10.316 o
0 7 6 1281.570 1376.460 155.273 12.685 o
0 7 7 41.161 72.440 37.262 250.447 o
0 7 8 920.781 840.242 82.712 41.457 o
0 7 9 4733.950 4134.870 565.037 0.970 o
0 7 10 2381.050 2134.480 237.080 5.237 o
0 7 11 1821.740 1803.410 96.697 22.007 o
0 7 12 422.921 483.385 44.781 145.857 o
0 8 0 3757.420 3770.390 200.121 5.133 o
0 8 1 4907.760 5080.070 167.644 4.545 o
0 8 2 1490.720 1656.620 91.483 26.666 o
0 8 3 301.800 280.170 43.978 165.782 o
0 8 4 1161.630 1247.740 104.182 25.567 o
0 8 5 2095.670 2195.990 217.980 6.181 o
0 8 6 1581.230 1432.120 139.591 14.472 o
0 8 7 3148.910 3127.190 200.778 5.836 o
0 8 8 1947.020 2049.510 152.326 11.276 o
0 8 9 1517.320 1583.720 126.959 16.782 o
0 8 10 152.069 185.812 42.028 191.888 o
0 9 1 841.546 811.608 79.924 45.018 o
0 9 2 2647.800 2754.090 138.647 10.437 o
0 9 3 2896.560 2949.200 178.468 7.179 o
0 9 4 3091.430 3048.240 178.545 6.901 o
0 9 5 1217.250 1179.480 105.781 24.833 o
0 9 6 129.624 109.743 34.659 283.519 o
1 -9 -7 2100.720 1902.530 315.373 3.243 o
1 -9 -6 1431.790 1401.960 97.042 26.029 o
1 -9 -5 317.857 281.384 46.908 146.354 o
1 -9 -4 27.125 13.415 15.463 1453.650 o
1 -9 -3 1069.380 1048.820 69.525 49.416 o
1 -9 -2 3451.500 3113.000 191.109 5.963 o
1 -9 -1 6055.580 6001.310 254.389 2.553 o
1 -8 -10 1733.650 1687.610 73.271 31.165 o
1 -8 -9 440.703 378.297 38.995 186.775 o
1 -8 -8 628.919 531.797 47.862 116.599 o
1 -8 -7 358.489 321.227 57.647 98.056 o
1 -8 -6 1618.880 1575.540 125.579 16.738 o
1 -8 -5 3014.420 2654.840 211.829 5.683 o
1 -8 -4 3222.440 2916.040 133.041 9.452 o
1 -8 -3 5099.070 4915.530 208.727 3.725 o
1 -8 -2 2095.620 1988.960 107.568 17.494 o
1 -8 -1 56.957 78.155 23.754 609.852 o
1 -7 -13 1727.830 1921.690 96.348 22.334 o
1 -7 -12 669.740 745.571 131.590 19.105 o
1 -7 -11 49.436 74.003 21.977 713.017 o
1 -7 -10 646.617 534.634 93.544 36.806 o
1 -7 -9 4047.270 3649.400 140.774 6.969 o
1 -7 -8 4105.100 3572.990 199.700 4.962 o
1 -7 -7 7011.900 6910.910 332.853 1.686 o
1 -7 -6 2225.550 2047.940 159.901 10.019 o
1 -7 -5 2133.220 2093.420 115.232 15.755 o
1 -7 -4 1666.360 1524.470 144.298 13.425 o
1 -7 -3 1375.710 1173.450 127.090 17.870 o
1 -7 -2 2165.450 1952.290 162.610 9.943 o
1 -7 -1 4908.770 4423.490 246.718 3.312 o
1 -6 -14 112.495 111.867 26.270 488.193 o
1 -6 -13 346.185 329.659 35.055 239.392 o
1 -6 -12 2684.190 2956.680 335.415 2.733 o
1 -6 -11 2875.220 2877.550 122.802 11.110 o
1 -6 -10 5080.700 4521.320 442.329 1.437 o
1 -6 -9 2060.710 1863.100 141.530 12.515 o
1 -6 -8 1237.420 1132.750 109.105 23.648 o
1 -6 -7 1662.000 1589.770 140.208 13.986 o
1 -6 -6 3822.170 3541.880 148.512 7.049 o
1 -6 -5 13554.300 13521.900 316.907 0.754 o
1 -6 -4 5973.630 5874.540 198.378 3.201 o
1 -6 -3 5635.800 5764.870 210.597 3.231 o
1 -6 -2 1119.750 1073.600 86.911 35.037 o
1 -6 -1 5.196 15.272 14.304 1704.840 o
1 -5 -16 1747.110 1667.980 85.649 26.476 o
1 -5 -15 3274.480 3344.070 146.815 8.111 o
1 -5 -14 3109.690 3315.590 164.998 7.399 o
1 -5 -13 3657.840 4153.550 327.897 2.559 o
1 -5 -12 1992.760 2041.140 141.521 12.467 o
1 -5 -11 1011.650 922.368 71.185 50.068 o
1 -5 -10 1008.130 895.550 89.778 35.184 o
1 -5 -9 4492.180 4170.400 134.522 6.225 o
1 -5 -8 3400.150 3098.400 98.433 11.190 o
1 -5 -7 5434.340 5370.270 160.695 4.171 o
1 -5 -6 1511.500 1392.700 83.586 30.984 o
1 -5 -5 1449.980 1453.850 82.251 31.949 o
1 -5 -4 1885.660 1705.280 114.067 17.815 o
1 -5 -3 2778.200 2794.550 143.832 9.698 o
1 -5 -2 12834.900 12306.600 352.304 0.792 o
1 -5 -1 13280.400 13340.600 367.437 0.721 o
1 -4 -17 2535.450 2295.060 104.855 15.241 o
1 -4 -16 1887.350 1864.660 106.817 18.982 o
1 -4 -15 254.900 203.904 40.669 197.679 o
1 -4 -14 348.955 406.800 61.665 85.754 o
1 -4 -13 3243.850 3582.330 310.074 2.948 o
1 -4 -12 7903.350 8577.860 503.947 0.908 o
1 -4 -11 7542.320 7528.960 160.578 2.529 o
1 -4 -10 5777.470 5438.060 193.253 3.466 o
1 -4 -9 3226.980 3010.800 105.489 11.338 o
1 -4 -8 85.041 85.110 19.895 851.175 o
1 -4 -7 266.447 179.616 31.948 308.317 o
1 -4 -6 1322.620 1179.770 82.590 34.794 o
1 -4 -5 5557.660 5354.500 151.494 4.232 o
1 -4 -4 13044.700 12159.300 246.414 0.914 o
1 -4 -3 12235.100 12216.400 326.256 0.869 o
1 -4 -2 1846.270 1797.330 61.834 33.442 o
1 -4 -1 1110.070 1194.260 49.196 70.109 o
1 -3 -17 324.303 332.011 45.699 151.801 o
1 -3 -16 2165.140 2270.040 94.722 18.834 o
1 -3 -15 2775.970 2929.800 118.276 11.722 o
1 -3 -14 5627.030 6236.100 192.576 3.349 o
1 -3 -13 4318.820 4646.930 171.186 5.131 o
1 -3 -12 1299.130 1344.430 66.193 44.791 o
1 -3 -11 106.580 73.803 15.999 1273.750 o
1 -3 -10 1991.950 1968.080 71.379 27.123 o
1 -3 -9 7115.120 6842.360 202.855 2.518 o
1 -3 -8 11113.100 10297.300 246.434 1.192 o
1 -3 -7 14137.900 13254.900 277.019 0.767 o
1 -3 -6 5991.860 5807.730 153.825 3.748 o
1 -3 -5 767.116 653.753 44.359 115.643 o
1 -3 -4 876.115 742.432 43.773 106.358 o
1 -3 -3 5497.950 5317.900 129.585 4.642 o
1 -3 -2 9048.490 8700.970 228.011 1.665 o
1 -3 -1 15740.700 15288.400 235.785 0.652 o
1 -2 -18 5070.800 5514.360 195.357 3.796 o
1 -2 -17 4507.920 4651.860 139.072 5.785 o
1 -2 -16 2261.850 2336.510 141.930 11.455 o
1 -2 -15 543.998 530.718 71.451 61.450 o
1 -2 -14 10.016 14.216 27.068 476.238 o
1 -2 -13 384.619 327.732 43.185 163.946 o
1 -2 -12 2947.160 2941.340 95.658 13.280 o
1 -2 -11 2592.130 2609.070 103.902 14.469 o
1 -2 -10 3632.640 3581.770 189.770 5.645 o
1 -2 -9 5830.110 5330.040 227.667 3.030 o
1 -2 -8 427.731 383.340 58.607 92.548 o
1 -2 -7 2587.630 2348.890 124.174 12.536 o
1 -2 -6 12427.000 11487.400 307.730 0.908 o
1 -2 -5 22239.700 21469.600 345.709 0.325 o
1 -2 -4 9872.740 9801.680 299.550 1.241 o
1 -2 -3 14733.700 14171.800 463.657 0.552 o
1 -2 -2 5297.940 5071.360 120.473 5.104 o
1 -2 -1 766.518 752.612 22.822 209.349 o
1 -1 -18 73.724 74.438 17.035 1159.710 o
1 -1 -17 49.529 67.001 27.444 459.763 o
1 -1 -16 2436.660 2591.840 154.908 9.635 o
1 -1 -15 2871.430 2905.410 125.878 10.820 o
1 -1 -14 5934.190 6107.350 488.846 1.126 o
1 -1 -13 4658.650 4805.810 138.584 5.542 o
1 -1 -12 1325.780 1287.630 67.214 44.055 o
1 -1 -11 484.640 436.240 45.126 141.323 o
1 -1 -10 4646.280 4797.710 215.929 3.870 o
1 -1 -9 3311.720 3357.170 167.669 6.985 o
1 -1 -8 14538.000 14082.100 390.717 0.622 o
1 -1 -7 9267.980 8899.770 272.211 1.459 o
1 -1 -6 4699.500 4246.240 370.426 1.960 o
1 -1 -5 1924.900 1994.740 47.663 35.734 o
1 -1 -4 2603.130 2619.830 54.339 21.292 o
1 -1 -3 5475.800 5231.510 111.832 4.988 o
1 -1 -2 23817.000 23440.600 396.117 0.276 o
1 -1 -1 15140.200 14950.800 205.170 0.711 o
1 0 0 11455.200 11796.200 307.650 0.972 o
1 0 1 4944.920 5587.880 116.008 5.286 o
1 0 2 14747.500 14976.700 591.029 0.446 o
1 0 3 11848.700 11440.800 185.468 1.143 o
1 0 4 5335.930 5748.990 120.397 4.738 o
1 0 5 392.951 350.804 24.006 405.947 o
1 0 6 394.442 426.656 27.851 317.336 o
1 0 7 703.146 709.824 38.688 140.774 o
1 0 8 10966.400 10962.800 337.401 0.994 o
1 0 9 7225.690 7546.070 279.817 1.892 o
1 0 10 14989.500 15782.100 467.286 0.515 o
1 0 11 5497.310 5125.980 136.583 4.612 o
1 0 12 649.776 594.895 100.228 32.220 o
1 0 13 229.707 224.450 34.793 265.808 o
1 0 14 1710.910 1782.350 158.664 11.217 o
1 0 15 4702.840 4793.110 165.483 4.873 o
1 0 16 3388.070 3476.290 130.058 8.730 o
1 0 17 1069.490 1052.660 79.691 40.653 o
1 1 0 14156.400 14859.100 181.726 0.790 o
1 1 1 19109.800 19377.000 262.142 0.438 o
1 1 2 4010.030 3847.870 66.643 9.874 o
1 1 3 24445.300 24297.200 483.704 0.248 o
1 1 4 3726.160 3871.750 122.282 8.100 o
1 1 5 7080.830 6959.620 197.346 2.551 o
1 1 6 19975.500 18324.500 427.531 0.376 o
1 1 7 7780.110 7270.720 205.270 2.230 o
1 1 8 1401.310 1393.140 68.495 40.801 o
1 1 9 542.003 512.807 43.971 140.011 o
1 1 10 1828.040 1820.510 63.826 32.757 o
1 1 11 5528.820 5797.470 148.752 4.132 o
1 1 12 8266.460 7991.900 185.301 2.099 o
1 1 13 4204.430 4540.020 165.613 5.435 o
1 1 14 4699.810 5016.400 175.089 4.577 o
1 1 15 477.984 554.068 55.171 98.484 o
1 1 16 1.886 -13.062 13.801 1832.550 o
1 1 17 565.964 538.590 47.221 122.810 o
1 2 0 3209.510 3063.400 65.228 14.552 o
1 2 1 4824.540 4974.090 89.213 6.360 o
1 2 2 29261.400 29730.000 403.191 0.186 o
1 2 3 18847.700 18783.000 330.173 0.431 o
1 2 4 19551.100 19566.400 425.272 0.373 o
1 2 5 2190.560 2203.460 100.928 17.717 o
1 2 6 2476.990 2301.550 112.880 14.367 o
1 2 7 11546.500 10883.900 316.734 0.987 o
1 2 8 11371.000 11048.700 238.572 1.135 o
1 2 9 5286.920 5300.520 186.818 3.870 o
1 2 10 4243.650 4387.280 97.729 7.600 o
1 2 11 1419.840 1475.390 63.250 43.163 o
1 2 12 769.234 851.169 69.979 56.755 o
1 2 13 399.933 362.663 45.675 146.489 o
1 2 14 1794.590 1770.840 99.643 21.502 o
1 2 15 2444.920 2415.670 137.745 11.375 o
1 2 16 6589.860 6572.460 180.162 2.956 o
1 2 17 3620.940 4031.900 161.918 6.451 o
1 3 0 9473.960 9895.740 165.564 1.662 o
1 3 1 3127.380 3218.690 59.472 15.024 o
1 3 2 1065.610 1152.070 38.041 91.547 o
1 3 3 7313.140 7078.020 200.207 2.433 o
1 3 4 4414.780 4448.220 154.663 5.575 o
1 3 5 8839.380 9209.070 264.370 1.527 o
1 3 6 15398.200 15596.900 403.370 0.550 o
1 3 7 6888.170 6815.270 243.908 2.288 o
1 3 8 2760.700 2436.470 144.676 10.022 o
1 3 9 789.693 827.771 41.487 116.630 o
1 3 10 504.818 568.426 40.687 158.518 o
1 3 11 3847.490 4060.490 114.145 8.051 o
1 3 12 6016.190 6581.590 172.757 3.297 o
1 3 13 4036.000 4525.800 169.368 5.496 o
1 3 14 2491.970 2469.840 259.814 4.380 o
1 3 15 576.954 506.160 77.772 52.463 o
1 3 16 101.326 110.283 30.166 374.718 o
1 3 17 546.679 491.365 48.282 121.105 o
1 4 0 1414.570 1462.760 53.267 50.736 o
1 4 1 8017.400 8254.310 126.166 2.401 o
1 4 2 16254.600 16558.200 269.783 0.581 o
1 4 3 7106.800 6894.980 143.854 2.946 o
1 4 4 1367.560 1367.000 87.723 30.651 o
1 4 5 332.216 389.714 49.544 129.352 o
1 4 6 500.398 509.838 62.469 79.273 o
1 4 7 4260.470 4405.760 160.919 5.579 o
1 4 8 7797.660 8052.530 183.463 2.232 o
1 4 9 6627.790 6500.750 229.070 2.527 o
1 4 10 8266.300 8590.040 199.917 1.956 o
1 4 11 4662.960 4971.420 154.032 5.089 o
1 4 12 1050.580 1164.700 69.303 48.862 o
1 4 13 755.138 725.245 50.907 94.638 o
1 4 14 1699.460 1738.910 90.360 25.007 o
1 4 15 2969.390 2960.530 153.399 8.532 o
1 4 16 2006.120 1828.040 102.304 19.444 o
1 5 0 14783.400 15349.500 289.925 0.663 o
1 5 1 5420.560 5087.780 188.197 3.832 o
1 5 2 1964.350 1806.790 104.716 19.195 o
1 5 3 1675.400 1663.170 104.200 21.317 o
1 5 4 1924.730 1859.450 70.821 28.686 o
1 5 5 5158.370 5397.650 134.851 4.823 o
1 5 6 4058.520 4392.070 108.025 7.587 o
1 5 7 5228.060 5591.170 148.833 4.437 o
1 5 8 853.499 784.366 49.976 90.434 o
1 5 9 349.818 354.462 41.434 178.028 o
1 5 10 1568.340 1549.200 85.280 28.868 o
1 5 11 2945.000 3029.940 116.449 11.252 o
1 5 12 5299.900 5684.310 202.090 3.525 o
1 5 13 4376.390 4370.510 176.769 5.056 o
1 5 14 2263.250 2472.910 142.520 11.237 o
1 5 15 317.964 350.554 44.912 156.481 o
1 6 0 1028.340 1007.950 49.992 76.542 o
1 6 1 1923.790 1870.180 119.404 16.287 o
1 6 2 5379.390 5430.550 158.335 4.226 o
1 6 3 7546.690 7477.850 163.793 2.518 o
1 6 4 5504.940 5500.890 140.801 4.382 o
1 6 5 1958.910 2039.870 85.701 23.064 o
1 6 6 189.789 156.022 24.262 535.697 o
1 6 7 2193.910 2163.960 141.675 11.835 o
1 6 8 6084.320 6261.170 177.220 3.295 o
1 6 9 4306.920 4405.500 176.832 5.098 o
1 6 10 2586.090 2484.770 134.781 11.248 o
1 6 11 1188.820 1194.950 66.991 47.889 o
1 6 12 240.665 257.243 36.786 236.983 o
1 6 13 41.591 40.737 23.384 634.452 o
1 6 14 599.685 579.651 56.200 90.592 o
1 7 0 3708.000 3765.740 137.619 7.526 o
1 7 1 1927.100 1731.260 131.541 14.454 o
1 7 2 618.309 564.163 75.723 54.153 o
1 7 3 1502.710 1479.240 126.186 17.164 o
1 7 4 2582.680 2593.230 272.040 4.002 o
1 7 5 7620.210 7753.640 343.482 1.492 o
1 7 6 5721.640 6293.020 781.494 0.513 o
1 7 7 5256.610 5204.060 202.335 3.668 o
1 7 8 1525.840 1380.090 77.493 33.838 o
1 7 9 112.639 123.757 24.752 545.896 o
1 7 10 446.563 440.450 50.358 119.285 o
1 7 11 913.414 908.212 91.720 34.717 o
1 7 12 2428.570 2333.360 129.402 12.426 o
1 8 0 827.197 788.525 87.527 38.910 o
1 8 1 5000.160 4860.800 231.127 3.426 o
1 8 2 4086.100 3859.090 376.301 2.013 o
1 8 3 4567.470 4407.720 298.541 2.698 o
1 8 4 1550.750 1559.670 128.461 16.410 o
1 8 5 708.538 711.750 83.809 43.530 o
1 8 6 41.074 23.227 15.711 1400.340 o
1 8 7 904.026 848.168 65.437 59.868 o
1 8 8 1178.110 1219.700 114.535 21.919 o
1 8 9 2750.080 3167.750 171.825 7.586 o
1 9 0 3771.580 4401.750 210.223 4.623 o
1 9 1 1830.560 1914.140 131.238 14.517 o
1 9 2 317.397 293.423 45.703 153.238 o
1 9 3 147.018 171.869 28.396 408.732 o
1 9 4 1393.380 1462.270 75.442 36.158 o
1 9 5 1398.990 1510.000 113.356 20.627 o
1 9 6 1514.070 1483.080 104.935 22.552 o
2 -9 -7 786.174 696.974 96.848 33.212 o
2 -9 -6 1013.000 1122.870 84.873 37.215 o
2 -9 -5 2504.710 2582.170 134.747 11.331 o
2 -9 -4 1892.020 1846.950 85.653 24.418 o
2 -9 -3 754.076 642.859 49.410 100.978 o
2 -9 -2 31.936 11.519 21.351 763.640 o
2 -9 -1 504.407 514.412 72.572 60.432 o
2 -8 -10 2364.680 2406.670 125.890 12.916 o
2 -8 -9 2785.550 2491.130 249.450 4.563 o
2 -8 -8 1741.490 1755.310 121.263 16.841 o
2 -8 -7 1854.090 1911.830 132.660 14.230 o
2 -8 -6 538.757 590.716 62.875 76.479 o
2 -8 -5 141.070 79.321 25.966 496.586 o
2 -8 -4 1147.220 823.624 67.533 52.141 o
2 -8 -3 3861.660 3281.200 282.190 3.287 o
2 -8 -2 4507.030 3743.590 156.824 5.787 o
2 -8 -1 5343.740 4686.700 251.885 3.027 o
2 -7 -13 973.849 1051.040 77.545 43.704 o
2 -7 -12 1595.250 1672.060 78.384 30.800 o
2 -7 -11 2583.220 2461.460 104.733 14.704 o
2 -7 -10 1436.030 1374.280 114.276 20.513 o
2 -7 -9 7.810 -2.370 26.289 505.015 o
2 -7 -8 401.790 328.277 61.983 84.659 o
2 -7 -7 2155.260 2028.010 114.358 15.942 o
2 -7 -6 6817.420 6506.500 505.242 1.014 o
2 -7 -5 11765.400 11343.100 527.494 0.640 o
2 -7 -4 3023.180 2785.250 134.807 9.891 o
2 -7 -3 969.887 876.677 74.900 47.484 o
2 -7 -2 167.057 174.919 35.158 269.967 o
2 -7 -1 252.694 173.160 33.550 284.556 o
2 -6 -15 2754.460 2993.070 124.912 11.093 o
2 -6 -14 1635.830 1834.650 112.737 18.938 o
2 -6 -13 579.083 631.166 55.047 93.510 o
2 -6 -12 159.806 154.862 28.218 412.771 o
2 -6 -11 525.787 474.728 64.990 73.718 o
2 -6 -10 3185.270 3073.400 150.236 8.282 o
2 -6 -9 5945.800 5511.780 254.440 2.660 o
2 -6 -8 5856.650 5472.050 256.153 2.676 o
2 -6 -7 5804.270 5638.350 413.395 1.478 o
2 -6 -6 929.091 880.189 67.821 55.890 o
2 -6 -5 819.523 772.573 59.930 71.705 o
2 -6 -4 1163.110 1109.610 85.417 35.305 o
2 -6 -3 2497.670 2362.640 115.294 13.866 o
2 -6 -2 5725.750 5610.560 182.789 3.587 o
2 -6 -1 4373.490 4467.960 158.730 5.495 o
2 -5 -16 377.150 336.370 41.300 177.473 o
2 -5 -15 535.157 472.807 56.194 94.841 o
2 -5 -14 1758.980 2048.800 137.941 13.514 o
2 -5 -13 4393.640 4934.850 577.783 0.930 o
2 -5 -12 6911.520 7297.270 213.588 2.432 o
2 -5 -11 4969.520 4811.880 386.981 1.767 o
2 -5 -10 3501.320 3463.870 143.514 7.820 o
2 -5 -9 703.702 678.467 60.464 75.704 o
2 -5 -8 146.544 160.001 26.169 478.256 o
2 -5 -7 1648.210 1511.030 73.070 33.526 o
2 -5 -6 7965.180 7529.310 171.772 2.323 o
2 -5 -5 5824.820 5451.030 172.696 3.713 o
2 -5 -4 3401.490 3160.880 164.817 7.131 o
2 -5 -3 2916.480 3067.410 158.783 8.194 o
2 -5 -2 46.156 16.935 15.913 1364.290 o
2 -5 -1 3686.200 3655.340 170.045 6.278 o
2 -4 -17 986.453 965.304 71.154 50.170 o
2 -4 -16 1946.010 2015.960 118.523 16.080 o
2 -4 -15 4065.540 4536.690 207.059 4.470 o
2 -4 -14 4682.300 5501.830 254.196 3.086 o
2 -4 -13 1470.170 1655.050 151.446 12.661 o
2 -4 -12 41.606 48.090 19.617 898.224 o
2 -4 -11 1310.800 1202.680 59.924 51.328 o
2 -4 -10 6992.990 6570.420 146.205 3.059 o
2 -4 -9 4816.570 4431.530 129.543 5.799 o
2 -4 -8 4886.340 4505.240 133.072 5.590 o
2 -4 -7 2434.630 2116.100 100.110 16.838 o
2 -4 -6 3402.380 3101.460 154.768 7.673 o
2 -4 -5 154.781 129.549 34.064 290.228 o
2 -4 -4 3731.480 3547.930 156.039 6.850 o
2 -4 -3 8387.800 8073.570 253.888 1.746 o
2 -4 -2 14752.400 14992.700 386.331 0.598 o
2 -4 -1 23214.700 23200.000 535.601 0.258 o
2 -3 -18 2923.940 2899.570 127.880 10.531 o
2 -3 -17 2607.570 2683.000 137.345 10.723 o
2 -3 -16 819.048 742.412 76.644 49.039 o
2 -3 -15 83.401 105.193 39.660 219.650 o
2 -3 -14 2472.640 2676.960 170.949 8.316 o
2 -3 -13 3621.880 4471.410 240.650 3.965 o
2 -3 -12 3419.500 3300.130 113.564 9.844 o
2 -3 -11 6450.190 6337.220 140.520 3.457 o
2 -3 -10 5844.690 5720.520 245.834 2.749 o
2 -3 -9 96.749 53.530 22.970 645.200 o
2 -3 -8 614.340 526.961 48.830 114.039 o
2 -3 -7 3447.700 3266.470 115.605 9.689 o
2 -3 -6 13112.300 12186.800 247.154 0.907 o
2 -3 -5 12837.400 12089.800 236.900 0.946 o
2 -3 -4 11424.600 10720.900 286.513 1.060 o
2 -3 -3 3481.710 3112.680 123.389 9.307 o
2 -3 -2 941.350 948.679 33.897 120.020 o
2 -3 -1 771.648 791.466 22.957 202.549 o
2 -2 -18 1206.900 1327.440 92.138 30.192 o
2 -2 -17 2517.870 2828.350 152.879 9.448 o
2 -2 -16 3887.050 3806.240 189.935 5.329 o
2 -2 -15 3652.720 3749.580 195.688 5.361 o
2 -2 -14 3385.970 3547.960 194.437 5.706 o
2 -2 -13 1095.030 1120.950 78.619 40.650 o
2 -2 -12 142.867 129.865 22.173 659.136 o
2 -2 -11 361.922 328.095 28.785 325.790 o
2 -2 -10 7729.640 7196.030 204.624 2.259 o
2 -2 -9 16120.000 14712.100 331.950 0.588 o
2 -2 -8 16404.800 15416.500 392.414 0.525 o
2 -2 -7 10904.700 10421.300 231.769 1.239 o
2 -2 -6 4087.270 3892.120 188.851 5.162 o
2 -2 -5 209.592 179.915 22.614 591.437 o
2 -2 -4 7321.310 6780.290 154.171 2.804 o
2 -2 -3 6160.970 5772.890 164.923 3.524 o
2 -2 -2 11317.800 10340.000 164.529 1.314 o
2 -2 -1 9568.400 9793.260 237.460 1.454 o
2 -1 -19 3259.840 3385.120 97.218 11.267 o
2 -1 -18 2623.210 2964.510 151.214 9.268 o
2 -1 -17 1937.760 1879.620 127.142 14.895 o
2 -1 -16 731.984 639.623 79.561 47.809 o
2 -1 -15 525.580 452.352 68.184 67.841 o
2 -1 -14 3478.420 3591.540 189.995 5.768 o
2 -1 -13 4360.750 4455.220 156.261 5.583 o
2 -1 -12 9399.340 10074.300 247.483 1.429 o
2 -1 -11 4780.810 5242.650 199.816 3.965 o
2 -1 -10 5916.680 5719.720 168.224 3.639 o
2 -1 -9 4302.650 4177.560 133.395 6.506 o
2 -1 -8 510.169 547.719 43.950 141.249 o
2 -1 -7 9234.420 8492.240 182.416 1.810 o
2 -1 -6 15660.200 15173.100 254.350 0.647 o
2 -1 -5 18111.400 18223.500 270.842 0.482 o
2 -1 -4 18290.100 17576.300 275.455 0.485 o
2 -1 -3 23484.700 23550.200 594.823 0.242 o
2 -1 -2 4333.870 4123.580 118.134 7.000 o
2 -1 -1 230.368 250.622 19.087 734.313 o
2 0 0 7900.500 7916.120 99.403 2.618 o
2 0 1 1173.490 1249.170 41.136 77.050 o
2 0 2 149.730 150.395 16.840 1064.170 o
2 0 3 4132.150 4514.920 125.722 6.759 o
2 0 4 25902.100 23337.400 485.523 0.237 o
2 0 5 5266.270 5133.770 122.024 5.077 o
2 0 6 209.847 182.477 71.608 67.031 o
2 0 7 5758.760 5378.650 140.317 4.239 o
2 0 8 1666.950 1440.420 110.105 20.382 o
2 0 9 1335.780 1345.590 113.083 21.376 o
2 0 10 8284.510 8328.310 180.066 2.072 o
2 0 11 6338.850 6466.320 160.397 3.288 o
2 0 12 6241.490 6304.710 194.053 3.032 o
2 0 13 4826.290 5038.370 172.433 4.527 o
2 0 14 617.504 702.614 63.150 72.540 o
2 0 15 520.426 588.090 91.343 39.106 o
2 0 16 1102.360 1087.800 107.168 25.177 o
2 0 17 1536.220 1468.130 91.109 27.216 o
2 1 0 13462.600 13269.100 202.003 0.883 o
2 1 1 7032.190 6934.100 114.664 3.176 o
2 1 2 18788.800 18777.500 369.077 0.419 o
2 1 3 6221.320 5925.250 157.469 3.532 o
2 1 4 8501.380 8794.140 224.749 1.776 o
2 1 5 1017.100 1019.110 64.827 55.862 o
2 1 6 4784.720 4399.870 161.255 5.071 o
2 1 7 4459.910 4093.260 122.687 6.685 o
2 1 8 10296.200 10036.100 224.400 1.362 o
2 1 9 12080.700 11766.900 262.507 0.991 o
2 1 10 3090.410 3160.260 89.542 12.849 o
2 1 11 78.931 97.220 21.377 740.700 o
2 1 12 460.060 382.065 47.221 134.148 o
2 1 13 2730.510 2851.410 128.036 11.061 o
2 1 14 3464.770 3832.290 146.925 7.426 o
2 1 15 3317.790 3682.330 135.425 8.370 o
2 1 16 2109.960 2182.850 148.409 11.252 o
2 1 17 999.750 981.876 55.303 69.683 o
2 2 0 7661.040 7451.200 96.514 2.835 o
2 2 1 2552.070 2600.170 35.096 24.482 o
2 2 2 2.881 12.047 9.209 4112.520 o
2 2 3 9685.200 9875.410 162.187 1.631 o
2 2 4 11883.500 12182.800 299.383 0.935 o
2 2 5 20045.100 21532.000 488.699 0.326 o
2 2 6 7951.300 8374.320 255.086 1.795 o
2 2 7 7521.280 7267.960 248.927 2.039 o
2 2 8 869.242 824.111 81.248 43.402 o
2 2 9 1845.770 1933.820 68.160 30.116 o
2 2 10 3006.600 3076.410 83.168 13.935 o
2 2 11 1902.800 2070.210 76.860 25.886 o
2 2 12 5642.390 5715.090 194.020 3.454 o
2 2 13 2109.230 2284.370 115.492 15.432 o
2 2 14 1147.580 1213.170 79.177 38.913 o
2 2 15 90.126 100.517 22.264 680.423 o
2 2 16 237.425 216.783 46.220 155.739 o
2 3 0 6572.470 6614.050 98.088 3.663 o
2 3 1 9164.700 9375.090 143.341 1.847 o
2 3 2 16492.900 16795.800 243.642 0.579 o
2 3 3 7210.310 7282.660 213.347 2.344 o
2 3 4 6122.290 6340.770 202.465 2.989 o
2 3 5 91.807 90.117 27.112 464.465 o
2 3 6 2620.970 2749.760 138.601 10.505 o
2 3 7 6177.480 5860.820 231.176 2.765 o
2 3 8 6738.400 6684.650 164.198 3.005 o
2 3 9 6243.620 6423.270 128.834 3.671 o
2 3 10 866.033 893.938 46.200 95.689 o
2 3 11 75.409 75.591 22.017 703.751 o
2 3 12 444.329 530.596 57.635 92.738 o
2 3 13 2051.930 2277.210 113.355 16.022 o
2 3 14 5122.210 5230.210 166.711 4.344 o
2 3 15 3195.650 3391.110 118.738 9.945 o
2 3 16 3382.100 3324.230 117.369 9.666 o
2 4 0 7373.090 7647.640 155.917 2.598 o
2 4 1 2374.560 2401.780 72.926 21.103 o
2 4 2 3635.710 3650.340 149.634 7.187 o
2 4 3 1665.050 1712.890 99.953 22.416 o
2 4 4 5138.970 5289.510 197.109 3.793 o
2 4 5 5859.810 6096.740 224.852 2.903 o
2 4 6 3330.200 3617.870 99.045 10.579 o
2 4 7 1814.610 1916.590 71.808 29.317 o
2 4 8 758.353 767.588 47.855 101.611 o
2 4 9 366.722 369.679 35.143 232.380 o
2 4 10 2863.450 2878.660 115.493 11.796 o
2 4 11 7345.660 7810.560 195.395 2.338 o
2 4 12 7358.880 7691.220 221.027 2.195 o
2 4 13 3110.180 3206.850 129.485 9.624 o
2 4 14 477.450 466.120 44.013 146.642 o
2 4 15 84.857 82.738 13.414 1799.970 o
2 5 0 10276.400 10698.300 310.420 1.123 o
2 5 1 7721.390 7713.370 256.764 1.901 o
2 5 2 6757.980 6864.050 240.339 2.344 o
2 5 3 8014.410 8324.280 167.004 2.209 o
2 5 4 2669.230 2679.540 80.511 16.952 o
2 5 5 63.884 42.537 13.335 1895.120 o
2 5 6 2221.380 2302.190 78.738 21.568 o
2 5 7 5188.620 5652.110 143.859 4.528 o
2 5 8 4385.710 4310.870 142.934 6.019 o
2 5 9 8775.650 8695.570 348.811 1.279 o
2 5 10 2563.110 2852.240 114.742 12.863 o
2 5 11 1293.860 1320.310 73.741 39.713 o
2 5 12 51.035 70.273 17.228 1150.790 o
2 5 13 669.901 699.183 53.030 93.716 o
2 5 14 1800.250 1716.580 73.429 30.101 o
2 6 0 2367.800 2443.600 101.937 16.084 o
2 6 1 1168.450 1249.810 71.825 43.730 o
2 6 2 990.881 951.960 64.138 58.152 o
2 6 3 2374.240 2373.790 132.653 12.150 o
2 6 4 6412.680 6475.380 165.991 3.193 o
2 6 5 10103.900 10155.100 266.102 1.278 o
2 6 6 4850.520 4972.300 143.564 5.144 o
2 6 7 1080.110 996.073 66.362 52.966 o
2 6 8 248.743 230.904 35.650 251.593 o
2 6 9 542.652 521.214 49.910 114.167 o
2 6 10 2652.390 2802.940 107.720 13.410 o
2 6 11 3250.570 3472.650 111.052 10.217 o
2 6 12 1948.020 2124.480 91.463 21.388 o
2 6 13 1233.300 1290.790 85.662 33.446 o
2 7 0 2739.140 2673.790 164.410 8.388 o
2 7 1 6123.460 5972.540 197.983 3.115 o
2 7 2 3130.280 3240.970 143.571 8.635 o
2 7 3 3957.780 4009.560 318.761 2.628 o
2 7 4 2036.360 2019.920 91.433 21.147 o
2 7 5 27.112 42.263 20.605 818.231 o
2 7 6 897.592 898.019 77.922 45.546 o
2 7 7 3900.070 4165.410 168.501 5.836 o
2 7 8 2287.300 2236.670 137.336 12.019 o
2 7 9 2180.520 2438.530 118.638 14.411 o
2 7 10 832.007 910.193 63.981 62.918 o
2 7 11 120.505 137.383 29.193 395.006 o
2 8 0 2149.440 2049.520 144.475 11.746 o
2 8 1 262.714 211.497 50.022 133.154 o
2 8 2 1606.360 1563.110 94.023 25.210 o
2 8 3 2859.860 3051.090 107.128 12.309 o
2 8 4 2870.420 3120.510 108.751 12.012 o
2 8 5 2854.580 3019.530 132.732 10.165 o
2 8 6 3053.030 3421.830 138.572 8.922 o
2 8 7 1238.660 1215.370 121.283 19.718 o
2 8 8 616.847 695.651 54.167 93.057 o
2 8 9 173.032 192.301 37.481 237.702 o
2 9 0 2557.300 2836.300 163.181 8.618 o
2 9 1 3353.840 3529.270 123.485 9.126 o
2 9 2 3500.890 3751.780 125.594 8.482 o
2 9 3 1720.290 1777.000 114.126 18.372 o
2 9 4 61.083 34.550 14.565 1604.660 o
2 9 5 6.091 -19.023 19.023 964.489 o
3 -9 -6 4.791 5.505 11.661 2566.150 o
3 -9 -5 673.298 658.812 46.765 113.715 o
3 -9 -4 2528.660 2497.460 154.880 9.560 o
3 -9 -3 4581.960 4794.840 225.482 3.729 o
3 -9 -2 5108.360 5381.510 245.366 3.073 o
3 -9 -1 2340.090 2513.760 165.903 8.977 o
3 -8 -10 507.325 428.519 37.820 184.936 o
3 -8 -9 179.216 126.321 50.024 136.669 o
3 -8 -8 681.408 795.155 81.237 45.799 o
3 -8 -7 3155.060 3225.210 132.172 9.327 o
3 -8 -6 1988.570 1986.570 103.388 18.874 o
3 -8 -5 4154.060 4003.010 150.414 6.246 o
3 -8 -4 2579.000 2512.040 171.470 8.249 o
3 -8 -3 366.909 357.299 42.630 167.929 o
3 -8 -2 711.059 383.754 74.280 55.998 o
3 -8 -1 2351.760 1854.120 154.268 10.502 o
3 -7 -13 455.679 542.032 59.435 87.349 o
3 -7 -12 578.908 701.731 76.722 52.528 o
3 -7 -11 1516.040 1397.220 77.782 33.707 o
3 -7 -10 3442.890 3272.640 249.339 4.115 o
3 -7 -9 4977.240 5105.990 234.703 3.329 o
3 -7 -8 4785.700 5119.730 184.915 4.280 o
3 -7 -7 773.655 722.405 68.438 60.033 o
3 -7 -6 239.530 178.738 70.816 68.309 o
3 -7 -5 1156.950 1062.170 81.890 37.910 o
3 -7 -4 1648.960 1553.040 98.133 23.594 o
3 -7 -3 2986.720 2734.050 130.013 10.406 o
3 -7 -2 2701.720 2622.740 194.351 6.724 o
3 -7 -1 1704.530 1480.600 145.365 13.233 o
3 -6 -15 472.605 499.333 49.724 119.113 o
3 -6 -14 960.105 1056.870 86.706 36.886 o
3 -6 -13 2142.920 2507.440 157.787 9.966 o
3 -6 -12 3076.050 3017.180 124.505 10.281 o
3 -6 -11 1195.420 1051.090 76.117 41.585 o
3 -6 -10 1249.230 1238.930 143.451 14.763 o
3 -6 -9 266.220 208.037 40.080 202.146 o
3 -6 -8 1694.110 1574.760 100.700 22.453 o
3 -6 -7 14558.100 14586.700 948.574 0.265 o
3 -6 -6 3893.740 3767.710 156.294 6.496 o
3 -6 -5 6849.030 6369.470 210.737 2.629 o
3 -6 -4 2701.310 2641.670 141.242 10.221 o
3 -6 -3 406.114 385.081 38.788 191.884 o
3 -6 -2 1776.510 1748.110 84.522 26.223 o
3 -6 -1 1398.680 1293.930 85.052 32.002 o
3 -5 -16 2680.920 2616.840 124.149 11.879 o
3 -5 -15 2150.780 2348.400 134.049 12.613 o
3 -5 -14 1321.690 1510.070 121.875 18.727 o
3 -5 -13 287.073 324.419 64.400 80.715 o
3 -5 -12 1510.950 1494.020 91.775 27.062 o
3 -5 -11 4804.550 4299.750 411.399 1.649 o
3 -5 -10 3982.140 3576.560 197.650 5.111 o
3 -5 -9 4506.950 4544.520 140.144 5.819 o
3 -5 -8 5204.800 5005.870 149.162 4.692 o
3 -5 -7 461.636 415.023 39.132 181.383 o
3 -5 -6 1042.600 968.931 57.730 64.883 o
3 -5 -5 1611.870 1487.590 70.737 35.347 o
3 -5 -4 5721.290 5512.640 197.031 3.425 o
3 -5 -3 10500.600 11073.400 266.388 1.176 o
3 -5 -2 11883.900 12546.600 286.977 0.939 o
3 -5 -1 6594.060 6607.330 161.772 3.112 o
3 -4 -17 753.207 709.404 63.582 68.171 o
3 -4 -16 65.504 60.538 22.367 686.671 o
3 -4 -15 2565.920 2998.890 167.666 8.190 o
3 -4 -14 5122.860 6094.700 274.480 2.606 o
3 -4 -13 6947.440 8549.150 359.541 1.456 o
3 -4 -12 8376.880 8874.220 445.169 1.020 o
3 -4 -11 1468.570 1337.680 87.296 30.011 o
3 -4 -10 285.650 306.529 34.843 252.362 o
3 -4 -9 1190.610 1152.660 64.614 50.473 o
3 -4 -8 1709.120 1579.350 72.587 32.470 o
3 -4 -7 6593.700 6081.370 172.576 3.137 o
3 -4 -6 5211.180 4988.010 208.483 3.652 o
3 -4 -5 10829.000 10682.200 329.005 1.033 o
3 -4 -4 3694.600 3569.460 163.982 6.556 o
3 -4 -3 954.861 928.339 79.585 43.085 o
3 -4 -2 2259.510 2228.030 122.794 13.924 o
3 -4 -1 4590.580 4683.060 186.326 4.539 o
3 -3 -18 1441.180 1389.330 88.588 29.450 o
3 -3 -17 2266.540 2254.070 127.743 13.208 o
3 -3 -16 4140.200 4558.070 206.278 4.434 o
3 -3 -15 3160.710 3158.480 177.884 6.796 o
3 -3 -14 621.040 672.885 88.330 40.555 o
3 -3 -13 400.238 348.387 69.132 68.862 o
3 -3 -12 238.555 252.491 37.709 226.841 o
3 -3 -11 4304.420 4358.950 113.568 7.009 o
3 -3 -10 5258.120 5055.400 135.240 4.882 o
3 -3 -9 10338.800 9923.490 242.291 1.321 o
3 -3 -8 7581.490 7490.050 197.712 2.301 o
3 -3 -7 531.149 454.493 57.350 92.002 o
3 -3 -6 4.539 -6.408 17.311 1164.670 o
3 -3 -5 2647.280 2556.540 124.111 12.065 o
3 -3 -4 6157.190 6032.490 201.440 3.050 o
3 -3 -3 20096.200 19993.800 466.872 0.345 o
3 -3 -2 5315.950 5256.340 180.479 3.968 o
3 -3 -1 3289.560 3314.380 121.301 9.644 o
3 -2 -18 1916.610 2034.220 118.025 16.246 o
3 -2 -17 1312.980 1328.150 103.409 24.712 o
3 -2 -16 222.485 158.918 45.265 163.957 o
3 -2 -15 723.742 647.862 79.699 47.714 o
3 -2 -14 1962.270 1871.680 139.532 13.004 o
3 -2 -13 3297.150 3469.640 142.541 8.204 o
3 -2 -12 3505.030 3924.090 435.669 1.616 o
3 -2 -11 4086.340 3777.800 146.917 6.595 o
3 -2 -10 342.033 326.349 41.284 181.006 o
3 -2 -9 227.219 181.786 31.026 331.980 o
3 -2 -8 8480.540 8360.040 198.809 1.937 o
3 -2 -7 12447.600 12330.400 246.013 0.957 o
3 -2 -6 21953.300 21297.800 492.401 0.297 o
3 -2 -5 7172.730 7208.400 213.555 2.366 o
3 -2 -4 6818.080 6587.980 194.161 2.739 o
3 -2 -3 798.225 704.923 52.292 89.574 o
3 -2 -2 440.086 469.907 18.793 463.431 o
3 -2 -1 7146.850 7094.520 200.301 2.484 o
3 -1 -19 115.665 131.074 29.398 390.848 o
3 -1 -18 945.044 1008.950 86.171 37.654 o
3 -1 -17 2636.400 2627.870 152.417 9.452 o
3 -1 -16 4440.610 4315.010 207.805 4.288 o
3 -1 -15 2849.610 2684.620 160.619 8.467 o
3 -1 -14 1270.290 1039.370 98.782 27.768 o
3 -1 -13 379.447 328.680 90.838 41.012 o
3 -1 -12 1668.090 1806.920 93.496 23.996 o
3 -1 -11 7396.050 7854.600 477.238 1.026 o
3 -1 -10 8352.150 8226.500 224.361 1.869 o
3 -1 -9 7734.590 7289.020 181.007 2.384 o
3 -1 -8 7538.000 7495.550 207.288 2.255 o
3 -1 -7 2019.010 1743.680 91.626 22.188 o
3 -1 -6 575.507 639.988 29.544 221.368 o
3 -1 -5 5105.400 4914.280 107.517 5.651 o
3 -1 -4 12975.800 13462.900 326.138 0.780 o
3 -1 -3 18024.600 18631.000 475.883 0.395 o
3 -1 -2 17708.700 17397.500 229.428 0.525 o
3 -1 -1 15832.000 15479.200 343.838 0.576 o
3 0 0 41724.400 41805.800 538.061 0.094 o
3 0 1 10561.900 10104.000 211.953 1.348 o
3 0 2 21133.700 22471.800 443.358 0.313 o
3 0 3 77.796 85.707 15.699 1346.530 o
3 0 4 40.032 31.816 14.208 1705.940 o
3 0 5 1184.210 1129.690 67.028 48.627 o
3 0 6 3267.100 2934.480 221.022 5.094 o
3 0 7 16286.500 15731.900 295.654 0.582 o
3 0 8 6623.590 6364.370 264.804 2.259 o
3 0 9 8594.290 8452.160 237.609 1.739 o
3 0 10 1558.850 1591.720 99.226 23.724 o
3 0 11 492.132 489.250 83.375 46.992 o
3 0 12 3166.410 3087.010 213.702 5.358 o
3 0 13 1840.380 1908.930 167.533 9.995 o
3 0 14 3801.110 3601.880 224.648 4.474 o
3 0 15 1916.490 1878.740 94.829 21.611 o
3 0 16 213.501 191.950 28.014 401.733 o
3 1 0 4886.100 4750.140 74.693 6.730 o
3 1 1 1126.140 1117.380 31.076 100.953 o
3 1 2 10399.800 10144.800 169.027 1.462 o
3 1 3 4197.220 4276.060 132.568 6.610 o
3 1 4 16480.000 17243.500 389.423 0.495 o
3 1 5 7518.960 7307.770 215.830 2.235 o
3 1 6 5183.460 4797.390 175.990 4.286 o
3 1 7 390.913 361.008 37.545 205.774 o
3 1 8 2048.980 1913.050 76.968 25.196 o
3 1 9 3337.780 3463.520 116.192 9.680 o
3 1 10 6386.650 6423.090 212.509 2.770 o
3 1 11 7412.360 7536.140 342.192 1.539 o
3 1 12 4467.970 4861.290 270.512 3.036 o
3 1 13 764.129 783.599 106.087 28.087 o
3 1 14 229.476 308.143 67.376 74.764 o
3 1 15 574.101 500.741 48.364 118.898 o
3 1 16 1531.290 1634.910 76.145 32.803 o
3 2 0 7304.440 7739.200 142.110 2.689 o
3 2 1 9218.900 9353.620 126.119 1.883 o
3 2 2 17098.900 17138.700 311.956 0.517 o
3 2 3 4946.390 5004.640 106.665 5.810 o
3 2 4 221.894 234.121 34.767 266.533 o
3 2 5 2453.130 2486.800 119.136 13.329 o
3 2 6 9421.880 9210.100 280.969 1.387 o
3 2 7 12742.800 12051.100 358.538 0.797 o
3 2 8 5691.260 5669.740 242.487 2.847 o
3 2 9 880.043 811.597 55.022 77.934 o
3 2 10 1321.730 1334.560 72.237 40.163 o
3 2 11 233.717 261.284 65.945 78.171 o
3 2 12 2635.880 2559.130 191.862 6.944 o
3 2 13 1700.450 1706.210 151.887 12.123 o
3 2 14 3892.340 3954.500 219.830 4.443 o
3 2 15 4839.450 4956.750 151.332 4.993 o
3 2 16 2965.760 2935.320 133.593 9.944 o
3 3 0 1703.860 1824.040 62.005 35.432 o
3 3 1 2078.330 2089.460 65.740 27.093 o
3 3 2 14988.600 15222.900 249.133 0.684 o
3 3 3 8797.880 8708.320 251.336 1.623 o
3 3 4 20208.800 20563.400 484.121 0.332 o
3 3 5 6466.620 6787.980 231.489 2.512 o
3 3 6 6465.180 6556.430 239.110 2.484 o
3 3 7 1109.120 1145.470 53.897 64.784 o
3 3 8 795.496 835.282 48.023 97.009 o
3 3 9 1547.340 1478.940 59.042 43.218 o
3 3 10 5709.490 5841.240 163.183 3.794 o
3 3 11 4702.600 4973.240 197.908 4.129 o
3 3 12 2699.610 2872.300 127.885 11.127 o
3 3 13 1482.850 1363.930 125.933 17.476 o
3 3 14 182.295 203.410 30.491 348.867 o
3 3 15 623.151 569.259 44.296 129.975 o
3 4 0 18164.900 18436.600 307.776 0.464 o
3 4 1 8488.710 8941.580 177.842 1.949 o
3 4 2 5436.610 5484.800 201.573 3.513 o
3 4 3 1010.790 1014.420 80.067 41.389 o
3 4 4 144.688 139.147 33.259 304.463 o
3 4 5 1705.100 1868.940 58.674 36.517 o
3 4 6 4183.640 4596.980 100.583 7.426 o
3 4 7 7065.040 7430.420 180.880 2.591 o
3 4 8 5549.610 5672.580 300.151 2.299 o
3 4 9 5389.380 5583.990 163.919 4.076 o
3 4 10 1471.360 1510.360 80.717 32.120 o
3 4 11 241.345 271.690 41.497 188.996 o
3 4 12 2364.450 2447.860 88.726 18.203 o
3 4 13 2352.480 2439.370 81.046 19.643 o
3 4 14 2131.670 2001.350 81.764 22.817 o
3 5 0 1845.460 1910.860 86.144 24.397 o
3 5 1 164.335 163.027 27.080 443.878 o
3 5 2 1426.400 1496.820 57.483 46.813 o
3 5 3 5015.770 5120.270 115.536 5.477 o
3 5 4 4457.360 4708.540 100.761 6.860 o
3 5 5 4405.320 4848.660 106.091 6.687 o
3 5 6 795.689 813.259 43.400 110.721 o
3 5 7 845.102 746.539 58.365 74.116 o
3 5 8 830.141 828.029 61.398 68.060 o
3 5 9 2478.710 2598.860 107.837 14.448 o
3 5 10 4082.030 4303.780 135.813 6.641 o
3 5 11 4503.480 4695.880 164.514 5.113 o
3 5 12 2737.540 3033.540 115.386 11.953 o
3 5 13 560.459 596.196 43.385 138.001 o
3 6 0 4158.410 4491.920 148.159 6.023 o
3 6 1 6241.560 6395.540 178.737 3.169 o
3 6 2 5225.690 5267.500 143.016 4.674 o
3 6 3 1568.530 1630.870 77.375 31.802 o
3 6 4 93.969 62.471 23.396 622.037 o
3 6 5 1373.390 1416.700 66.035 42.751 o
3 6 6 6430.590 6832.470 155.372 3.195 o
3 6 7 5183.490 5350.890 158.700 4.396 o
3 6 8 3973.790 4117.380 178.128 5.482 o
3 6 9 1481.260 1474.890 76.397 34.364 o
3 6 10 153.872 211.966 29.174 383.415 o
3 6 11 161.835 170.630 38.744 224.514 o
3 6 12 531.403 570.116 62.291 78.169 o
3 7 0 305.611 244.365 53.522 115.380 o
3 7 1 1472.090 1499.650 124.794 17.534 o
3 7 2 1980.460 1990.540 110.922 17.386 o
3 7 3 6835.840 7675.440 188.513 2.575 o
3 7 4 7067.250 7868.400 193.427 2.430 o
3 7 5 6316.090 7077.230 182.330 2.946 o
3 7 6 1725.910 1399.650 149.805 12.644 o
3 7 7 374.729 347.471 47.402 139.007 o
3 7 8 254.389 234.569 36.413 241.201 o
3 7 9 1021.900 1034.780 69.817 50.192 o
3 7 10 2212.860 2331.750 133.048 12.591 o
3 8 0 3945.700 3936.940 202.268 4.874 o
3 8 1 4126.590 4066.690 206.519 4.595 o
3 8 2 1864.440 2024.250 101.279 19.922 o
3 8 3 505.109 525.923 42.607 149.600 o
3 8 4 73.623 77.266 21.826 716.073 o
3 8 5 500.841 545.953 52.503 106.346 o
3 8 6 960.908 1022.720 68.907 52.482 o
3 8 7 2347.750 2352.440 129.344 12.633 o
3 8 8 2582.830 2653.400 138.541 10.704 o
3 9 0 809.050 814.212 56.964 76.830 o
3 9 1 120.449 145.737 27.275 449.384 o
3 9 2 961.962 1049.900 86.964 36.729 o
3 9 3 1649.280 1578.970 106.541 21.063 o
4 -9 -5 907.228 805.213 80.510 43.697 o
4 -9 -4 77.694 63.116 28.277 430.899 o
4 -9 -3 365.575 285.528 52.011 119.048 o
4 -9 -2 1750.990 1738.220 127.899 15.594 o
4 -9 -1 4142.390 4292.220 213.204 4.354 o
4 -8 -10 2272.860 2059.940 117.755 14.890 o
4 -8 -9 1051.800 737.058 75.898 46.346 o
4 -8 -8 776.965 803.954 76.903 48.927 o
4 -8 -7 136.279 140.443 28.043 423.697 o
4 -8 -6 211.325 221.100 34.394 273.998 o
4 -8 -5 3542.710 3290.050 126.638 8.801 o
4 -8 -4 2662.200 2462.680 171.592 8.165 o
4 -8 -3 5418.770 4882.720 249.716 2.994 o
4 -8 -2 2382.990 2119.980 163.117 9.431 o
4 -8 -1 1009.150 847.375 104.794 27.304 o
4 -7 -13 1511.950 1506.940 94.090 26.131 o
4 -7 -12 421.297 518.572 63.706 78.173 o
4 -7 -11 337.680 268.586 52.309 119.056 o
4 -7 -10 143.681 126.348 27.924 427.079 o
4 -7 -9 2695.650 2568.170 157.557 9.013 o
4 -7 -8 4290.780 4082.810 158.426 5.789 o
4 -7 -7 6968.960 7147.090 221.188 2.383 o
4 -7 -6 5236.730 5178.970 182.777 4.004 o
4 -7 -5 2162.110 2136.410 112.228 16.045 o
4 -7 -4 326.429 318.117 44.223 161.406 o
4 -7 -3 74.941 3.213 31.939 340.451 o
4 -7 -2 1888.000 1686.370 153.751 11.563 o
4 -7 -1 5483.910 5583.640 292.835 2.393 o
4 -6 -14 72.998 65.728 25.313 536.526 o
4 -6 -13 389.678 411.815 64.100 78.968 o
4 -6 -12 1113.770 1172.070 111.763 23.228 o
4 -6 -11 3009.420 2301.540 212.042 5.803 o
4 -6 -10 6991.050 6814.740 296.538 1.909 o
4 -6 -9 5357.920 5263.770 188.831 3.807 o
4 -6 -8 537.057 506.758 76.571 54.441 o
4 -6 -7 740.355 586.768 62.525 72.008 o
4 -6 -6 681.657 603.609 63.343 71.802 o
4 -6 -5 5709.180 5477.170 189.670 3.539 o
4 -6 -4 4862.940 4707.860 171.858 4.638 o
4 -6 -3 5215.690 5386.670 418.204 1.519 o
4 -6 -2 1092.800 1179.910 85.352 35.725 o
4 -6 -1 1054.230 1035.620 79.191 41.354 o
4 -5 -16 608.496 666.272 59.280 81.318 o
4 -5 -15 3979.940 4205.860 121.484 7.389 o
4 -5 -14 6251.420 7859.350 296.677 1.950 o
4 -5 -13 4470.800 4962.680 246.729 3.379 o
4 -5 -12 2243.950 2371.280 175.161 8.512 o
4 -5 -11 1880.280 1735.110 281.486 4.065 o
4 -5 -10 618.202 548.111 57.915 86.121 o
4 -5 -9 1406.150 1170.740 86.668 31.753 o
4 -5 -8 3319.510 3289.480 116.478 9.916 o
4 -5 -7 2430.760 2459.690 98.254 16.298 o
4 -5 -6 5583.650 5661.190 152.170 4.092 o
4 -5 -5 2847.190 2773.410 101.519 13.403 o
4 -5 -4 65.962 94.751 31.163 355.310 o
4 -5 -3 754.272 775.804 64.180 66.306 o
4 -5 -2 7298.460 7456.200 214.392 2.286 o
4 -5 -1 10551.800 10909.200 228.211 1.260 o
4 -4 -17 2291.090 2126.930 110.481 15.806 o
4 -4 -16 3040.660 2997.970 149.154 8.653 o
4 -4 -15 2376.570 2493.240 100.994 16.068 o
4 -4 -14 88.069 130.777 47.722 151.886 o
4 -4 -13 1413.380 1836.890 152.111 12.506 o
4 -4 -12 3153.170 3323.980 211.798 5.353 o
4 -4 -11 3544.820 3360.170 274.979 3.505 o
4 -4 -10 6873.770 6567.280 180.071 2.838 o
4 -4 -9 3194.450 3143.030 110.673 10.844 o
4 -4 -8 442.557 444.956 40.563 171.644 o
4 -4 -7 317.482 325.908 33.501 263.446 o
4 -4 -6 1367.410 1335.950 105.983 23.475 o
4 -4 -5 6366.150 6665.490 253.450 2.378 o
4 -4 -4 9297.820 9213.110 305.872 1.326 o
4 -4 -3 12775.700 13526.400 391.295 0.715 o
4 -4 -2 9885.630 10321.900 323.418 1.151 o
4 -4 -1 3188.920 3222.150 110.342 10.773 o
4 -3 -18 673.372 641.087 59.133 79.986 o
4 -3 -17 563.029 535.182 60.320 82.243 o
4 -3 -16 1085.060 1018.740 90.767 33.337 o
4 -3 -15 1977.040 2003.560 137.925 13.018 o
4 -3 -14 3437.750 3544.780 130.114 8.564 o
4 -3 -13 4423.790 5270.750 261.767 3.109 o
4 -3 -12 2351.840 2686.560 181.913 7.743 o
4 -3 -11 660.418 628.405 60.970 76.695 o
4 -3 -10 672.935 646.689 47.263 112.414 o
4 -3 -9 5053.500 4982.800 117.602 5.471 o
4 -3 -8 8050.770 8056.280 285.477 1.666 o
4 -3 -7 11781.100 11566.000 349.069 0.889 o
4 -3 -6 11380.400 11248.800 332.351 0.958 o
4 -3 -5 4832.790 4607.280 184.201 4.439 o
4 -3 -4 5104.480 4970.400 187.899 4.065 o
4 -3 -3 1997.770 1984.450 109.695 17.557 o
4 -3 -2 1581.590 1639.050 98.248 23.723 o
4 -3 -1 9791.950 10116.300 293.912 1.247 o
4 -2 -18 3577.690 3772.340 164.099 6.569 o
4 -2 -17 4088.130 4107.560 185.495 5.169 o
4 -2 -16 1477.430 994.259 91.180 29.741 o
4 -2 -15 1662.850 1437.550 115.570 19.037 o
4 -2 -14 181.407 159.473 44.337 172.320 o
4 -2 -13 6.531 21.487 20.238 851.707 o
4 -2 -12 2537.370 2686.090 222.955 5.547 o
4 -2 -11 6245.540 6716.510 363.928 1.636 o
4 -2 -10 11324.300 11672.300 285.367 1.027 o
4 -2 -9 6034.390 6066.090 241.099 2.679 o
4 -2 -8 2729.230 2547.700 139.425 10.418 o
4 -2 -7 692.296 751.680 69.572 59.751 o
4 -2 -6 5475.050 5606.080 196.858 3.529 o
4 -2 -5 13287.400 13299.400 341.099 0.750 o
4 -2 -4 2877.090 2877.230 121.836 11.190 o
4 -2 -3 3396.940 3438.350 132.999 8.584 o
4 -2 -2 8138.900 7991.090 164.735 2.232 o
4 -2 -1 837.446 874.066 49.094 90.993 o
4 -1 -19 1909.650 1951.890 107.137 18.579 o
4 -1 -18 1099.680 1084.880 87.667 34.722 o
4 -1 -17 222.910 180.904 40.748 199.845 o
4 -1 -16 1698.940 1556.630 117.227 18.247 o
4 -1 -15 2210.500 2097.440 138.335 12.264 o
4 -1 -14 7311.270 6903.070 270.721 1.995 o
4 -1 -13 3711.920 3614.230 136.134 7.710 o
4 -1 -12 5102.800 4949.360 124.703 5.292 o
4 -1 -11 1251.290 1321.800 60.291 50.995 o
4 -1 -10 512.201 449.759 62.999 78.512 o
4 -1 -9 2132.250 2279.500 131.457 13.083 o
4 -1 -8 5578.820 5397.970 265.767 2.669 o
4 -1 -7 10458.900 10310.700 653.240 0.545 o
4 -1 -6 9703.260 9782.650 435.232 0.927 o
4 -1 -5 7643.820 8022.100 181.783 2.292 o
4 -1 -4 274.758 273.833 24.134 477.347 o
4 -1 -3 2466.910 2419.620 71.300 20.593 o
4 -1 -2 6108.470 6149.100 146.715 3.653 o
4 -1 -1 13475.800 13182.000 323.269 0.762 o
4 0 0 2.903 15.332 6.847 7430.220 o
4 0 1 5601.630 5789.670 187.327 3.545 o
4 0 2 9750.070 9824.200 391.631 1.020 o
4 0 3 7827.680 7480.070 192.260 2.260 o
4 0 4 2216.060 2167.010 92.503 19.270 o
4 0 5 2226.980 2091.480 77.132 22.737 o
4 0 6 696.069 581.794 72.697 56.849 o
4 0 7 472.948 508.715 50.748 114.831 o
4 0 8 5136.860 4884.410 145.969 4.866 o
4 0 9 6144.360 6290.600 209.434 2.918 o
4 0 10 11939.300 11911.800 447.307 0.725 o
4 0 11 4501.280 4346.950 256.127 3.334 o
4 0 12 3009.470 3115.060 140.930 9.145 o
4 0 13 66.257 29.131 20.077 853.819 o
4 0 14 886.092 938.883 81.488 42.293 o
4 0 15 2101.320 2297.820 101.206 17.885 o
4 1 0 13593.800 13950.500 182.112 0.863 o
4 1 1 6785.650 6921.850 108.246 3.360 o
4 1 2 2905.700 2823.020 96.526 13.593 o
4 1 3 116.717 134.693 22.923 628.669 o
4 1 4 1660.500 1741.160 88.554 25.922 o
4 1 5 7559.310 7532.100 229.445 2.112 o
4 1 6 8530.810 8327.170 259.574 1.671 o
4 1 7 6944.270 6865.360 157.127 2.928 o
4 1 8 4742.940 4957.110 133.685 5.484 o
4 1 9 474.238 541.011 82.587 47.767 o
4 1 10 11.069 -30.985 38.677 233.318 o
4 1 11 2168.130 2178.840 177.653 8.539 o
4 1 12 3438.490 3576.140 150.361 7.492 o
4 1 13 3966.220 4079.750 155.427 6.253 o
4 1 14 3135.130 3374.120 129.278 9.402 o
4 1 15 917.306 936.903 59.325 67.060 o
4 2 0 2546.990 2355.070 70.509 20.354 o
4 2 1 3363.290 3185.810 84.416 12.167 o
4 2 2 13412.500 13753.600 240.953 0.832 o
4 2 3 15425.600 15570.600 372.737 0.570 o
4 2 4 16957.800 17768.900 426.559 0.454 o
4 2 5 3379.450 3523.970 152.271 7.524 o
4 2 6 1865.990 1649.510 104.261 20.263 o
4 2 7 2583.920 2702.070 106.279 14.025 o
4 2 8 1565.120 1580.540 76.938 32.351 o
4 2 9 4025.470 4261.960 132.968 6.851 o
4 2 10 2988.620 2867.530 204.933 5.900 o
4 2 11 2187.200 2073.920 171.354 9.069 o
4 2 12 770.773 849.523 71.386 54.963 o
4 2 13 108.458 122.286 26.397 483.415 o
4 2 14 432.284 503.899 57.062 95.185 o
4 2 15 1453.650 1438.590 67.676 40.007 o
4 3 0 11815.700 11952.300 219.051 1.071 o
4 3 1 4914.360 5084.180 121.042 5.501 o
4 3 2 3310.670 3268.520 91.508 11.698 o
4 3 3 905.389 760.888 65.075 61.387 o
4 3 4 485.769 425.813 51.340 113.908 o
4 3 5 5983.480 6439.090 153.743 3.562 o
4 3 6 8312.500 8432.700 225.711 1.849 o
4 3 7 5545.190 5550.190 156.336 4.096 o
4 3 8 3746.130 3868.910 157.124 6.584 o
4 3 9 542.481 568.851 93.571 37.309 o
4 3 10 699.004 873.006 113.946 24.728 o
4 3 11 847.422 890.637 72.156 52.304 o
4 3 12 4474.330 4475.660 157.477 5.424 o
4 3 13 3548.140 3580.900 128.792 8.390 o
4 3 14 3630.680 3556.560 115.790 8.930 o
4 4 0 931.512 912.333 50.862 81.606 o
4 4 1 2025.290 2043.700 118.037 15.806 o
4 4 2 6092.000 6502.650 231.356 2.682 o
4 4 3 6631.590 7178.070 161.012 2.968 o
4 4 4 2175.000 2372.700 66.962 24.236 o
4 4 5 541.357 573.719 40.505 155.633 o
4 4 6 836.429 833.417 57.921 73.743 o
4 4 7 571.296 495.617 45.404 131.693 o
4 4 8 1755.680 1788.550 136.128 14.134 o
4 4 9 6685.080 6705.190 212.515 2.613 o
4 4 10 6760.620 6976.100 210.511 2.557 o
4 4 11 4928.100 4748.300 176.791 4.471 o
4 4 12 1150.390 1145.790 68.718 47.626 o
4 4 13 26.953 35.511 17.791 1096.690 o
4 5 0 3605.560 3777.380 130.053 8.040 o
4 5 1 5507.130 5727.710 183.387 3.669 o
4 5 2 2847.710 2986.680 100.324 13.119 o
4 5 3 585.597 608.509 39.219 156.302 o
4 5 4 2879.210 2899.200 72.020 16.133 o
4 5 5 3533.320 3785.800 106.254 9.399 o
4 5 6 3278.380 3331.820 120.238 9.718 o
4 5 7 9912.070 9994.660 324.723 1.161 o
4 5 8 3533.520 3556.050 183.903 5.958 o
4 5 9 700.414 667.527 65.995 65.932 o
4 5 10 129.994 174.042 53.521 120.122 o
4 5 11 344.514 273.914 53.691 113.101 o
4 5 12 1745.340 1698.600 115.566 18.118 o
4 6 0 219.841 202.343 33.292 291.163 o
4 6 1 1349.020 1303.830 113.757 21.212 o
4 6 2 5745.230 6291.850 203.583 3.149 o
4 6 3 7750.020 8213.650 194.205 2.166 o
4 6 4 5881.550 6312.700 168.364 3.489 o
4 6 5 1878.910 1918.610 89.365 23.181 o
4 6 6 494.250 427.151 77.480 54.176 o
4 6 7 710.700 668.307 67.459 63.360 o
4 6 8 2351.940 2222.480 117.969 14.279 o
4 6 9 3146.420 3394.150 199.765 5.770 o
4 6 10 1751.560 1708.200 125.498 16.078 o
4 6 11 1436.760 1509.050 104.127 23.181 o
4 7 0 3022.170 3433.620 192.257 6.159 o
4 7 1 2810.880 3070.080 182.567 6.994 o
4 7 2 2881.090 2893.330 127.955 10.637 o
4 7 3 101.694 54.008 18.535 974.786 o
4 7 4 749.862 660.099 76.480 50.787 o
4 7 5 2344.940 2381.500 120.125 13.740 o
4 7 6 2793.190 2971.670 131.497 10.462 o
4 7 7 2988.010 2511.050 169.309 7.849 o
4 7 8 1054.200 950.706 97.987 29.948 o
4 7 9 182.205 184.793 40.744 202.199 o
4 8 0 911.124 825.231 86.701 38.547 o
4 8 1 2408.590 2582.880 210.907 6.178 o
4 8 2 2826.980 3148.060 125.371 10.668 o
4 8 3 3308.740 3656.610 134.952 8.436 o
4 8 4 2136.640 2306.220 153.642 10.543 o
4 8 5 1079.070 1173.480 107.135 25.087 o
4 8 6 357.061 261.891 46.622 146.496 o
4 9 0 3202.120 3341.390 112.073 10.450 o
4 9 1 1912.090 2045.610 84.489 23.746 o
5 -8 -9 1181.290 991.880 78.674 40.311 o
5 -8 -8 2012.800 1528.970 104.360 19.763 o
5 -8 -7 2547.630 2526.080 160.878 9.036 o
5 -8 -6 1650.900 1854.410 175.002 9.573 o
5 -8 -5 455.347 475.233 70.713 64.379 o
5 -8 -4 419.514 419.169 68.836 68.632 o
5 -8 -3 2212.930 2092.960 152.932 10.670 o
5 -8 -2 3614.400 3201.840 193.144 5.705 o
5 -8 -1 3296.070 2963.300 187.919 6.306 o
5 -7 -12 1726.990 1836.590 109.430 19.266 o
5 -7 -11 3875.140 3823.980 178.114 5.711 o
5 -7 -10 3831.070 3175.630 172.392 6.290 o
5 -7 -9 915.516 810.807 88.768 37.089 o
5 -7 -8 141.334 140.897 51.417 130.092 o
5 -7 -7 1140.590 1062.540 56.248 62.137 o
5 -7 -6 1543.260 1558.150 91.499 26.632 o
5 -7 -5 2574.060 2294.540 177.751 7.978 o
5 -7 -4 2405.740 2192.280 173.547 8.538 o
5 -7 -3 1721.740 1406.200 139.631 14.155 o
5 -7 -2 149.151 44.055 39.313 222.156 o
5 -7 -1 147.046 71.414 44.816 171.290 o
5 -6 -14 1514.830 1566.940 66.271 38.660 o
5 -6 -13 1628.620 1867.380 123.340 16.640 o
5 -6 -12 667.956 624.278 76.170 52.528 o
5 -6 -11 111.910 101.763 39.473 220.725 o
5 -6 -10 926.215 494.439 73.838 52.404 o
5 -6 -9 5639.030 5708.360 195.406 3.439 o
5 -6 -8 5650.010 5700.050 300.363 2.272 o
5 -6 -7 4698.610 4817.150 177.577 4.600 o
5 -6 -6 2321.890 2207.380 114.882 14.854 o
5 -6 -5 838.366 715.775 108.177 26.936 o
5 -6 -4 521.474 344.204 76.011 56.300 o
5 -6 -3 2579.060 2398.810 185.370 7.443 o
5 -6 -2 2337.030 2246.380 179.816 8.147 o
5 -6 -1 2814.370 2855.480 203.629 6.096 o
5 -5 -16 963.442 909.873 42.638 97.391 o
5 -5 -15 81.303 73.496 15.331 1411.550 o
5 -5 -14 509.947 508.043 43.510 145.108 o
5 -5 -13 1560.820 1892.540 140.583 13.807 o
5 -5 -12 5404.160 5736.060 265.920 2.669 o
5 -5 -11 3761.210 3232.120 199.712 5.348 o
5 -5 -10 3658.210 3296.810 244.635 4.128 o
5 -5 -9 643.867 497.497 59.366 82.641 o
5 -5 -8 492.008 522.048 58.908 87.967 o
5 -5 -7 2215.680 2123.910 114.125 15.545 o
5 -5 -6 3830.070 3865.150 124.274 7.827 o
5 -5 -5 5907.780 5989.420 156.505 3.711 o
5 -5 -4 6275.760 6664.870 212.347 2.767 o
5 -5 -3 8274.190 8799.850 245.115 1.736 o
5 -5 -2 598.198 633.098 51.687 102.479 o
5 -5 -1 198.244 176.950 24.097 534.671 o
5 -4 -17 636.912 557.710 52.023 101.393 o
5 -4 -16 2497.860 2584.270 86.189 17.420 o
5 -4 -15 5015.110 5233.890 145.351 4.831 o
5 -4 -14 5735.510 6287.770 229.781 2.861 o
5 -4 -13 1949.620 2337.930 165.215 9.741 o
5 -4 -12 650.096 680.184 91.950 37.470 o
5 -4 -11 213.274 89.547 43.943 175.454 o
5 -4 -10 1488.780 1146.240 120.313 19.171 o
5 -4 -9 2196.910 2273.260 95.053 18.577 o
5 -4 -8 4903.060 5301.360 146.171 4.885 o
5 -4 -7 4082.740 4333.460 127.759 6.897 o
5 -4 -6 2860.790 2935.640 100.047 13.193 o
5 -4 -5 991.736 1035.710 56.808 66.772 o
5 -4 -4 375.833 346.179 42.112 171.276 o
5 -4 -3 7296.500 7299.890 317.737 1.693 o
5 -4 -2 11384.200 11874.700 283.847 1.015 o
5 -4 -1 9948.310 10673.500 223.002 1.370 o
5 -3 -18 3741.340 3563.000 139.978 7.528 o
5 -3 -17 3841.320 3775.960 160.857 6.382 o
5 -3 -16 473.171 467.182 58.028 91.719 o
5 -3 -15 200.566 202.075 50.517 132.628 o
5 -3 -14 196.322 177.707 35.370 263.941 o
5 -3 -13 2216.400 2239.320 157.106 10.132 o
5 -3 -12 5767.280 6891.750 299.515 2.126 o
5 -3 -11 6853.440 7148.340 297.863 1.895 o
5 -3 -10 5117.250 5039.030 171.749 4.326 o
5 -3 -9 2651.230 2379.600 212.759 5.996 o
5 -3 -8 306.034 351.463 74.511 60.646 o
5 -3 -7 1870.110 1968.180 222.856 6.144 o
5 -3 -6 3805.580 4016.980 182.634 5.538 o
5 -3 -5 7337.910 7661.640 263.964 1.948 o
5 -3 -4 9472.890 9490.250 298.248 1.310 o
5 -3 -3 2911.760 2963.970 147.136 9.044 o
5 -3 -2 1525.200 1516.560 100.474 23.790 o
5 -3 -1 1037.630 1061.920 60.513 59.957 o
5 -2 -18 3.855 5.191 14.773 1599.050 o
5 -2 -17 880.021 899.558 77.767 45.928 o
5 -2 -16 1222.440 1148.450 94.559 29.643 o
5 -2 -15 2803.730 2664.070 152.429 9.126 o
5 -2 -14 2516.510 2459.020 101.358 15.450 o
[truncated: 46,916 more chars]
